# Supplementary material for: Neighborhood income inequality, maternal relative deprivation and neonatal health in Sweden: A cross-sectional study using individually defined multi-scale contexts
Source: SSM Popul Health. 2024 Dec 29;29:101745. doi: 10.1016/j.ssmph.2024.101745 (PMC11755026; doi:10.1016/j.ssmph.2024.101745)
Supplement: Multimedia component 1 [file mmc1.xlsx]

## Sheet: sga_gini_100
Independent variable	Contrast	AME	Standard error	Z score	P value	Lower CI	Upper CI
Average distance to neighbor	dY/dX	-1.63708e-06	8.50049e-07	-1.92586	0.0541215	-3.30315e-06	2.89877e-08
Civil status	Divorced - Unmarried	0.00334709	0.00248125	1.34895	0.177353	-0.00151608	0.00821025
Civil status	Married - Unmarried	0.000835641	0.00107261	0.779076	0.435935	-0.00126663	0.00293791
Civil status	Widow - Unmarried	-0.00121279	0.0109944	-0.11031	0.912164	-0.0227615	0.0203359
Disposable income (10,000 SEK/year)	dY/dX	-8.2469e-06	2.86574e-05	-0.287775	0.773519	-6.44144e-05	4.79206e-05
Distance to labor ward, km	dY/dX	-5.7461e-07	2.69032e-05	-0.0213585	0.98296	-5.33039e-05	5.21547e-05
Education	2 - 1	0.00109902	0.00335004	0.328063	0.742864	-0.00546693	0.00766498
Education	3 - 1	-0.00246774	0.00316789	-0.778985	0.435988	-0.0086767	0.00374122
Education	4 - 1	-0.00578648	0.00301665	-1.91818	0.0550876	-0.011699	0.000126034
Education	5 - 1	-0.0070743	0.00304116	-2.32619	0.0200085	-0.0130349	-0.00111374
Education	6 - 1	-0.00932626	0.00302681	-3.08122	0.00206156	-0.0152587	-0.00339382
Education	7 - 1	-0.00930513	0.00527668	-1.76345	0.0778254	-0.0196472	0.00103696
Education	Unknown - 1	-0.00296874	0.00399397	-0.743304	0.457298	-0.0107968	0.00485931
Gini index (0.1 increment)	dY/dX	0.00205279	0.00113052	1.81579	0.0694025	-0.000162992	0.00426858
Maternal age	25-29 years - <25 years	0.00191724	0.00129206	1.48386	0.137845	-0.000615151	0.00444963
Maternal age	30-34 years - <25 years	0.00750397	0.00145574	5.15474	2.53979e-07	0.00465077	0.0103572
Maternal age	35-39 years - <25 years	0.0146409	0.00194116	7.54233	4.61632e-14	0.0108363	0.0184455
Maternal age	40+ years - <25 years	0.0227367	0.00344203	6.60562	3.95853e-11	0.0159905	0.029483
Mean neighborhood income (10,000 SEK/year)	dY/dX	-0.00070044	0.000135646	-5.16374	2.42064e-07	-0.000966301	-0.000434579
Area of origin	Nordic countries - Sweden	-0.00759706	0.00338058	-2.24726	0.0246231	-0.0142229	-0.000971242
Area of origin	OECD - Sweden	0.000700066	0.00208533	0.335709	0.73709	-0.00338711	0.00478725
Area of origin	Outside OECD - Sweden	0.00800259	0.00152293	5.25473	1.48244e-07	0.0050177	0.0109875
Parity	2 - 1	-0.025369	0.00124582	-20.3634	3.53422e-92	-0.0278108	-0.0229273
Parity	3 - 1	-0.028207	0.00142374	-19.8119	2.34839e-87	-0.0309975	-0.0254165
Parity	4 - 1	-0.0260274	0.00192565	-13.5162	1.25559e-41	-0.0298016	-0.0222532
Parity	5+ - 1	-0.0314837	0.00180584	-17.4344	4.52189e-68	-0.0350231	-0.0279443
Occupational type	0 - Unemployed or unknown	-0.028123	0.001205	-23.3385	1.80367e-120	-0.0304848	-0.0257612
Occupational type	1 - Unemployed or unknown	-0.00504582	0.0033729	-1.49599	0.134657	-0.0116566	0.00156495
Occupational type	2 - Unemployed or unknown	-0.00535161	0.00181962	-2.94107	0.00327084	-0.008918	-0.00178523
Occupational type	3 - Unemployed or unknown	-0.00894156	0.00196233	-4.55662	5.19846e-06	-0.0127876	-0.00509547
Occupational type	4 - Unemployed or unknown	-0.00609748	0.00219426	-2.77884	0.00545542	-0.0103981	-0.00179681
Occupational type	5 - Unemployed or unknown	-0.00496365	0.00152329	-3.2585	0.00112001	-0.00794925	-0.00197806
Occupational type	6 - Unemployed or unknown	-0.0093297	0.00632937	-1.47403	0.140473	-0.021735	0.00307564
Occupational type	7 - Unemployed or unknown	-0.00384281	0.00478672	-0.802806	0.422087	-0.0132246	0.00553899
Occupational type	8 - Unemployed or unknown	-0.0100965	0.00339909	-2.97036	0.00297446	-0.0167586	-0.00343444
Occupational type	9 - Unemployed or unknown	-0.00127145	0.00253795	-0.500976	0.616388	-0.00624574	0.00370284

## Sheet: sga_gini_400
Independent variable	Contrast	AME	Standard error	Z score	P value	Lower CI	Upper CI
Average distance to neighbor	dY/dX	-7.81845e-07	3.98662e-07	-1.96117	0.0498592	-1.56321e-06	-4.8094e-10
Civil status	Divorced - Unmarried	0.00333222	0.0024814	1.34288	0.179311	-0.00153123	0.00819568
Civil status	Married - Unmarried	0.00081616	0.00107252	0.760978	0.44667	-0.00128593	0.00291825
Civil status	Widow - Unmarried	-0.00116269	0.0110221	-0.105487	0.91599	-0.0227657	0.0204403
Disposable income (10,000 SEK/year)	dY/dX	-9.38131e-06	3.01809e-05	-0.310836	0.755925	-6.85348e-05	4.97722e-05
Distance to labor ward, km	dY/dX	3.8085e-06	2.73638e-05	0.13918	0.889308	-4.98237e-05	5.74407e-05
Education	2 - 1	0.00109836	0.00335826	0.327061	0.743621	-0.00548371	0.00768043
Education	3 - 1	-0.00250528	0.00317461	-0.789161	0.430018	-0.0087274	0.00371684
Education	4 - 1	-0.00585908	0.00302181	-1.93893	0.0525098	-0.0117817	6.35601e-05
Education	5 - 1	-0.00715278	0.00304581	-2.3484	0.0188543	-0.0131225	-0.0011831
Education	6 - 1	-0.00943112	0.00303042	-3.11215	0.00185733	-0.0153706	-0.0034916
Education	7 - 1	-0.00934924	0.00528435	-1.76923	0.0768552	-0.0197064	0.0010079
Education	Unknown - 1	-0.00293758	0.00400644	-0.733214	0.463428	-0.0107901	0.0049149
Gini index (0.1 increment)	dY/dX	0.00232347	0.00138454	1.67816	0.0933161	-0.00039017	0.00503712
Maternal age	25-29 years - <25 years	0.00187758	0.00129319	1.4519	0.14653	-0.000657026	0.00441219
Maternal age	30-34 years - <25 years	0.00746642	0.00145679	5.12525	2.9715e-07	0.00461116	0.0103217
Maternal age	35-39 years - <25 years	0.0145844	0.00194141	7.51227	5.81119e-14	0.0107793	0.0183895
Maternal age	40+ years - <25 years	0.0226698	0.00344057	6.58898	4.42854e-11	0.0159264	0.0294132
Mean neighborhood income (10,000 SEK/year)	dY/dX	-0.000773387	0.000144951	-5.3355	9.52833e-08	-0.00105749	-0.000489288
Area of origin	Nordic countries - Sweden	-0.00760445	0.00337927	-2.25032	0.0244284	-0.0142277	-0.000981201
Area of origin	OECD - Sweden	0.00070566	0.00208581	0.338315	0.735126	-0.00338245	0.00479377
Area of origin	Outside OECD - Sweden	0.0079998	0.00151959	5.26444	1.40615e-07	0.00502146	0.0109781
Parity	2 - 1	-0.02533	0.00124657	-20.3198	8.59939e-92	-0.0277732	-0.0228868
Parity	3 - 1	-0.0281549	0.00142515	-19.7557	7.15988e-87	-0.0309482	-0.0253617
Parity	4 - 1	-0.0259562	0.0019291	-13.4551	2.87438e-41	-0.0297372	-0.0221753
Parity	5+ - 1	-0.0314208	0.00180891	-17.37	1.39158e-67	-0.0349662	-0.0278754
Occupational type	0 - Unemployed or unknown	-0.0282094	0.00120664	-23.3784	7.08671e-121	-0.0305743	-0.0258444
Occupational type	1 - Unemployed or unknown	-0.00514523	0.00337052	-1.52654	0.126875	-0.0117513	0.00146086
Occupational type	2 - Unemployed or unknown	-0.00547001	0.00181785	-3.00905	0.00262065	-0.00903293	-0.00190708
Occupational type	3 - Unemployed or unknown	-0.00906025	0.00195933	-4.62417	3.76107e-06	-0.0129005	-0.00522004
Occupational type	4 - Unemployed or unknown	-0.00619612	0.00219318	-2.82518	0.00472544	-0.0104947	-0.00189757
Occupational type	5 - Unemployed or unknown	-0.00505836	0.00152488	-3.31722	0.00090918	-0.00804706	-0.00206965
Occupational type	6 - Unemployed or unknown	-0.00953694	0.00628896	-1.51646	0.129404	-0.0218631	0.00278919
Occupational type	7 - Unemployed or unknown	-0.00398061	0.00477767	-0.83317	0.404749	-0.0133447	0.00538345
Occupational type	8 - Unemployed or unknown	-0.0102368	0.00339151	-3.01835	0.00254156	-0.016884	-0.00358953
Occupational type	9 - Unemployed or unknown	-0.00136881	0.00253881	-0.539153	0.589781	-0.00634479	0.00360717

## Sheet: sga_gini_1600
Independent variable	Contrast	AME	Standard error	Z score	P value	Lower CI	Upper CI
Average distance to neighbor	dY/dX	-1.9569e-07	1.9252e-07	-1.01647	0.309407	-5.73023e-07	1.81642e-07
Civil status	Divorced - Unmarried	0.00345334	0.00249147	1.38607	0.165727	-0.00142985	0.00833653
Civil status	Married - Unmarried	0.000817315	0.00107249	0.762071	0.446018	-0.00128473	0.00291936
Civil status	Widow - Unmarried	-0.000884918	0.0111516	-0.0793534	0.936752	-0.0227417	0.0209718
Disposable income (10,000 SEK/year)	dY/dX	-1.44373e-05	3.51146e-05	-0.41115	0.680963	-8.32606e-05	5.43859e-05
Distance to labor ward, km	dY/dX	-3.14743e-06	2.89945e-05	-0.108553	0.913557	-5.99756e-05	5.36807e-05
Education	2 - 1	0.000909853	0.00340951	0.266857	0.789579	-0.00577266	0.00759237
Education	3 - 1	-0.00282022	0.0032215	-0.875436	0.381337	-0.00913424	0.00349381
Education	4 - 1	-0.00647286	0.00306396	-2.11258	0.0346365	-0.0124781	-0.000467618
Education	5 - 1	-0.0077123	0.00308798	-2.49752	0.0125064	-0.0137646	-0.00165997
Education	6 - 1	-0.0100664	0.00307174	-3.27711	0.00104875	-0.0160869	-0.00404593
Education	7 - 1	-0.0100125	0.00528869	-1.89318	0.0583335	-0.0203781	0.000353182
Education	Unknown - 1	-0.00329591	0.00405156	-0.813491	0.415936	-0.0112368	0.00464501
Gini index (0.1 increment)	dY/dX	0.00103488	0.00163542	0.632794	0.526868	-0.00217048	0.00424025
Maternal age	25-29 years - <25 years	0.00176142	0.00129786	1.35717	0.174729	-0.000782351	0.00430519
Maternal age	30-34 years - <25 years	0.00733399	0.00146049	5.02161	5.12405e-07	0.00447149	0.0101965
Maternal age	35-39 years - <25 years	0.0144295	0.00194328	7.42537	1.12469e-13	0.0106208	0.0182383
Maternal age	40+ years - <25 years	0.0225111	0.00343989	6.54413	5.9842e-11	0.015769	0.0292531
Mean neighborhood income (10,000 SEK/year)	dY/dX	-0.000745997	0.000158528	-4.70578	2.52901e-06	-0.00105671	-0.000435288
Area of origin	Nordic countries - Sweden	-0.00744341	0.00338165	-2.20112	0.0277278	-0.0140713	-0.000815494
Area of origin	OECD - Sweden	0.00096423	0.00209327	0.460633	0.645062	-0.00313851	0.00506697
Area of origin	Outside OECD - Sweden	0.00860106	0.00152873	5.62626	1.84158e-08	0.00560479	0.0115973
Parity	2 - 1	-0.0254391	0.0012499	-20.3529	4.3799e-92	-0.0278888	-0.0229893
Parity	3 - 1	-0.0282482	0.00142869	-19.7722	5.17038e-87	-0.0310484	-0.0254481
Parity	4 - 1	-0.0259939	0.00193575	-13.4283	4.12613e-41	-0.0297879	-0.0221999
Parity	5+ - 1	-0.0314558	0.00181676	-17.3143	3.67198e-67	-0.0350166	-0.027895
Occupational type	0 - Unemployed or unknown	-0.0284762	0.00121671	-23.4042	3.86959e-121	-0.030861	-0.0260915
Occupational type	1 - Unemployed or unknown	-0.00555248	0.00335755	-1.65373	0.0981819	-0.0121332	0.00102819
Occupational type	2 - Unemployed or unknown	-0.00582069	0.00182112	-3.19621	0.00139246	-0.00939003	-0.00225135
Occupational type	3 - Unemployed or unknown	-0.00945155	0.00195749	-4.8284	1.37634e-06	-0.0132882	-0.00561494
Occupational type	4 - Unemployed or unknown	-0.00654831	0.00219209	-2.98725	0.00281503	-0.0108447	-0.00225189
Occupational type	5 - Unemployed or unknown	-0.00534155	0.00153154	-3.48771	0.00048718	-0.00834331	-0.00233979
Occupational type	6 - Unemployed or unknown	-0.0103751	0.00610488	-1.69948	0.0892286	-0.0223405	0.00159022
Occupational type	7 - Unemployed or unknown	-0.00445422	0.00474376	-0.938965	0.347749	-0.0137518	0.00484337
Occupational type	8 - Unemployed or unknown	-0.0106167	0.00337743	-3.14342	0.00166984	-0.0172364	-0.00399705
Occupational type	9 - Unemployed or unknown	-0.00157821	0.00254774	-0.619452	0.535618	-0.00657169	0.00341528

## Sheet: sga_gini_6400
Independent variable	Contrast	AME	Standard error	Z score	P value	Lower CI	Upper CI
Average distance to neighbor	dY/dX	1.21403e-07	9.33207e-08	1.30092	0.193286	-6.15026e-08	3.04308e-07
Civil status	Divorced - Unmarried	0.00357308	0.00250052	1.42894	0.153022	-0.00132784	0.00847401
Civil status	Married - Unmarried	0.000834137	0.00107234	0.777867	0.436648	-0.00126761	0.00293588
Civil status	Widow - Unmarried	-0.000694198	0.0112372	-0.061777	0.95074	-0.0227186	0.0213302
Disposable income (10,000 SEK/year)	dY/dX	-1.79809e-05	3.83464e-05	-0.468907	0.639136	-9.31385e-05	5.71767e-05
Distance to labor ward, km	dY/dX	-4.53752e-05	3.39623e-05	-1.33604	0.181535	-0.00011194	2.11898e-05
Education	2 - 1	0.000684248	0.00345161	0.19824	0.842857	-0.00608079	0.00744929
Education	3 - 1	-0.00311145	0.00326218	-0.953794	0.340188	-0.00950521	0.00328231
Education	4 - 1	-0.00702936	0.0030995	-2.2679	0.023335	-0.0131043	-0.000954462
Education	5 - 1	-0.00822248	0.00312382	-2.63219	0.00848368	-0.0143451	-0.00209991
Education	6 - 1	-0.0106213	0.00310749	-3.41796	0.000630916	-0.0167119	-0.00453072
Education	7 - 1	-0.0106906	0.00527728	-2.02577	0.0427879	-0.0210339	-0.000347302
Education	Unknown - 1	-0.00366297	0.00408741	-0.896159	0.370168	-0.0116742	0.00434821
Gini index (0.1 increment)	dY/dX	0.000813828	0.00191897	0.424096	0.671496	-0.00294729	0.00457494
Maternal age	25-29 years - <25 years	0.00169393	0.00130161	1.30141	0.193117	-0.000857176	0.00424503
Maternal age	30-34 years - <25 years	0.00722316	0.00146247	4.93903	7.85139e-07	0.00435678	0.0100895
Maternal age	35-39 years - <25 years	0.0142911	0.00194263	7.35654	1.88739e-13	0.0104836	0.0180986
Maternal age	40+ years - <25 years	0.0223185	0.00343264	6.50187	7.93302e-11	0.0155907	0.0290464
Mean neighborhood income (10,000 SEK/year)	dY/dX	-0.000775889	0.000178973	-4.33524	1.456e-05	-0.00112667	-0.00042511
Area of origin	Nordic countries - Sweden	-0.00733635	0.00336902	-2.17759	0.0294363	-0.0139395	-0.000733196
Area of origin	OECD - Sweden	0.00122054	0.00209925	0.581419	0.560958	-0.00289391	0.00533499
Area of origin	Outside OECD - Sweden	0.00929307	0.00153264	6.06343	1.33247e-09	0.00628915	0.012297
Parity	2 - 1	-0.0255286	0.00125163	-20.3963	1.8041e-92	-0.0279817	-0.0230754
Parity	3 - 1	-0.0283341	0.00142997	-19.8145	2.23046e-87	-0.0311368	-0.0255314
Parity	4 - 1	-0.02603	0.00194005	-13.4172	4.79469e-41	-0.0298325	-0.0222276
Parity	5+ - 1	-0.0314857	0.00182215	-17.2795	6.71717e-67	-0.0350571	-0.0279144
Occupational type	0 - Unemployed or unknown	-0.0286388	0.00122255	-23.4254	2.35634e-121	-0.0310349	-0.0262426
Occupational type	1 - Unemployed or unknown	-0.00583484	0.0033444	-1.74466	0.0810448	-0.0123897	0.000720077
Occupational type	2 - Unemployed or unknown	-0.00603518	0.0018227	-3.31112	0.000929225	-0.00960761	-0.00246276
Occupational type	3 - Unemployed or unknown	-0.00969378	0.00195516	-4.95806	7.11999e-07	-0.0135258	-0.00586175
Occupational type	4 - Unemployed or unknown	-0.00674425	0.00219155	-3.07738	0.00208827	-0.0110396	-0.00244888
Occupational type	5 - Unemployed or unknown	-0.00549744	0.00153604	-3.57896	0.000344963	-0.00850803	-0.00248685
Occupational type	6 - Unemployed or unknown	-0.0111004	0.00592396	-1.87381	0.0609562	-0.0227111	0.000510354
Occupational type	7 - Unemployed or unknown	-0.00478839	0.0047146	-1.01565	0.309795	-0.0140288	0.00445206
Occupational type	8 - Unemployed or unknown	-0.0108714	0.00336519	-3.23054	0.00123557	-0.0174671	-0.00427573
Occupational type	9 - Unemployed or unknown	-0.00172809	0.00255152	-0.677279	0.498229	-0.00672897	0.00327279

## Sheet: sga_deaton_100
Independent variable	Contrast	AME	Standard error	Z score	P value	Lower CI	Upper CI
Average distance to neighbor	dY/dX	-1.65904e-06	8.53102e-07	-1.94471	0.0518094	-3.33109e-06	1.30094e-08
Civil status	Divorced - Unmarried	0.00319053	0.00246053	1.29668	0.19474	-0.00163202	0.00801309
Civil status	Married - Unmarried	0.00104602	0.00107401	0.973937	0.330088	-0.001059	0.00315104
Civil status	Widow - Unmarried	-0.00130293	0.0109074	-0.119454	0.904916	-0.022681	0.0200751
Deaton index (0.1 increment)	dY/dX	0.000975308	0.000281064	3.47006	0.000520346	0.000424433	0.00152618
Disposable income (10,000 SEK/year)	dY/dX	8.56406e-06	1.4137e-05	0.60579	0.544654	-1.9144e-05	3.62721e-05
Distance to labor ward, km	dY/dX	-4.10661e-06	2.68452e-05	-0.152974	0.878419	-5.67222e-05	4.8509e-05
Education	2 - 1	0.000736003	0.00330107	0.222959	0.823567	-0.00573397	0.00720598
Education	3 - 1	-0.00235391	0.00313417	-0.751047	0.452624	-0.00849678	0.00378895
Education	4 - 1	-0.00541395	0.0029872	-1.81239	0.0699266	-0.0112688	0.000440845
Education	5 - 1	-0.00673193	0.00301156	-2.23536	0.0253935	-0.0126345	-0.000829382
Education	6 - 1	-0.0088086	0.0030014	-2.93483	0.00333726	-0.0146912	-0.00292597
Education	7 - 1	-0.00873443	0.00529845	-1.64849	0.0992527	-0.0191192	0.00165034
Education	Unknown - 1	-0.00317649	0.0039297	-0.80833	0.418901	-0.0108786	0.00452557
Maternal age	25-29 years - <25 years	0.0022609	0.00128249	1.7629	0.0779168	-0.000252728	0.00477453
Maternal age	30-34 years - <25 years	0.00796992	0.00145102	5.49262	3.96009e-08	0.00512597	0.0108139
Maternal age	35-39 years - <25 years	0.0151126	0.00193849	7.79606	6.38721e-15	0.0113132	0.0189119
Maternal age	40+ years - <25 years	0.0230398	0.00343292	6.71143	1.92725e-11	0.0163114	0.0297682
Mean neighborhood income (10,000 SEK/year)	dY/dX	-0.000758455	0.000135935	-5.57955	2.41143e-08	-0.00102488	-0.000492028
Area of origin	Nordic countries - Sweden	-0.00774279	0.00335845	-2.30547	0.0211405	-0.0143252	-0.00116035
Area of origin	OECD - Sweden	0.000701422	0.00208725	0.336051	0.736833	-0.00338952	0.00479236
Area of origin	Outside OECD - Sweden	0.0078236	0.00151458	5.16553	2.39759e-07	0.00485508	0.0107921
Parity	2 - 1	-0.0261491	0.00127193	-20.5586	6.45326e-94	-0.028642	-0.0236562
Parity	3 - 1	-0.0291976	0.0014474	-20.1725	1.70664e-90	-0.0320345	-0.0263608
Parity	4 - 1	-0.027248	0.00192491	-14.1555	1.72777e-45	-0.0310208	-0.0234753
Parity	5+ - 1	-0.0325801	0.00180237	-18.0763	4.89834e-73	-0.0361127	-0.0290476
Occupational type	0 - Unemployed or unknown	-0.0273229	0.00119966	-22.7755	8.02755e-115	-0.0296742	-0.0249716
Occupational type	1 - Unemployed or unknown	-0.00338104	0.0035004	-0.965901	0.334094	-0.0102417	0.00347962
Occupational type	2 - Unemployed or unknown	-0.00418329	0.00184971	-2.2616	0.0237224	-0.00780865	-0.000557931
Occupational type	3 - Unemployed or unknown	-0.00780317	0.00199624	-3.90894	9.27005e-05	-0.0117157	-0.00389062
Occupational type	4 - Unemployed or unknown	-0.00505235	0.00221985	-2.27599	0.0228466	-0.00940318	-0.000701529
Occupational type	5 - Unemployed or unknown	-0.0041494	0.00152404	-2.72264	0.00647619	-0.00713646	-0.00116235
Occupational type	6 - Unemployed or unknown	-0.00859456	0.00630622	-1.36287	0.172923	-0.0209545	0.0037654
Occupational type	7 - Unemployed or unknown	-0.00264874	0.00486413	-0.544545	0.586067	-0.0121823	0.00688478
Occupational type	8 - Unemployed or unknown	-0.00896475	0.0034614	-2.58992	0.00959981	-0.015749	-0.00218053
Occupational type	9 - Unemployed or unknown	-0.000682814	0.00251707	-0.271273	0.786181	-0.00561619	0.00425056

## Sheet: sga_deaton_400
Independent variable	Contrast	AME	Standard error	Z score	P value	Lower CI	Upper CI
Average distance to neighbor	dY/dX	-8.0857e-07	4.0039e-07	-2.01946	0.0434397	-1.59332e-06	-2.38204e-08
Civil status	Divorced - Unmarried	0.00313847	0.00245717	1.27727	0.201507	-0.0016775	0.00795444
Civil status	Married - Unmarried	0.00103969	0.001074	0.968055	0.333017	-0.00106531	0.00314468
Civil status	Widow - Unmarried	-0.00128031	0.0109193	-0.117252	0.906661	-0.0226818	0.0201212
Deaton index (0.1 increment)	dY/dX	0.00102507	0.000283418	3.61681	0.000298256	0.000469579	0.00158056
Disposable income (10,000 SEK/year)	dY/dX	9.30073e-06	1.39062e-05	0.66882	0.50361	-1.79549e-05	3.65563e-05
Distance to labor ward, km	dY/dX	-4.90125e-07	2.73095e-05	-0.0179471	0.985681	-5.40157e-05	5.30355e-05
Education	2 - 1	0.000762346	0.00329657	0.231254	0.817117	-0.00569881	0.0072235
Education	3 - 1	-0.00231806	0.00313029	-0.740524	0.458982	-0.00845332	0.0038172
Education	4 - 1	-0.00535424	0.0029831	-1.79486	0.0726763	-0.011201	0.000492526
Education	5 - 1	-0.00667717	0.00300707	-2.22049	0.0263854	-0.0125709	-0.000783427
Education	6 - 1	-0.00876164	0.00299625	-2.9242	0.00345341	-0.0146342	-0.0028891
Education	7 - 1	-0.00860512	0.00530927	-1.62077	0.105067	-0.0190111	0.00180087
Education	Unknown - 1	-0.003104	0.00392791	-0.790243	0.429386	-0.0108026	0.00459455
Maternal age	25-29 years - <25 years	0.00226465	0.00128151	1.76717	0.0771991	-0.000247062	0.00477637
Maternal age	30-34 years - <25 years	0.00800178	0.00145042	5.51688	3.4507e-08	0.00515901	0.0108445
Maternal age	35-39 years - <25 years	0.0151477	0.001938	7.81615	5.44618e-15	0.0113493	0.0189461
Maternal age	40+ years - <25 years	0.023076	0.00343334	6.72116	1.80278e-11	0.0163468	0.0298053
Mean neighborhood income (10,000 SEK/year)	dY/dX	-0.000842852	0.000145544	-5.79107	6.99411e-09	-0.00112811	-0.000557592
Area of origin	Nordic countries - Sweden	-0.00776403	0.00335923	-2.31125	0.0208188	-0.014348	-0.00118006
Area of origin	OECD - Sweden	0.000701499	0.00208894	0.335815	0.73701	-0.00339275	0.00479575
Area of origin	Outside OECD - Sweden	0.00771988	0.00151101	5.10907	3.23749e-07	0.00475834	0.0106814
Parity	2 - 1	-0.0261713	0.00127287	-20.5609	6.14828e-94	-0.028666	-0.0236765
Parity	3 - 1	-0.0292333	0.00144801	-20.1886	1.23188e-90	-0.0320713	-0.0263952
Parity	4 - 1	-0.0272977	0.00192413	-14.1871	1.10176e-45	-0.0310689	-0.0235265
Parity	5+ - 1	-0.0326264	0.0018015	-18.1107	2.62535e-73	-0.0361573	-0.0290956
Occupational type	0 - Unemployed or unknown	-0.0273012	0.00119945	-22.7614	1.10708e-114	-0.0296521	-0.0249503
Occupational type	1 - Unemployed or unknown	-0.00327709	0.00350925	-0.933844	0.350384	-0.0101551	0.00360091
Occupational type	2 - Unemployed or unknown	-0.004142	0.00185021	-2.23867	0.0251776	-0.00776835	-0.000515659
Occupational type	3 - Unemployed or unknown	-0.00776315	0.00199674	-3.88792	0.000101106	-0.0116767	-0.00384962
Occupational type	4 - Unemployed or unknown	-0.00501073	0.00222114	-2.25592	0.0240755	-0.00936409	-0.000657366
Occupational type	5 - Unemployed or unknown	-0.00413745	0.00152481	-2.71342	0.0066593	-0.00712603	-0.00114888
Occupational type	6 - Unemployed or unknown	-0.00863841	0.0062836	-1.37476	0.169207	-0.020954	0.00367722
Occupational type	7 - Unemployed or unknown	-0.00262194	0.00486569	-0.538864	0.589981	-0.0121585	0.00691463
Occupational type	8 - Unemployed or unknown	-0.00897312	0.00345768	-2.59513	0.00945547	-0.01575	-0.0021962
Occupational type	9 - Unemployed or unknown	-0.000701484	0.00251488	-0.278933	0.780296	-0.00563057	0.0042276

## Sheet: sga_deaton_1600
Independent variable	Contrast	AME	Standard error	Z score	P value	Lower CI	Upper CI
Average distance to neighbor	dY/dX	-2.11082e-07	1.9227e-07	-1.09784	0.272275	-5.87925e-07	1.65761e-07
Civil status	Divorced - Unmarried	0.00317857	0.00246065	1.29176	0.19644	-0.00164421	0.00800134
Civil status	Married - Unmarried	0.00104221	0.00107391	0.970484	0.331806	-0.00106261	0.00314704
Civil status	Widow - Unmarried	-0.00108912	0.011009	-0.09893	0.921194	-0.0226663	0.0204881
Deaton index (0.1 increment)	dY/dX	0.00110263	0.000284629	3.87394	0.000107092	0.000544771	0.0016605
Disposable income (10,000 SEK/year)	dY/dX	8.39592e-06	1.41399e-05	0.593776	0.552662	-1.93177e-05	3.61095e-05
Distance to labor ward, km	dY/dX	-5.84808e-06	2.88838e-05	-0.202469	0.83955	-6.24592e-05	5.0763e-05
Education	2 - 1	0.00066166	0.00332008	0.19929	0.842036	-0.00584558	0.0071689
Education	3 - 1	-0.00244682	0.00315333	-0.775948	0.437779	-0.00862724	0.00373359
Education	4 - 1	-0.00563289	0.00300377	-1.87528	0.0607547	-0.0115202	0.000254382
Education	5 - 1	-0.00693704	0.00302747	-2.29136	0.0219425	-0.0128708	-0.0010033
Education	6 - 1	-0.00907116	0.00301599	-3.00769	0.00263242	-0.0149824	-0.00315993
Education	7 - 1	-0.00900391	0.00529575	-1.70021	0.0890906	-0.0193834	0.00137557
Education	Unknown - 1	-0.00334266	0.00394305	-0.847734	0.396586	-0.0110709	0.00438558
Maternal age	25-29 years - <25 years	0.00221484	0.00128478	1.7239	0.0847255	-0.000303288	0.00473297
Maternal age	30-34 years - <25 years	0.0079156	0.00145246	5.44981	5.04243e-08	0.00506884	0.0107624
Maternal age	35-39 years - <25 years	0.0150241	0.00193762	7.75389	8.9119e-15	0.0112265	0.0188218
Maternal age	40+ years - <25 years	0.0229138	0.00342795	6.6844	2.3188e-11	0.0161951	0.0296325
Mean neighborhood income (10,000 SEK/year)	dY/dX	-0.000848196	0.000157471	-5.38638	7.18917e-08	-0.00115683	-0.00053956
Area of origin	Nordic countries - Sweden	-0.00770941	0.00335206	-2.2999	0.0214538	-0.0142793	-0.00113949
Area of origin	OECD - Sweden	0.000836989	0.0020921	0.400071	0.689104	-0.00326345	0.00493743
Area of origin	Outside OECD - Sweden	0.00806694	0.00151552	5.32288	1.02137e-07	0.00509657	0.0110373
Parity	2 - 1	-0.0262412	0.00127462	-20.5875	3.55021e-94	-0.0287394	-0.023743
Parity	3 - 1	-0.0293073	0.00144955	-20.2182	6.7756e-91	-0.0321483	-0.0264662
Parity	4 - 1	-0.027359	0.00192614	-14.2041	8.64226e-46	-0.0311342	-0.0235838
Parity	5+ - 1	-0.0326934	0.00180316	-18.1312	1.80885e-73	-0.0362276	-0.0291593
Occupational type	0 - Unemployed or unknown	-0.02736	0.00120255	-22.7517	1.37971e-114	-0.029717	-0.0250031
Occupational type	1 - Unemployed or unknown	-0.00344908	0.00349455	-0.986986	0.323649	-0.0102983	0.00340012
Occupational type	2 - Unemployed or unknown	-0.00422151	0.00185089	-2.2808	0.0225605	-0.00784918	-0.000593826
Occupational type	3 - Unemployed or unknown	-0.00787644	0.00199477	-3.94854	7.86278e-05	-0.0117861	-0.00396676
Occupational type	4 - Unemployed or unknown	-0.0050741	0.0022225	-2.28306	0.0224271	-0.00943013	-0.000718073
Occupational type	5 - Unemployed or unknown	-0.00418229	0.00152835	-2.73648	0.00621011	-0.0071778	-0.00118678
Occupational type	6 - Unemployed or unknown	-0.00926192	0.00610011	-1.51832	0.128934	-0.0212179	0.00269407
Occupational type	7 - Unemployed or unknown	-0.00275572	0.00485397	-0.567725	0.570222	-0.0122693	0.00675789
Occupational type	8 - Unemployed or unknown	-0.0090404	0.0034585	-2.61396	0.00894983	-0.0158189	-0.00226186
Occupational type	9 - Unemployed or unknown	-0.00072594	0.00251952	-0.288126	0.77325	-0.00566411	0.00421223

## Sheet: sga_deaton_6400
Independent variable	Contrast	AME	Standard error	Z score	P value	Lower CI	Upper CI
Average distance to neighbor	dY/dX	1.15672e-07	9.27804e-08	1.24673	0.212497	-6.61744e-08	2.97518e-07
Civil status	Divorced - Unmarried	0.00323986	0.00246433	1.3147	0.188611	-0.00159015	0.00806987
Civil status	Married - Unmarried	0.00107369	0.00107357	1.00011	0.317257	-0.00103047	0.00317786
Civil status	Widow - Unmarried	-0.000950884	0.0110668	-0.0859219	0.931529	-0.0226415	0.0207397
Deaton index (0.1 increment)	dY/dX	0.00120421	0.00028572	4.21466	2.50159e-05	0.00064421	0.00176421
Disposable income (10,000 SEK/year)	dY/dX	8.93929e-06	1.3899e-05	0.64316	0.520121	-1.83023e-05	3.61809e-05
Distance to labor ward, km	dY/dX	-4.76841e-05	3.37443e-05	-1.4131	0.157627	-0.000113822	1.84536e-05
Education	2 - 1	0.00051428	0.00333973	0.153989	0.877619	-0.00603146	0.00706002
Education	3 - 1	-0.00258162	0.00317487	-0.813143	0.416136	-0.00880426	0.00364101
Education	4 - 1	-0.00592645	0.00302263	-1.9607	0.0499145	-0.0118507	-2.21193e-06
Education	5 - 1	-0.00719837	0.00304632	-2.36297	0.018129	-0.013169	-0.00122769
Education	6 - 1	-0.0093513	0.00303489	-3.08127	0.00206123	-0.0152996	-0.00340302
Education	7 - 1	-0.00940105	0.00528032	-1.78039	0.0750114	-0.0197503	0.000948185
Education	Unknown - 1	-0.00358538	0.00395623	-0.906262	0.364797	-0.0113394	0.00416869
Maternal age	25-29 years - <25 years	0.00220704	0.00128627	1.71584	0.086191	-0.000314008	0.00472809
Maternal age	30-34 years - <25 years	0.00787829	0.00145266	5.42335	5.84921e-08	0.00503112	0.0107254
Maternal age	35-39 years - <25 years	0.0149594	0.00193607	7.7267	1.10374e-14	0.0111648	0.018754
Maternal age	40+ years - <25 years	0.0227934	0.00342086	6.66307	2.68163e-11	0.0160887	0.0294982
Mean neighborhood income (10,000 SEK/year)	dY/dX	-0.000890547	0.000175302	-5.08008	3.77267e-07	-0.00123413	-0.000546962
Area of origin	Nordic countries - Sweden	-0.00764795	0.00333815	-2.29107	0.0219591	-0.0141906	-0.00110529
Area of origin	OECD - Sweden	0.00104057	0.00209738	0.49613	0.619803	-0.00307021	0.00515135
Area of origin	Outside OECD - Sweden	0.00856976	0.0015167	5.65028	1.60187e-08	0.00559709	0.0115424
Parity	2 - 1	-0.0263901	0.00127806	-20.6486	1.0048e-94	-0.0288951	-0.0238852
Parity	3 - 1	-0.0294796	0.00145167	-20.3074	1.10676e-91	-0.0323249	-0.0266344
Parity	4 - 1	-0.0275305	0.00192649	-14.2905	2.5086e-46	-0.0313063	-0.0237546
Parity	5+ - 1	-0.0328572	0.00180353	-18.2183	3.69563e-74	-0.0363921	-0.0293224
Occupational type	0 - Unemployed or unknown	-0.0273677	0.00120333	-22.7433	1.67323e-114	-0.0297261	-0.0250092
Occupational type	1 - Unemployed or unknown	-0.0034864	0.00348814	-0.999503	0.317551	-0.010323	0.00335022
Occupational type	2 - Unemployed or unknown	-0.00422248	0.00185134	-2.28077	0.022562	-0.00785105	-0.000593922
Occupational type	3 - Unemployed or unknown	-0.007901	0.00199343	-3.96353	7.3851e-05	-0.011808	-0.00399396
Occupational type	4 - Unemployed or unknown	-0.00505341	0.00222466	-2.27155	0.023114	-0.00941366	-0.000693163
Occupational type	5 - Unemployed or unknown	-0.00417703	0.00153003	-2.73003	0.00633281	-0.00717583	-0.00117823
Occupational type	6 - Unemployed or unknown	-0.00984433	0.00591371	-1.66466	0.09598	-0.021435	0.00174632
Occupational type	7 - Unemployed or unknown	-0.00284693	0.00483965	-0.588252	0.556363	-0.0123325	0.00663861
Occupational type	8 - Unemployed or unknown	-0.00908441	0.00345339	-2.63058	0.00852405	-0.0158529	-0.00231588
Occupational type	9 - Unemployed or unknown	-0.000753273	0.00251887	-0.299052	0.7649	-0.00569016	0.00418361

## Sheet: lbw_gini_100
Independent variable	Contrast	AME	Standard error	Z score	P value	Lower CI	Upper CI
Average distance to neighbor	dY/dX	-1.3004e-06	8.5846e-07	-1.51481	0.129822	-2.98295e-06	3.82151e-07
Civil status	Divorced - Unmarried	0.00576299	0.0028552	2.01842	0.0435477	0.0001669	0.0113591
Civil status	Married - Unmarried	0.000578614	0.00120264	0.481119	0.630432	-0.00177852	0.00293575
Civil status	Widow - Unmarried	-0.00161096	0.0125791	-0.128067	0.898096	-0.0262655	0.0230435
Disposable income (10,000 SEK/year)	dY/dX	-1.2536e-05	3.45744e-05	-0.36258	0.716919	-8.03006e-05	5.52286e-05
Distance to labor ward, km	dY/dX	2.47234e-06	2.98836e-05	0.0827324	0.934064	-5.60984e-05	6.10431e-05
Education	2 - 1	0.00820561	0.00384915	2.1318	0.0330233	0.00066142	0.0157498
Education	3 - 1	0.00169166	0.00360059	0.469829	0.638477	-0.00536537	0.0087487
Education	4 - 1	-0.00125798	0.003393	-0.370757	0.710818	-0.00790813	0.00539217
Education	5 - 1	-0.00540828	0.00341632	-1.58307	0.113405	-0.0121041	0.00128758
Education	6 - 1	-0.00855596	0.00339067	-2.52338	0.0116232	-0.0152015	-0.00191037
Education	7 - 1	-0.0176001	0.00514649	-3.41982	0.000626627	-0.027687	-0.00751314
Education	Unknown - 1	-0.0034042	0.00456986	-0.744924	0.456317	-0.012361	0.00555256
Gini index (0.1 increment)	dY/dX	0.00232087	0.00126624	1.83288	0.06682	-0.000160916	0.00480266
Maternal age	25-29 years - <25 years	0.00358133	0.00146014	2.45273	0.0141777	0.000719508	0.00644316
Maternal age	30-34 years - <25 years	0.010006	0.00163396	6.12377	9.13892e-10	0.00680349	0.0132085
Maternal age	35-39 years - <25 years	0.0189747	0.00216661	8.75774	1.99195e-18	0.0147282	0.0232211
Maternal age	40+ years - <25 years	0.034986	0.00399215	8.7637	1.88937e-18	0.0271615	0.0428105
Mean neighborhood income (10,000 SEK/year)	dY/dX	-0.000818438	0.000154314	-5.3037	1.13476e-07	-0.00112089	-0.000515987
Area of origin	Nordic countries - Sweden	-0.00560479	0.00456161	-1.22869	0.219188	-0.0145454	0.00333579
Area of origin	OECD - Sweden	-0.00114557	0.00243266	-0.470911	0.637704	-0.00591349	0.00362236
Area of origin	Outside OECD - Sweden	0.000559783	0.00158866	0.352361	0.724568	-0.00255394	0.00367351
Parity	2 - 1	-0.0258441	0.00133733	-19.3252	3.30016e-83	-0.0284652	-0.0232229
Parity	3 - 1	-0.0266065	0.00162801	-16.343	4.88294e-60	-0.0297973	-0.0234156
Parity	4 - 1	-0.0226479	0.00238204	-9.50779	1.94747e-21	-0.0273166	-0.0179792
Parity	5+ - 1	-0.0284815	0.00244006	-11.6725	1.76203e-31	-0.033264	-0.0236991
Occupational type	0 - Unemployed or unknown	-0.010188	0.0232929	-0.437386	0.661832	-0.0558411	0.0354652
Occupational type	1 - Unemployed or unknown	-0.00496155	0.00368518	-1.34635	0.178189	-0.0121844	0.00226127
Occupational type	2 - Unemployed or unknown	-0.00439186	0.00205596	-2.13617	0.0326659	-0.00842146	-0.000362262
Occupational type	3 - Unemployed or unknown	-0.00869028	0.00220446	-3.94213	8.07613e-05	-0.0130109	-0.00436961
Occupational type	4 - Unemployed or unknown	-0.00778155	0.00236311	-3.29293	0.000991493	-0.0124132	-0.00314994
Occupational type	5 - Unemployed or unknown	-0.00257439	0.00171975	-1.49695	0.134406	-0.00594505	0.000796266
Occupational type	6 - Unemployed or unknown	-0.00740843	0.00711822	-1.04077	0.297982	-0.0213599	0.00654302
Occupational type	7 - Unemployed or unknown	0.000635309	0.0054882	0.115759	0.907843	-0.0101214	0.011392
Occupational type	8 - Unemployed or unknown	-0.00234468	0.00426234	-0.550092	0.582256	-0.0106987	0.00600935
Occupational type	9 - Unemployed or unknown	-7.24973e-05	0.00287309	-0.0252332	0.979869	-0.00570366	0.00555866

## Sheet: lbw_gini_400
Independent variable	Contrast	AME	Standard error	Z score	P value	Lower CI	Upper CI
Average distance to neighbor	dY/dX	-8.95496e-07	4.18023e-07	-2.14222	0.032176	-1.71481e-06	-7.61859e-08
Civil status	Divorced - Unmarried	0.00578458	0.00285834	2.02375	0.0429957	0.000182329	0.0113868
Civil status	Married - Unmarried	0.000541855	0.00120246	0.450623	0.652261	-0.00181492	0.00289863
Civil status	Widow - Unmarried	-0.00158602	0.0125959	-0.125916	0.899799	-0.0262735	0.0231015
Disposable income (10,000 SEK/year)	dY/dX	-1.81748e-05	3.92963e-05	-0.462507	0.643718	-9.51941e-05	5.88445e-05
Distance to labor ward, km	dY/dX	1.5152e-05	3.04005e-05	0.498411	0.618194	-4.4432e-05	7.47359e-05
Education	2 - 1	0.00820611	0.00386212	2.12477	0.0336062	0.000636482	0.0157757
Education	3 - 1	0.00165369	0.00361226	0.4578	0.647096	-0.00542621	0.0087336
Education	4 - 1	-0.00135217	0.00340304	-0.397342	0.691115	-0.008022	0.00531766
Education	5 - 1	-0.00554451	0.00342526	-1.61871	0.105509	-0.0122579	0.00116887
Education	6 - 1	-0.00873743	0.00339866	-2.57084	0.0101451	-0.0153987	-0.00207617
Education	7 - 1	-0.0177644	0.00514552	-3.45239	0.000555641	-0.0278494	-0.00767932
Education	Unknown - 1	-0.00342072	0.00458571	-0.745953	0.455696	-0.0124086	0.00556711
Gini index (0.1 increment)	dY/dX	0.00275708	0.00155408	1.77409	0.0760478	-0.000288858	0.00580302
Maternal age	25-29 years - <25 years	0.00353706	0.00146294	2.41778	0.0156157	0.000669751	0.00640437
Maternal age	30-34 years - <25 years	0.00991799	0.00163623	6.0615	1.34862e-09	0.00671104	0.0131249
Maternal age	35-39 years - <25 years	0.0188342	0.00216706	8.69111	3.58921e-18	0.0145868	0.0230815
Maternal age	40+ years - <25 years	0.0348062	0.00398744	8.72894	2.57074e-18	0.0269909	0.0426214
Mean neighborhood income (10,000 SEK/year)	dY/dX	-0.000829369	0.00016514	-5.02222	5.10774e-07	-0.00115304	-0.000505701
Area of origin	Nordic countries - Sweden	-0.00561097	0.00455909	-1.23072	0.218427	-0.0145466	0.00332468
Area of origin	OECD - Sweden	-0.00115433	0.00243129	-0.474783	0.634941	-0.00591957	0.0036109
Area of origin	Outside OECD - Sweden	0.000596989	0.00158623	0.376356	0.706652	-0.00251197	0.00370595
Parity	2 - 1	-0.0257872	0.00133921	-19.2556	1.26812e-82	-0.028412	-0.0231624
Parity	3 - 1	-0.0265126	0.00163216	-16.2439	2.46669e-59	-0.0297116	-0.0233137
Parity	4 - 1	-0.0224953	0.0023914	-9.40676	5.11679e-21	-0.0271824	-0.0178083
Parity	5+ - 1	-0.0283166	0.00245224	-11.5473	7.62031e-31	-0.0331229	-0.0235103
Occupational type	0 - Unemployed or unknown	-0.0101525	0.0234496	-0.432951	0.66505	-0.0561129	0.0358078
Occupational type	1 - Unemployed or unknown	-0.00524499	0.00367151	-1.42857	0.153129	-0.012441	0.00195103
Occupational type	2 - Unemployed or unknown	-0.00460126	0.00205467	-2.23942	0.0251287	-0.00862833	-0.000574187
Occupational type	3 - Unemployed or unknown	-0.00890913	0.00220072	-4.04829	5.15942e-05	-0.0132225	-0.0045958
Occupational type	4 - Unemployed or unknown	-0.0079574	0.0023617	-3.36935	0.000753467	-0.0125863	-0.00332854
Occupational type	5 - Unemployed or unknown	-0.00267828	0.00172359	-1.55389	0.12021	-0.00605646	0.000699898
Occupational type	6 - Unemployed or unknown	-0.00733116	0.00716824	-1.02273	0.306436	-0.0213807	0.00671832
Occupational type	7 - Unemployed or unknown	0.000502815	0.00548876	0.091608	0.92701	-0.010255	0.0112606
Occupational type	8 - Unemployed or unknown	-0.00245862	0.0042666	-0.57625	0.564446	-0.010821	0.00590375
Occupational type	9 - Unemployed or unknown	-0.000132691	0.00288024	-0.0460692	0.963255	-0.00577786	0.00551248

[truncated: 30 more sheets: lbw_gini_1600, lbw_gini_6400, lbw_deaton_100, lbw_deaton_400, lbw_deaton_1600, lbw_deaton_6400, vlbw_gini_100, vlbw_gini_400, vlbw_gini_1600, vlbw_gini_6400, vlbw_deaton_100, vlbw_deaton_400, vlbw_deaton_1600, vlbw_deaton_6400, premature_gini_100, premature_gini_400, premature_gini_1600, premature_gini_6400, premature_deaton_100, premature_deaton_400 …]
