# Supplementary material for: Neighborhood income inequality, maternal relative deprivation and neonatal health in Sweden: A cross-sectional study using individually defined multi-scale contexts
Source: SSM Popul Health. 2024 Dec 29;29:101745. doi: 10.1016/j.ssmph.2024.101745 (PMC11755026; doi:10.1016/j.ssmph.2024.101745)
Supplement: Multimedia component 2 [file mmc2.xlsx]

## Sheet: Sheet 1
Health outcome	Index and neighborhood scale	Income level	AME	95% CI, lower	95% CI, upper	P value
Small for gestational age	Deaton index, 6400 neighbors	Decile 1	0.00139262	0.00078724	0.00199799	6.52151e-06
		Decile 2	0.00163136	0.000790572	0.00247214	0.000143025
		Decile 3	0.00184274	0.000725033	0.00296045	0.00123208
		Decile 4	0.00200927	0.000648554	0.00336998	0.00380203
		Decile 5	0.00215744	0.000567819	0.00374707	0.00781247
		Decile 6	0.00230415	0.000478556	0.00412974	0.0133705
		Decile 7	0.00246539	0.00037139	0.00455939	0.0210224
		Decile 8	0.00266739	0.000225491	0.0051093	0.0322779
		Decile 9	0.00296954	-1.39233e-05	0.00595301	0.0510788
		Decile 10	0.00372769	-0.000709325	0.0081647	0.0996334
	Gini index, 100 neighbors	Decile 1	0.000787189	-0.00185142	0.0034258	0.558733
		Decile 2	0.00108622	-0.00139271	0.00356515	0.390441
		Decile 3	0.00133209	-0.00103861	0.00370279	0.270766
		Decile 4	0.00151449	-0.000789989	0.00381897	0.197719
		Decile 5	0.00166909	-0.000588814	0.003927	0.14738
		Decile 6	0.00181551	-0.000406392	0.00403742	0.10927
		Decile 7	0.00196932	-0.000223149	0.0041618	0.0783265
		Decile 8	0.00215225	-1.60971e-05	0.0043206	0.0517252
		Decile 9	0.00240742	0.000254097	0.00456075	0.0284342
		Decile 10	0.00296549	0.000780818	0.00515016	0.00780316
	Gini index, 400 neighbors	Decile 1	0.00179665	-0.00116286	0.00475617	0.234105
		Decile 2	0.00191758	-0.000949636	0.00478481	0.18992
		Decile 3	0.00201865	-0.000785152	0.00482245	0.158211
		Decile 4	0.00209463	-0.000669941	0.0048592	0.137543
		Decile 5	0.00215973	-0.000577062	0.00489653	0.121936
		Decile 6	0.002222	-0.000493283	0.00493729	0.108736
		Decile 7	0.00228809	-0.00040977	0.00498595	0.0964585
		Decile 8	0.00236761	-0.000316564	0.00505179	0.0838428
		Decile 9	0.00248032	-0.000197786	0.00515842	0.0694909
		Decile 10	0.00273471	1.68307e-05	0.00545259	0.0485981
	Gini index, 1600 neighbors	Decile 1	0.000425222	-0.00306656	0.003917	0.811353
		Decile 2	0.000565452	-0.00281768	0.00394859	0.743225
		Decile 3	0.000682658	-0.00262581	0.00399113	0.68591
		Decile 4	0.000770778	-0.00249152	0.00403307	0.643308
		Decile 5	0.000846288	-0.00238334	0.00407591	0.607541
		Decile 6	0.000918518	-0.00228585	0.00412288	0.574242
		Decile 7	0.000995176	-0.00218877	0.00417912	0.540136
		Decile 8	0.00108743	-0.0020806	0.00425546	0.5011
		Decile 9	0.00121819	-0.00194312	0.0043795	0.450093
		Decile 10	0.0015134	-0.00169657	0.00472336	0.355455
	Gini index, 6400 neighbors	Decile 1	0.000406947	-0.00361728	0.00443118	0.842889
		Decile 2	0.000499775	-0.00342397	0.00442352	0.802862
		Decile 3	0.000577714	-0.00327712	0.00443254	0.76896
		Decile 4	0.000636528	-0.00317594	0.00444899	0.74349
		Decile 5	0.000687076	-0.00309572	0.00446988	0.721847
		Decile 6	0.000735561	-0.00302469	0.00449582	0.701425
		Decile 7	0.000787163	-0.00295548	0.0045298	0.680175
		Decile 8	0.000849462	-0.00288067	0.00457959	0.65535
		Decile 9	0.00093815	-0.00279051	0.00466681	0.621916
		Decile 10	0.00114009	-0.00265382	0.004934	0.555874
	Deaton index, 100 neighbors	Decile 1	0.00109881	0.000529774	0.00166785	0.000153896
		Decile 2	0.00129807	0.00055529	0.00204085	0.000614349
		Decile 3	0.00147293	0.000510006	0.00243586	0.00271721
		Decile 4	0.0016097	0.000450229	0.00276917	0.00650792
		Decile 5	0.0017307	0.000385568	0.00307583	0.0116767
		Decile 6	0.00184986	0.000313684	0.00338604	0.0182659
		Decile 7	0.00198015	0.000227526	0.00373278	0.0268008
		Decile 8	0.00214239	0.000110961	0.00417382	0.0387321
		Decile 9	0.00238311	-7.80896e-05	0.00484432	0.0577254
		Decile 10	0.0029778	-0.000613042	0.00656865	0.104088
	Deaton index, 400 neighbors	Decile 1	0.00114326	0.00055344	0.00173308	0.000145259
		Decile 2	0.00131152	0.000520665	0.00210237	0.00115273
		Decile 3	0.00145854	0.000426679	0.0024904	0.00559845
		Decile 4	0.00157313	0.000330901	0.00281537	0.0130629
		Decile 5	0.00167423	0.000235667	0.00311279	0.0225456
		Decile 6	0.00177354	0.000134682	0.00341239	0.0339189
		Decile 7	0.00188182	1.77327e-05	0.00374591	0.0478601
		Decile 8	0.00201625	-0.000135799	0.00416831	0.0663153
		Decile 9	0.00221491	-0.000377085	0.0048069	0.0939682
		Decile 10	0.00270168	-0.0010286	0.00643197	0.155748
	Deaton index, 1600 neighbors	Decile 1	0.00125684	0.000657843	0.00185584	3.91437e-05
		Decile 2	0.0014611	0.000641086	0.00228112	0.000478965
		Decile 3	0.00164075	0.000559393	0.0027221	0.00294071
		Decile 4	0.00178149	0.000471792	0.0030912	0.007676
		Decile 5	0.00190619	0.000382534	0.00342984	0.0142049
		Decile 6	0.00202915	0.000286178	0.00377211	0.0225029
		Decile 7	0.00216375	0.000172799	0.0041547	0.0331655
		Decile 8	0.0023316	2.14742e-05	0.00464172	0.047908
		Decile 9	0.00258112	-0.000221178	0.00538341	0.0710326
		Decile 10	0.00319975	-0.000899764	0.00729926	0.126069
Low birth weight	Gini index, 100 neighbors	Decile 1	0.00211931	-0.000769677	0.00500831	0.150492
		Decile 2	0.00216388	-0.000572297	0.00490005	0.121137
		Decile 3	0.00220149	-0.000430068	0.00483305	0.101077
		Decile 4	0.00223	-0.000338808	0.00479881	0.0888569
		Decile 5	0.00225458	-0.000272387	0.00478156	0.0803437
		Decile 6	0.00227824	-0.000219721	0.0047762	0.0738462
		Decile 7	0.0023035	-0.000176036	0.00478304	0.068635
		Decile 8	0.00233411	-0.000140747	0.00480897	0.0645301
		Decile 9	0.00237791	-0.000123714	0.00487953	0.0624571
		Decile 10	0.00247862	-0.00022276	0.00518	0.0721228
	Gini index, 400 neighbors	Decile 1	0.00385485	-4.63713e-05	0.00775607	0.052786
		Decile 2	0.00361795	1.95461e-05	0.00721636	0.0487685
		Decile 3	0.00341593	3.34789e-05	0.00679839	0.0477751
		Decile 4	0.00326155	1.20834e-05	0.00651101	0.0491541
		Decile 5	0.0031275	-3.24481e-05	0.00628744	0.0523994
		Decile 6	0.00299771	-0.000100924	0.00609634	0.0579432
		Decile 7	0.00285826	-0.000204327	0.00592085	0.0673695
		Decile 8	0.00268805	-0.000374342	0.00575044	0.0853632
		Decile 9	0.00244217	-0.000705451	0.00558978	0.128337
		Decile 10	0.00186589	-0.00183098	0.00556276	0.322548
	Gini index, 1600 neighbors	Decile 1	0.00221512	-0.00245074	0.00688099	0.352115
		Decile 2	0.00196792	-0.00233309	0.00626893	0.369838
		Decile 3	0.00175782	-0.00228114	0.00579677	0.393656
		Decile 4	0.00159769	-0.00227769	0.00547306	0.419074
		Decile 5	0.00145896	-0.00230385	0.00522176	0.447291
		Decile 6	0.00132491	-0.00235755	0.00500737	0.480703
		Decile 7	0.00118118	-0.00244857	0.00481092	0.523603
		Decile 8	0.00100614	-0.00260858	0.00462087	0.585377
		Decile 9	0.000754085	-0.0029354	0.00444357	0.68872
		Decile 10	0.00016695	-0.00409468	0.00442858	0.938797
	Gini index, 6400 neighbors	Decile 1	0.00182684	-0.0037199	0.00737358	0.518589
		Decile 2	0.00142958	-0.00367036	0.00652951	0.582729
		Decile 3	0.00109184	-0.00368723	0.00587091	0.654314
		Decile 4	0.000834372	-0.00374484	0.00541358	0.721
		Decile 5	0.000611264	-0.00383105	0.00505358	0.787397
		Decile 6	0.000395647	-0.00394993	0.00474122	0.858372
		Decile 7	0.000164405	-0.00411933	0.00444814	0.940039
		Decile 8	-0.000117255	-0.00438739	0.00415288	0.957079
		Decile 9	-0.000523	-0.00489439	0.00384839	0.814602
		Decile 10	-0.00146875	-0.00657092	0.00363341	0.57261
	Deaton index, 100 neighbors	Decile 1	0.000801015	0.000140691	0.00146134	0.0174276
		Decile 2	0.0011255	0.000282473	0.00196852	0.00887863
		Decile 3	0.00141283	0.00032641	0.00249925	0.0108086
		Decile 4	0.00163923	0.000329377	0.00294908	0.0141741
		Decile 5	0.00184072	0.000316058	0.00336539	0.017969
		Decile 6	0.00204026	0.000291438	0.00378909	0.0222199
		Decile 7	0.00225965	0.000253586	0.00426571	0.0272636
		Decile 8	0.0025346	0.000192644	0.00487656	0.0339062
		Decile 9	0.00294612	7.7484e-05	0.00581475	0.0441247
		Decile 10	0.00398025	-0.000316111	0.00827662	0.0694077
	Deaton index, 400 neighbors	Decile 1	0.000812694	0.000123541	0.00150185	0.0208154
		Decile 2	0.00107216	0.000168552	0.00197577	0.020042
		Decile 3	0.00130015	0.000130695	0.0024696	0.0293313
		Decile 4	0.00147865	7.25854e-05	0.00288472	0.0392894
		Decile 5	0.00163671	7.06823e-06	0.00326636	0.0490146
		Decile 6	0.0017925	-6.74666e-05	0.00365247	0.0589092
		Decile 7	0.00196297	-0.000158335	0.00408427	0.0697283
		Decile 8	0.00217544	-0.000283148	0.00463402	0.0828754
		Decile 9	0.00249109	-0.000488856	0.00547103	0.101331
		Decile 10	0.0032728	-0.00108504	0.00763064	0.141031
	Deaton index, 1600 neighbors	Decile 1	0.000917434	0.000215605	0.00161926	0.010405
		Decile 2	0.00121333	0.000273887	0.00215277	0.0113615
		Decile 3	0.00147479	0.00024708	0.0027025	0.018552
		Decile 4	0.00168044	0.000196688	0.00316419	0.0264337
		Decile 5	0.0018632	0.00013699	0.00358942	0.034387
		Decile 6	0.00204395	6.70927e-05	0.00402081	0.0427153
		Decile 7	0.0022424	-2.00639e-05	0.00450486	0.0520666
		Decile 8	0.00249071	-0.000142358	0.00512378	0.0637395
		Decile 9	0.00286154	-0.0003488	0.00607188	0.0806346
		Decile 10	0.00378933	-0.000970309	0.00854897	0.118665
	Deaton index, 6400 neighbors	Decile 1	0.00100177	0.000287162	0.00171638	0.00600401
		Decile 2	0.00130773	0.000340768	0.00227469	0.00803309
		Decile 3	0.0015788	0.000311144	0.00284645	0.0146453
		Decile 4	0.00179245	0.000258532	0.00332637	0.0220038
		Decile 5	0.00198265	0.00019653	0.00376877	0.0295835
		Decile 6	0.00217104	0.000123911	0.00421817	0.0376543
		Decile 7	0.0023782	3.31718e-05	0.00472322	0.0468461
		Decile 8	0.00263787	-9.45555e-05	0.00537029	0.0584724
		Decile 9	0.00302657	-0.000311176	0.00636432	0.0755292
		Decile 10	0.00400351	-0.000969105	0.00897612	0.114568
Very low birth weight	Gini index, 100 neighbors	Decile 1	5.33935e-06	-0.00114219	0.00115287	0.992724
		Decile 2	-1.12463e-05	-0.00112899	0.0011065	0.984266
		Decile 3	-2.5479e-05	-0.00112393	0.00107297	0.963739
		Decile 4	-3.64106e-05	-0.00112428	0.00105145	0.947697
		Decile 5	-4.59407e-05	-0.00112773	0.00103585	0.933665
		Decile 6	-5.52014e-05	-0.00113399	0.00102359	0.920114
		Decile 7	-6.51885e-05	-0.00114403	0.00101365	0.905727
		Decile 8	-7.74305e-05	-0.00116103	0.00100617	0.888619
		Decile 9	-9.52154e-05	-0.00119498	0.00100455	0.865255
		Decile 10	-0.000137358	-0.00131732	0.00104261	0.819524
	Gini index, 400 neighbors	Decile 1	0.000576033	-0.000782004	0.00193407	0.405776
		Decile 2	0.000492149	-0.00084677	0.00183107	0.471261
		Decile 3	0.000418278	-0.000909913	0.00174647	0.537078
		Decile 4	0.000360351	-0.000963777	0.00168448	0.593764
		Decile 5	0.000309004	-0.0010149	0.00163291	0.64734
		Decile 6	0.000258349	-0.00106858	0.00158528	0.702758
		Decile 7	0.000202881	-0.00113114	0.0015369	0.765644
		Decile 8	0.000133695	-0.00121483	0.00148222	0.84593
		Decile 9	3.08273e-05	-0.00135096	0.00141262	0.965123
		Decile 10	-0.000224157	-0.00174662	0.0012983	0.772909
	Gini index, 1600 neighbors	Decile 1	0.000296456	-0.00142812	0.00202103	0.736178
		Decile 2	0.000151214	-0.00151573	0.00181816	0.858884
		Decile 3	2.34756e-05	-0.00160559	0.00165254	0.977468
		Decile 4	-7.65967e-05	-0.00168505	0.00153186	0.925637
		Decile 5	-0.000165239	-0.00176246	0.00143198	0.839318
		Decile 6	-0.000252632	-0.00184544	0.00134018	0.755903
		Decile 7	-0.000348276	-0.00194398	0.00124743	0.668813
		Decile 8	-0.000467502	-0.00207818	0.00114318	0.569436
		Decile 9	-0.000644641	-0.00230042	0.00101114	0.445423
		Decile 10	-0.00108322	-0.00295659	0.00079015	0.257093
	Gini index, 6400 neighbors	Decile 1	-0.000422206	-0.00251503	0.00167062	0.692546
		Decile 2	-0.00062977	-0.00264378	0.00138424	0.539961
		Decile 3	-0.000812578	-0.00277493	0.00114977	0.417027
		Decile 4	-0.000955959	-0.00289047	0.000978554	0.332777
		Decile 5	-0.00108309	-0.00300277	0.000836598	0.268808
		Decile 6	-0.00120853	-0.00312296	0.000705898	0.215984
		Decile 7	-0.00134595	-0.0032655	0.000573605	0.169354
		Decile 8	-0.00151742	-0.00345933	0.000424482	0.125637
		Decile 9	-0.00177256	-0.00377965	0.00023452	0.0834608
		Decile 10	-0.00240611	-0.0047202	-9.20247e-05	0.0415593
	Deaton index, 100 neighbors	Decile 1	-0.000135478	-0.000436165	0.000165209	0.377191
		Decile 2	-0.000114948	-0.000481472	0.000251577	0.53877
		Decile 3	-9.71836e-05	-0.000549803	0.000355436	0.673879
		Decile 4	-8.34477e-05	-0.000613487	0.000446591	0.757648
		Decile 5	-7.14073e-05	-0.000674399	0.000531584	0.816459
		Decile 6	-5.96486e-05	-0.000737237	0.00061794	0.863015
		Decile 7	-4.69026e-05	-0.000808239	0.000714434	0.903893
		Decile 8	-3.11864e-05	-0.000899056	0.000836683	0.943851
		Decile 9	-8.17254e-06	-0.00103719	0.00102084	0.98758
		Decile 10	4.72274e-05	-0.00138854	0.00148299	0.948596
	Deaton index, 400 neighbors	Decile 1	-0.000124961	-0.000438626	0.000188704	0.434903
		Decile 2	-0.000119557	-0.000512474	0.00027336	0.550922
		Decile 3	-0.000114935	-0.000602292	0.000372422	0.64392
		Decile 4	-0.000111395	-0.000680097	0.000457308	0.701046
		Decile 5	-0.000108315	-0.000751726	0.000535097	0.741438
		Decile 6	-0.000105328	-0.000823643	0.000612987	0.773811
		Decile 7	-0.000102113	-0.000903031	0.000698805	0.802676
		Decile 8	-9.81812e-05	-0.00100221	0.000805848	0.831436
		Decile 9	-9.24864e-05	-0.00114884	0.000963866	0.863752
		Decile 10	-7.9071e-05	-0.00150338	0.00134524	0.913355
	Deaton index, 1600 neighbors	Decile 1	-0.000126269	-0.000452258	0.00019972	0.447747
		Decile 2	-0.000136932	-0.000549956	0.000276092	0.515824
		Decile 3	-0.00014593	-0.00065586	0.000363999	0.574867
		Decile 4	-0.00015275	-0.000743281	0.000437782	0.612173
		Decile 5	-0.000158631	-0.000821519	0.000504258	0.639053
		Decile 6	-0.000164289	-0.00089838	0.000569802	0.660923
		Decile 7	-0.000170331	-0.000981554	0.000640892	0.680684
		Decile 8	-0.000177652	-0.00108329	0.000727984	0.700628
		Decile 9	-0.000188127	-0.00122974	0.000853485	0.723345
		Decile 10	-0.000212218	-0.00156673	0.00114229	0.758784
	Deaton index, 6400 neighbors	Decile 1	-0.000150993	-0.000489277	0.000187291	0.381666
		Decile 2	-0.000168179	-0.000597872	0.000261514	0.443012
		Decile 3	-0.000182595	-0.000709658	0.000344467	0.497132
		Decile 4	-0.000193467	-0.000799991	0.000413058	0.531852
		Decile 5	-0.000202805	-0.000879849	0.000474239	0.557138
		Decile 6	-0.000211759	-0.000957567	0.000534049	0.577871
		Decile 7	-0.000221285	-0.00104095	0.000598378	0.596714
		Decile 8	-0.00023278	-0.001142	0.000676444	0.615814
		Decile 9	-0.000249137	-0.0012858	0.000787523	0.637618
		Decile 10	-0.000286357	-0.00160956	0.00103685	0.671449
Preterm birth	Gini index, 100 neighbors	Decile 1	0.00206106	-0.00124529	0.0053674	0.221794
		Decile 2	0.00174214	-0.00145605	0.00494032	0.28568
		Decile 3	0.00146665	-0.00165974	0.00459304	0.357857
		Decile 4	0.00125394	-0.00183239	0.00434026	0.425852
		Decile 5	0.00106771	-0.00199541	0.00413082	0.494491
		Decile 6	0.000886044	-0.00216567	0.00393776	0.569314
		Decile 7	0.000689365	-0.002363	0.00374173	0.658019
		Decile 8	0.000447206	-0.002625	0.00351941	0.775413
		Decile 9	9.3317e-05	-0.00304599	0.00323262	0.953541
		Decile 10	-0.000754932	-0.0042303	0.00272044	0.67029
	Gini index, 400 neighbors	Decile 1	0.00154041	-0.00254135	0.00562218	0.4595
		Decile 2	0.00108716	-0.00286902	0.00504334	0.590164
		Decile 3	0.000694287	-0.003179	0.00456758	0.725346
		Decile 4	0.000390101	-0.00343743	0.00421763	0.841669
		Decile 5	0.0001232	-0.00367841	0.00392481	0.949355
		Decile 6	-0.000137677	-0.00392744	0.00365209	0.943236
		Decile 7	-0.000420685	-0.00421321	0.00337184	0.82789
		Decile 8	-0.000769938	-0.00458878	0.0030489	0.692725
		Decile 9	-0.00128189	-0.00518534	0.00262156	0.519803
		Decile 10	-0.00251626	-0.00683717	0.00180465	0.253714
	Gini index, 1600 neighbors	Decile 1	0.000263179	-0.00448489	0.00501124	0.913489
		Decile 2	-0.000117191	-0.00475201	0.00451763	0.960475
		Decile 3	-0.000445335	-0.00500644	0.00411577	0.848239
		Decile 4	-0.000698443	-0.00521912	0.00382224	0.762032
		Decile 5	-0.000919854	-0.00541756	0.00357785	0.688535
		Decile 6	-0.00113567	-0.00562252	0.00335117	0.619832
		Decile 7	-0.00136915	-0.00585741	0.00311912	0.549915
		Decile 8	-0.00165636	-0.00616548	0.00285276	0.471547
		Decile 9	-0.0020756	-0.0066533	0.00250211	0.374177
		Decile 10	-0.00307819	-0.00799745	0.00184107	0.220036
	Gini index, 6400 neighbors	Decile 1	-0.00102571	-0.00643586	0.00438444	0.710198
		Decile 2	-0.00135863	-0.00669532	0.00397805	0.617796
		Decile 3	-0.0016453	-0.006938	0.00364741	0.542341
		Decile 4	-0.00186607	-0.00713775	0.00340561	0.487815
		Decile 5	-0.00205896	-0.00732177	0.00320385	0.443205
		Decile 6	-0.00224676	-0.00750965	0.00301613	0.40275
		Decile 7	-0.0024497	-0.00772254	0.00282313	0.362518
		Decile 8	-0.00269903	-0.00799827	0.00260021	0.318155
		Decile 9	-0.00306234	-0.00842825	0.00230356	0.263328
		Decile 10	-0.00392829	-0.00958546	0.00172888	0.17352
	Deaton index, 100 neighbors	Decile 1	5.26879e-05	-0.000809823	0.000915198	0.904699
		Decile 2	9.94206e-05	-0.00095622	0.00115506	0.853551
		Decile 3	0.00013932	-0.00116563	0.00144427	0.834252
		Decile 4	0.000169839	-0.00135465	0.00169432	0.827153
		Decile 5	0.000196358	-0.00153141	0.00192413	0.823733
		Decile 6	0.000222051	-0.00171034	0.00215444	0.821809
		Decile 7	0.000249674	-0.00190885	0.0024082	0.820652
		Decile 8	0.000283416	-0.00215769	0.00272452	0.819992
		Decile 9	0.000332209	-0.00252641	0.00319083	0.819822
		Decile 10	0.000446784	-0.00341864	0.00431221	0.82078
	Deaton index, 400 neighbors	Decile 1	0.00114326	0.00055344	0.00173308	0.000145259
		Decile 2	0.00131152	0.000520665	0.00210237	0.00115273
		Decile 3	0.00145854	0.000426679	0.0024904	0.00559845
		Decile 4	0.00157313	0.000330901	0.00281537	0.0130629
		Decile 5	0.00167423	0.000235667	0.00311279	0.0225456
		Decile 6	0.00177354	0.000134682	0.00341239	0.0339189
		Decile 7	0.00188182	1.77327e-05	0.00374591	0.0478601
		Decile 8	0.00201625	-0.000135799	0.00416831	0.0663153
		Decile 9	0.00221491	-0.000377085	0.0048069	0.0939682
		Decile 10	0.00270168	-0.0010286	0.00643197	0.155748
	Deaton index, 1600 neighbors	Decile 1	-3.60193e-05	-0.000964075	0.000892036	0.939364
		Decile 2	-6.18488e-05	-0.0012507	0.00112701	0.918785
		Decile 3	-8.37649e-05	-0.00156952	0.00140199	0.912013
		Decile 4	-0.000100445	-0.00183565	0.00163476	0.90967
		Decile 5	-0.00011488	-0.00207562	0.00184586	0.908576
		Decile 6	-0.000128814	-0.00231289	0.00205526	0.907973
		Decile 7	-0.000143739	-0.00257131	0.00228383	0.907612
		Decile 8	-0.000161892	-0.00288976	0.00256598	0.9074
		Decile 9	-0.000187992	-0.00335278	0.0029768	0.907317
		Decile 10	-0.000248594	-0.00443957	0.00394238	0.907448
	Deaton index, 6400 neighbors	Decile 1	0.000118639	-0.000824479	0.00106176	0.805255
		Decile 2	0.000129979	-0.00109053	0.00135049	0.83466
		Decile 3	0.000139632	-0.00139079	0.00167005	0.858077
		Decile 4	0.000146997	-0.00164317	0.00193716	0.87214
		Decile 5	0.000153385	-0.00187184	0.00217861	0.881994
		Decile 6	0.000159562	-0.00209891	0.00241803	0.889867
		Decile 7	0.000166192	-0.00234726	0.00267964	0.896887
		Decile 8	0.000174273	-0.00265473	0.00300328	0.903899
		Decile 9	0.000185926	-0.00310456	0.00347641	0.911818
		Decile 10	0.00021314	-0.00417303	0.00459931	0.924123
Low Apgar score	Gini index, 100 neighbors	Decile 1	-0.00106771	-0.00364558	0.00151016	0.416915
		Decile 2	-0.00120563	-0.00350986	0.00109859	0.305124
		Decile 3	-0.00132355	-0.00343014	0.000783035	0.218162
		Decile 4	-0.00141386	-0.00339929	0.000571582	0.1628
		Decile 5	-0.0014924	-0.00339867	0.000413883	0.124925
		Decile 6	-0.00156855	-0.0034249	0.000287796	0.0977007
		Decile 7	-0.00165051	-0.00348555	0.000184533	0.0779227
		Decile 8	-0.00175072	-0.0036075	0.000106066	0.0646018
		Decile 9	-0.00189583	-0.00387425	8.25926e-05	0.0603617
		Decile 10	-0.00223753	-0.00482631	0.00035124	0.0902577
	Gini index, 400 neighbors	Decile 1	-0.000697697	-0.0039899	0.00259451	0.677876
		Decile 2	-0.00111645	-0.00404447	0.00181157	0.454864
		Decile 3	-0.0014766	-0.00414056	0.00118736	0.27731
		Decile 4	-0.00175375	-0.00425568	0.000748173	0.169486
		Decile 5	-0.00199577	-0.00439229	0.000400748	0.102634
		Decile 6	-0.00223131	-0.00456251	9.98905e-05	0.0606579
		Decile 7	-0.00248575	-0.00479174	-0.000179756	0.0346224
		Decile 8	-0.00279825	-0.00514032	-0.000456175	0.0191954
		Decile 9	-0.00325348	-0.00577403	-0.000732933	0.0114099
		Decile 10	-0.00433849	-0.00772954	-0.000947438	0.0121566
	Gini index, 1600 neighbors	Decile 1	-0.00138403	-0.0053435	0.00257543	0.493276
		Decile 2	-0.0019435	-0.00546887	0.00158188	0.279918
		Decile 3	-0.0024232	-0.00563515	0.000788754	0.139232
		Decile 4	-0.00279146	-0.0058109	0.000227983	0.0699898
		Decile 5	-0.00311241	-0.00600555	-0.000219275	0.0349867
		Decile 6	-0.00342425	-0.00623704	-0.000611451	0.0170316
		Decile 7	-0.00376051	-0.00653783	-0.000983188	0.00795903
		Decile 8	-0.00417269	-0.00698192	-0.00136347	0.00360001
		Decile 9	-0.00477161	-0.00776916	-0.00177407	0.00180882
		Decile 10	-0.00619209	-0.0101441	-0.00224006	0.00213417
	Gini index, 6400 neighbors	Decile 1	-0.00239203	-0.00697294	0.00218887	0.306098
		Decile 2	-0.00282568	-0.00692836	0.001277	0.177046
		Decile 3	-0.00319651	-0.00695365	0.000560636	0.0954149
		Decile 4	-0.00348055	-0.00702477	6.3674e-05	0.0542604
		Decile 5	-0.00372764	-0.00713103	-0.000324245	0.0318178
		Decile 6	-0.00396728	-0.00727925	-0.000655308	0.0188865
		Decile 7	-0.00422523	-0.00749327	-0.000957188	0.0112761
		Decile 8	-0.00454074	-0.00783551	-0.00124597	0.00690998
		Decile 9	-0.00499783	-0.00848435	-0.00151132	0.00496095
		Decile 10	-0.00607536	-0.0105749	-0.00157586	0.00813533
	Deaton index, 100 neighbors	Decile 1	-0.000402233	-0.00115545	0.000350983	0.295256
		Decile 2	-0.000316156	-0.00120842	0.00057611	0.487385
		Decile 3	-0.000242599	-0.00129531	0.000810108	0.6515
		Decile 4	-0.000186284	-0.00137996	0.0010074	0.759705
		Decile 5	-0.000137309	-0.0014633	0.00118868	0.839168
		Decile 6	-8.98208e-05	-0.00155114	0.0013715	0.904111
		Decile 7	-3.87155e-05	-0.00165224	0.00157481	0.962491
		Decile 8	2.37846e-05	-0.00178384	0.00183141	0.979426
		Decile 9	0.000114321	-0.00198787	0.00221651	0.915117
		Decile 10	0.000327785	-0.00252159	0.00317716	0.821614
	Deaton index, 400 neighbors	Decile 1	-0.000472138	-0.0013202	0.000375927	0.275203
		Decile 2	-0.000452777	-0.00146983	0.000564276	0.38291
		Decile 3	-0.000436542	-0.00162777	0.000754687	0.4726
		Decile 4	-0.000424303	-0.00175935	0.000910745	0.533342
		Decile 5	-0.000413793	-0.00187843	0.00105085	0.579762
		Decile 6	-0.000403719	-0.00199662	0.00118918	0.619365
		Decile 7	-0.000393005	-0.00212576	0.00133975	0.656653
		Decile 8	-0.000380082	-0.00228533	0.00152517	0.695799
		Decile 9	-0.000361705	-0.0025178	0.00179439	0.742305
		Decile 10	-0.000319954	-0.00306327	0.00242336	0.819186
	Deaton index, 1600 neighbors	Decile 1	-0.000507193	-0.00143808	0.000423692	0.285571
		Decile 2	-0.000520539	-0.00163903	0.000597956	0.361688
		Decile 3	-0.000531503	-0.00183156	0.00076856	0.422964
		Decile 4	-0.000539628	-0.00198436	0.000905107	0.464124
		Decile 5	-0.00054651	-0.00211852	0.0010255	0.495629
		Decile 6	-0.000553023	-0.00224853	0.00114248	0.52264
		Decile 7	-0.000559858	-0.0023875	0.00126779	0.548245
		Decile 8	-0.000567978	-0.00255524	0.00141929	0.57536
		Decile 9	-0.000579287	-0.00279252	0.00163394	0.607953
		Decile 10	-0.000603929	-0.00331949	0.00211164	0.662919
	Deaton index, 6400 neighbors	Decile 1	-0.000462552	-0.00143974	0.00051464	0.35354
		Decile 2	-0.00046361	-0.00164158	0.000714364	0.440485
		Decile 3	-0.000464427	-0.00183445	0.000905593	0.506426
		Decile 4	-0.000464999	-0.00198779	0.0010578	0.549512
		Decile 5	-0.000465459	-0.0021228	0.00119188	0.582011
		Decile 6	-0.000465874	-0.00225404	0.00132229	0.609608
		Decile 7	-0.000466287	-0.00239481	0.00146223	0.635579
		Decile 8	-0.000466746	-0.00256544	0.00163195	0.662915
		Decile 9	-0.000467322	-0.00280825	0.00187361	0.695599
		Decile 10	-0.000468294	-0.0033543	0.00241771	0.750461
