# Supplementary material for: Neighborhood income inequality, maternal relative deprivation and neonatal health in Sweden: A cross-sectional study using individually defined multi-scale contexts
Source: SSM Popul Health. 2024 Dec 29;29:101745. doi: 10.1016/j.ssmph.2024.101745 (PMC11755026; doi:10.1016/j.ssmph.2024.101745)
Supplement: Multimedia component 3 [file mmc3.xlsx]

## Sheet: sga_gini_100_interaction
Independent variable	Contrast	Income level	AME	Standard error	Z score	P value	Lower CI	Upper CI
Average distance to neighbor	dX/dY	Decile 1	-1.73579e-06	9.02425e-07	-1.92348	0.0544202	-3.50451e-06	3.29268e-08
Average distance to neighbor	dX/dY	Decile 2	-1.70697e-06	8.86698e-07	-1.92509	0.0542185	-3.44487e-06	3.09255e-08
Average distance to neighbor	dX/dY	Decile 3	-1.68289e-06	8.73746e-07	-1.92606	0.0540967	-3.3954e-06	2.96223e-08
Average distance to neighbor	dX/dY	Decile 4	-1.66479e-06	8.64123e-07	-1.92656	0.0540344	-3.35843e-06	2.88643e-08
Average distance to neighbor	dX/dY	Decile 5	-1.64928e-06	8.55956e-07	-1.92682	0.0540016	-3.32692e-06	2.83663e-08
Average distance to neighbor	dX/dY	Decile 6	-1.63444e-06	8.48211e-07	-1.92693	0.0539885	-3.2969e-06	2.80208e-08
Average distance to neighbor	dX/dY	Decile 7	-1.6187e-06	8.40064e-07	-1.92688	0.0539948	-3.2652e-06	2.7794e-08
Average distance to neighbor	dX/dY	Decile 8	-1.59976e-06	8.30357e-07	-1.92659	0.0540307	-3.22723e-06	2.77119e-08
Average distance to neighbor	dX/dY	Decile 9	-1.57291e-06	8.16783e-07	-1.92574	0.0541366	-3.17378e-06	2.79522e-08
Average distance to neighbor	dX/dY	Decile 10	-1.51231e-06	7.86921e-07	-1.92181	0.0546298	-3.05465e-06	3.0025e-08
Civil status	Divorced - Unmarried	Decile 1	0.00345785	0.00262134	1.31912	0.18713	-0.00167988	0.00859557
Civil status	Divorced - Unmarried	Decile 2	0.00340055	0.00257745	1.31935	0.187053	-0.00165116	0.00845227
Civil status	Divorced - Unmarried	Decile 3	0.00335268	0.00254103	1.31942	0.18703	-0.00162765	0.00833301
Civil status	Divorced - Unmarried	Decile 4	0.00331669	0.0025138	1.31939	0.187038	-0.00161027	0.00824365
Civil status	Divorced - Unmarried	Decile 5	0.00328585	0.00249057	1.31932	0.187063	-0.00159557	0.00816728
Civil status	Divorced - Unmarried	Decile 6	0.00325636	0.00246844	1.3192	0.187103	-0.00158169	0.00809441
Civil status	Divorced - Unmarried	Decile 7	0.00322506	0.00244504	1.31902	0.187163	-0.00156714	0.00801726
Civil status	Divorced - Unmarried	Decile 8	0.00318739	0.00241702	1.31873	0.187259	-0.00154987	0.00792466
Civil status	Divorced - Unmarried	Decile 9	0.00313401	0.00237753	1.31818	0.187444	-0.00152587	0.00779388
Civil status	Divorced - Unmarried	Decile 10	0.00301348	0.0022894	1.31627	0.188083	-0.00147367	0.00750062
Civil status	Married - Unmarried	Decile 1	0.000943385	0.0011389	0.828333	0.407482	-0.00128881	0.00317558
Civil status	Married - Unmarried	Decile 2	0.000927702	0.00111956	0.82863	0.407314	-0.0012666	0.003122
Civil status	Married - Unmarried	Decile 3	0.000914598	0.00110345	0.828851	0.407189	-0.00124813	0.00307733
Civil status	Married - Unmarried	Decile 4	0.000904749	0.00109137	0.829	0.407104	-0.0012343	0.0030438
Civil status	Married - Unmarried	Decile 5	0.00089631	0.00108104	0.829116	0.407039	-0.0012225	0.00301512
Civil status	Married - Unmarried	Decile 6	0.000888239	0.00107118	0.829215	0.406983	-0.00121124	0.00298772
Civil status	Married - Unmarried	Decile 7	0.000879675	0.00106073	0.829309	0.40693	-0.00119932	0.00295867
Civil status	Married - Unmarried	Decile 8	0.000869369	0.00104818	0.829405	0.406875	-0.00118503	0.00292377
Civil status	Married - Unmarried	Decile 9	0.000854764	0.00103045	0.829508	0.406817	-0.00116487	0.0028744
Civil status	Married - Unmarried	Decile 10	0.000821794	0.000990603	0.829589	0.406771	-0.00111975	0.00276334
Civil status	Widowed - Unmarried	Decile 1	-0.00133001	0.0116275	-0.114385	0.908933	-0.0241195	0.0214595
Civil status	Widowed - Unmarried	Decile 2	-0.00130783	0.0114332	-0.114389	0.90893	-0.0237166	0.0211009
Civil status	Widowed - Unmarried	Decile 3	-0.00128931	0.011271	-0.114392	0.908927	-0.02338	0.0208014
Civil status	Widowed - Unmarried	Decile 4	-0.00127538	0.011149	-0.114394	0.908925	-0.023127	0.0205762
Civil status	Widowed - Unmarried	Decile 5	-0.00126345	0.0110445	-0.114396	0.908924	-0.0229103	0.0203834
Civil status	Widowed - Unmarried	Decile 6	-0.00125204	0.0109446	-0.114398	0.908922	-0.0227031	0.020199
Civil status	Widowed - Unmarried	Decile 7	-0.00123993	0.0108386	-0.1144	0.908921	-0.0224832	0.0200033
Civil status	Widowed - Unmarried	Decile 8	-0.00122537	0.010711	-0.114402	0.908919	-0.0222186	0.0197679
Civil status	Widowed - Unmarried	Decile 9	-0.00120472	0.0105303	-0.114405	0.908916	-0.0218438	0.0194343
Civil status	Widowed - Unmarried	Decile 10	-0.00115813	0.0101225	-0.114412	0.908911	-0.0209979	0.0186816
Disposable income (10,000 SEK/year)	dX/dY	Decile 1	-0.000141568	7.54258e-05	-1.87692	0.0605289	-0.0002894	6.26355e-06
Disposable income (10,000 SEK/year)	dX/dY	Decile 2	-0.000138994	7.28001e-05	-1.90926	0.0562289	-0.00028168	3.69144e-06
Disposable income (10,000 SEK/year)	dX/dY	Decile 3	-0.000136845	7.06255e-05	-1.93762	0.0526697	-0.000275269	1.57812e-06
Disposable income (10,000 SEK/year)	dX/dY	Decile 4	-0.000135231	6.90031e-05	-1.95979	0.0500207	-0.000270475	1.22125e-08
Disposable income (10,000 SEK/year)	dX/dY	Decile 5	-0.000133849	6.76213e-05	-1.9794	0.0477714	-0.000266385	-1.31405e-06
Disposable income (10,000 SEK/year)	dX/dY	Decile 6	-0.000132528	6.63069e-05	-1.99871	0.0456395	-0.000262488	-2.56929e-06
Disposable income (10,000 SEK/year)	dX/dY	Decile 7	-0.000131127	6.49199e-05	-2.01983	0.0434006	-0.000258368	-3.88674e-06
Disposable income (10,000 SEK/year)	dX/dY	Decile 8	-0.000129443	6.32617e-05	-2.04615	0.0407421	-0.000253433	-5.45197e-06
Disposable income (10,000 SEK/year)	dX/dY	Decile 9	-0.000127057	6.0932e-05	-2.08523	0.0370486	-0.000246482	-7.63257e-06
Disposable income (10,000 SEK/year)	dX/dY	Decile 10	-0.000121681	5.57636e-05	-2.18209	0.0291026	-0.000230976	-1.23868e-05
Distance to labor ward, km	dX/dY	Decile 1	-2.25955e-06	2.85257e-05	-0.0792109	0.936865	-5.81689e-05	5.36498e-05
Distance to labor ward, km	dX/dY	Decile 2	-2.22203e-06	2.80515e-05	-0.0792124	0.936864	-5.7202e-05	5.27579e-05
Distance to labor ward, km	dX/dY	Decile 3	-2.19068e-06	2.76553e-05	-0.0792137	0.936863	-5.63941e-05	5.20127e-05
Distance to labor ward, km	dX/dY	Decile 4	-2.16711e-06	2.73575e-05	-0.0792147	0.936862	-5.57868e-05	5.14526e-05
Distance to labor ward, km	dX/dY	Decile 5	-2.14692e-06	2.71023e-05	-0.0792155	0.936861	-5.52665e-05	5.09727e-05
Distance to labor ward, km	dX/dY	Decile 6	-2.12761e-06	2.68583e-05	-0.0792162	0.936861	-5.47689e-05	5.05137e-05
Distance to labor ward, km	dX/dY	Decile 7	-2.10712e-06	2.65994e-05	-0.0792171	0.93686	-5.42409e-05	5.00267e-05
Distance to labor ward, km	dX/dY	Decile 8	-2.08247e-06	2.62878e-05	-0.079218	0.936859	-5.36056e-05	4.94406e-05
Distance to labor ward, km	dX/dY	Decile 9	-2.04752e-06	2.58462e-05	-0.0792194	0.936858	-5.27051e-05	4.86101e-05
Distance to labor ward, km	dX/dY	Decile 10	-1.96863e-06	2.48494e-05	-0.0792225	0.936856	-5.06726e-05	4.67353e-05
Education	2 - 1	Decile 1	0.00104588	0.00353106	0.296194	0.767082	-0.00587487	0.00796662
Education	2 - 1	Decile 2	0.00102878	0.0034734	0.296189	0.767086	-0.00577895	0.00783651
Education	2 - 1	Decile 3	0.00101449	0.00342521	0.296184	0.76709	-0.00569879	0.00772777
Education	2 - 1	Decile 4	0.00100374	0.00338898	0.296179	0.767094	-0.00563853	0.00764602
Education	2 - 1	Decile 5	0.000994531	0.00335793	0.296174	0.767097	-0.0055869	0.00757596
Education	2 - 1	Decile 6	0.000985719	0.00332824	0.296168	0.767101	-0.00553751	0.00750894
Education	2 - 1	Decile 7	0.000976364	0.00329672	0.296162	0.767106	-0.00548509	0.00743782
Education	2 - 1	Decile 8	0.000965103	0.00325879	0.296154	0.767113	-0.00542201	0.00735222
Education	2 - 1	Decile 9	0.000949137	0.00320503	0.29614	0.767123	-0.0053326	0.00723088
Education	2 - 1	Decile 10	0.000913063	0.00308362	0.296101	0.767153	-0.00513072	0.00695684
Education	2 - 1	Decile 1	-0.00259472	0.00334419	-0.775887	0.437816	-0.00914921	0.00395978
Education	3 - 1	Decile 2	-0.0025521	0.003289	-0.77595	0.437778	-0.00899842	0.00389422
Education	3 - 1	Decile 3	-0.00251648	0.00324297	-0.775979	0.437761	-0.00887258	0.00383963
Education	3 - 1	Decile 4	-0.00248969	0.00320843	-0.775986	0.437757	-0.00877809	0.00379871
Education	3 - 1	Decile 5	-0.00246674	0.00317887	-0.775981	0.43776	-0.00869721	0.00376372
Education	3 - 1	Decile 6	-0.00244478	0.00315063	-0.775967	0.437768	-0.0086199	0.00373033
Education	3 - 1	Decile 7	-0.00242148	0.00312069	-0.775942	0.437783	-0.00853793	0.00369497
Education	3 - 1	Decile 8	-0.00239343	0.00308472	-0.775896	0.43781	-0.00843937	0.00365252
Education	3 - 1	Decile 9	-0.00235366	0.00303383	-0.775804	0.437865	-0.00829985	0.00359254
Education	3 - 1	Decile 10	-0.00226383	0.00291932	-0.775463	0.438066	-0.00798559	0.00345794
Education	4 - 1	Decile 1	-0.00595708	0.00318702	-1.86917	0.0615994	-0.0122035	0.000289368
Education	4 - 1	Decile 2	-0.00585881	0.00313376	-1.86958	0.0615426	-0.0120009	0.000283252
Education	4 - 1	Decile 3	-0.00577668	0.00308984	-1.86957	0.0615435	-0.0118327	0.000279302
Education	4 - 1	Decile 4	-0.00571493	0.00305718	-1.86935	0.0615744	-0.0117069	0.000277028
Education	4 - 1	Decile 5	-0.00566202	0.00302943	-1.869	0.0616222	-0.0115996	0.000275556
Education	4 - 1	Decile 6	-0.00561141	0.0030031	-1.86854	0.0616869	-0.0114974	0.000274557
Education	4 - 1	Decile 7	-0.00555769	0.00297537	-1.8679	0.0617766	-0.0113893	0.000273936
Education	4 - 1	Decile 8	-0.00549304	0.00294231	-1.86691	0.0619138	-0.0112599	0.000273787
Education	4 - 1	Decile 9	-0.0054014	0.00289602	-1.86511	0.0621656	-0.0110775	0.00027469
Education	4 - 1	Decile 10	-0.00519445	0.00279391	-1.85921	0.0629979	-0.0106704	0.000281507
Education	5 - 1	Decile 1	-0.00734958	0.00321547	-2.28569	0.0222723	-0.0136518	-0.00104737
Education	5 - 1	Decile 2	-0.00722811	0.00316053	-2.28699	0.0221962	-0.0134226	-0.00103358
Education	5 - 1	Decile 3	-0.0071266	0.00311553	-2.28745	0.0221697	-0.0132329	-0.00102028
Education	5 - 1	Decile 4	-0.00705029	0.00308224	-2.28739	0.0221729	-0.0130914	-0.00100921
Education	5 - 1	Decile 5	-0.0069849	0.00305409	-2.28707	0.0221919	-0.0129708	-0.000999001
Education	5 - 1	Decile 6	-0.00692235	0.00302748	-2.28651	0.0222246	-0.0128561	-0.000988601
Education	5 - 1	Decile 7	-0.00685597	0.00299959	-2.28564	0.0222754	-0.0127351	-0.000976891
Education	5 - 1	Decile 8	-0.00677609	0.00296649	-2.28421	0.022359	-0.0125903	-0.00096188
Education	5 - 1	Decile 9	-0.00666285	0.00292044	-2.28145	0.0225216	-0.0123868	-0.000938892
Education	5 - 1	Decile 10	-0.00640717	0.00282021	-2.27188	0.0230939	-0.0119347	-0.000879663
Education	6 - 1	Decile 1	-0.00962405	0.00320256	-3.00511	0.00265484	-0.015901	-0.00334715
Education	6 - 1	Decile 2	-0.00946452	0.00314727	-3.00722	0.00263652	-0.0156331	-0.00329599
Education	6 - 1	Decile 3	-0.00933121	0.00310263	-3.00752	0.00263391	-0.0154123	-0.00325017
Education	6 - 1	Decile 4	-0.009231	0.00307001	-3.00683	0.00263987	-0.0152481	-0.00321389
Education	6 - 1	Decile 5	-0.00914514	0.0030427	-3.0056	0.0026506	-0.0151087	-0.00318155
Education	6 - 1	Decile 6	-0.00906302	0.00301714	-3.00385	0.00266588	-0.0149765	-0.00314954
Education	6 - 1	Decile 7	-0.00897586	0.00299059	-3.00137	0.0026877	-0.0148373	-0.00311441
Education	6 - 1	Decile 8	-0.00887099	0.00295945	-2.99751	0.00272192	-0.0146714	-0.00307057
Education	6 - 1	Decile 9	-0.00872234	0.0029168	-2.99038	0.00278631	-0.0144392	-0.00300552
Education	6 - 1	Decile 10	-0.00838675	0.00282685	-2.96682	0.00300896	-0.0139273	-0.00284623
Education	7 - 1	Decile 1	-0.00945926	0.00563815	-1.67772	0.093401	-0.0205098	0.00159131
Education	7 - 1	Decile 2	-0.00930249	0.00554369	-1.67803	0.0933408	-0.0201679	0.00156294
Education	7 - 1	Decile 3	-0.00917149	0.00546562	-1.67803	0.0933408	-0.0198839	0.00154093
Education	7 - 1	Decile 4	-0.00907301	0.00540746	-1.67787	0.0933723	-0.0196714	0.00152541
Education	7 - 1	Decile 5	-0.00898864	0.00535797	-1.67762	0.0934215	-0.0194901	0.0015128
Education	7 - 1	Decile 6	-0.00890794	0.00531095	-1.67728	0.0934883	-0.0193172	0.00150134
Education	7 - 1	Decile 7	-0.00882229	0.00526138	-1.6768	0.093581	-0.0191344	0.00148982
Education	7 - 1	Decile 8	-0.00871923	0.00520217	-1.67608	0.093723	-0.0189153	0.00147682
Education	7 - 1	Decile 9	-0.00857316	0.00511907	-1.67475	0.0939835	-0.0186064	0.00146004
Education	7 - 1	Decile 10	-0.00824337	0.00493503	-1.67038	0.0948441	-0.0179158	0.0014291
Education	Unknown - 1	Decile 1	-0.00309547	0.00421919	-0.733665	0.463153	-0.0113649	0.00517399
Education	Unknown - 1	Decile 2	-0.0030446	0.00414948	-0.73373	0.463114	-0.0111774	0.00508824
Education	Unknown - 1	Decile 3	-0.00300207	0.00409134	-0.733763	0.463093	-0.011021	0.00501681
Education	Unknown - 1	Decile 4	-0.0029701	0.0040477	-0.733775	0.463086	-0.0109035	0.00496325
Education	Unknown - 1	Decile 5	-0.0029427	0.00401035	-0.733776	0.463085	-0.0108029	0.00491745
Education	Unknown - 1	Decile 6	-0.00291649	0.00397467	-0.733769	0.463089	-0.0107067	0.00487372
Education	Unknown - 1	Decile 7	-0.00288867	0.00393684	-0.733753	0.463099	-0.0106047	0.0048274
Education	Unknown - 1	Decile 8	-0.00285519	0.00389138	-0.733721	0.463119	-0.0104822	0.00477178
Education	Unknown - 1	Decile 9	-0.00280772	0.00382705	-0.733651	0.463161	-0.0103086	0.00469316
Education	Unknown - 1	Decile 10	-0.00270049	0.00368225	-0.733381	0.463326	-0.00991758	0.00451659
Gini index (0.1 increment)	dX/dY	Decile 1	0.000787189	0.00134626	0.584724	0.558733	-0.00185142	0.0034258
Gini index (0.1 increment)	dX/dY	Decile 2	0.00108622	0.00126478	0.858817	0.390441	-0.00139271	0.00356515
Gini index (0.1 increment)	dX/dY	Decile 3	0.00133209	0.00120956	1.1013	0.270766	-0.00103861	0.00370279
Gini index (0.1 increment)	dX/dY	Decile 4	0.00151449	0.00117578	1.28808	0.197719	-0.000789989	0.00381897
Gini index (0.1 increment)	dX/dY	Decile 5	0.00166909	0.00115201	1.44885	0.14738	-0.000588814	0.003927
Gini index (0.1 increment)	dX/dY	Decile 6	0.00181551	0.00113365	1.60148	0.10927	-0.000406392	0.00403742
Gini index (0.1 increment)	dX/dY	Decile 7	0.00196932	0.00111863	1.76048	0.0783265	-0.000223149	0.0041618
Gini index (0.1 increment)	dX/dY	Decile 8	0.00215225	0.00110632	1.94541	0.0517252	-1.60971e-05	0.0043206
Gini index (0.1 increment)	dX/dY	Decile 9	0.00240742	0.00109866	2.19124	0.0284342	0.000254097	0.00456075
Gini index (0.1 increment)	dX/dY	Decile 10	0.00296549	0.00111465	2.66047	0.00780316	0.000780818	0.00515016
Maternal age	25-29 years - 18-25 years	Decile 1	0.00220528	0.00136814	1.61188	0.106988	-0.00047623	0.00488679
Maternal age	25-29 years - 18-25 years	Decile 2	0.00216804	0.00134304	1.61427	0.106468	-0.000464276	0.00480035
Maternal age	25-29 years - 18-25 years	Decile 3	0.00213693	0.0013223	1.61607	0.106079	-0.000454728	0.00472859
Maternal age	25-29 years - 18-25 years	Decile 4	0.00211356	0.00130685	1.61729	0.105815	-0.000447817	0.00467493
Maternal age	25-29 years - 18-25 years	Decile 5	0.00209354	0.0012937	1.61825	0.105609	-0.000442076	0.00462915
Maternal age	25-29 years - 18-25 years	Decile 6	0.0020744	0.00128122	1.61908	0.105429	-0.000436742	0.00458554
Maternal age	25-29 years - 18-25 years	Decile 7	0.00205409	0.00126805	1.61988	0.105259	-0.00043125	0.00453943
Maternal age	25-29 years - 18-25 years	Decile 8	0.00202966	0.00125233	1.6207	0.105082	-0.00042487	0.00448419
Maternal age	25-29 years - 18-25 years	Decile 9	0.00199505	0.00123028	1.62162	0.104885	-0.000416257	0.00440636
Maternal age	25-29 years - 18-25 years	Decile 10	0.00191698	0.00118147	1.62254	0.104689	-0.000398662	0.00423263
Maternal age	30-34 years - 18-25 years	Decile 1	0.00822231	0.00157978	5.2047	1.94307e-07	0.00512599	0.0113186
Maternal age	30-34 years - 18-25 years	Decile 2	0.00808457	0.00153823	5.25577	1.47409e-07	0.0050697	0.0110994
Maternal age	30-34 years - 18-25 years	Decile 3	0.0079695	0.00150597	5.29193	1.21029e-07	0.00501785	0.0109212
Maternal age	30-34 years - 18-25 years	Decile 4	0.00788303	0.00148323	5.31476	1.06797e-07	0.00497594	0.0107901
Maternal age	30-34 years - 18-25 years	Decile 5	0.00780894	0.00146479	5.33109	9.76242e-08	0.004938	0.0106799
Maternal age	30-34 years - 18-25 years	Decile 6	0.0077381	0.00144806	5.34375	9.10425e-08	0.00489994	0.0105762
Maternal age	30-34 years - 18-25 years	Decile 7	0.00766292	0.00143129	5.35385	8.61001e-08	0.00485764	0.0104682
Maternal age	30-34 years - 18-25 years	Decile 8	0.00757247	0.00141245	5.36124	8.26522e-08	0.00480413	0.0103408
Maternal age	30-34 years - 18-25 years	Decile 9	0.00744431	0.00138826	5.36232	8.21578e-08	0.00472337	0.0101652
Maternal age	30-34 years - 18-25 years	Decile 10	0.00715508	0.00134447	5.32188	1.02703e-07	0.00451997	0.00979018
Maternal age	35-39 years - 18-25 years	Decile 1	0.0158314	0.0021412	7.39368	1.42818e-13	0.0116347	0.020028
Maternal age	35-39 years - 18-25 years	Decile 2	0.0155689	0.00207205	7.51375	5.74585e-14	0.0115077	0.01963
Maternal age	35-39 years - 18-25 years	Decile 3	0.0153495	0.0020207	7.59614	3.05083e-14	0.011389	0.01931
Maternal age	35-39 years - 18-25 years	Decile 4	0.0151846	0.00198608	7.64553	2.08079e-14	0.011292	0.0190773
Maternal age	35-39 years - 18-25 years	Decile 5	0.0150433	0.00195919	7.67834	1.61158e-14	0.0112034	0.0188833
Maternal age	35-39 years - 18-25 years	Decile 6	0.0149082	0.0019359	7.7009	1.35114e-14	0.0111139	0.0187025
Maternal age	35-39 years - 18-25 years	Decile 7	0.0147648	0.00191381	7.71484	1.21132e-14	0.0110138	0.0185158
Maternal age	35-39 years - 18-25 years	Decile 8	0.0145922	0.00189083	7.71733	1.18792e-14	0.0108862	0.0182981
Maternal age	35-39 years - 18-25 years	Decile 9	0.0143475	0.00186499	7.69306	1.43654e-14	0.0106922	0.0180028
Maternal age	35-39 years - 18-25 years	Decile 10	0.0137951	0.00183511	7.51727	5.59297e-14	0.0101983	0.0173918
Maternal age	40+ years - 18-25 years	Decile 1	0.0243609	0.00373321	6.52546	6.7792e-11	0.017044	0.0316779
Maternal age	40+ years - 18-25 years	Decile 2	0.0239617	0.00363475	6.59239	4.32803e-11	0.0168377	0.0310857
Maternal age	40+ years - 18-25 years	Decile 3	0.0236279	0.00356102	6.63514	3.24186e-11	0.0166484	0.0306074
Maternal age	40+ years - 18-25 years	Decile 4	0.0233769	0.00351084	6.65849	2.76655e-11	0.0164958	0.030258
Maternal age	40+ years - 18-25 years	Decile 5	0.0231618	0.00347147	6.67204	2.52272e-11	0.0163578	0.0299657
Maternal age	40+ years - 18-25 years	Decile 6	0.022956	0.00343697	6.67914	2.4035e-11	0.0162196	0.0296923
Maternal age	40+ years - 18-25 years	Decile 7	0.0227375	0.00340374	6.68016	2.38687e-11	0.0160663	0.0294087
Maternal age	40+ years - 18-25 years	Decile 8	0.0224745	0.00336839	6.6722	2.52003e-11	0.0158726	0.0290765
Maternal age	40+ years - 18-25 years	Decile 9	0.0221017	0.00332692	6.64329	3.0676e-11	0.015581	0.0286223
Maternal age	40+ years - 18-25 years	Decile 10	0.0212592	0.00326973	6.50183	7.93498e-11	0.0148507	0.0276678
Mean neighborhood income (10,000 SEK/year)	dX/dY	Decile 1	-0.000680698	0.000141975	-4.79448	1.63095e-06	-0.000958965	-0.000402432
Mean neighborhood income (10,000 SEK/year)	dX/dY	Decile 2	-0.000669396	0.00014042	-4.76709	1.86908e-06	-0.000944614	-0.000394177
Mean neighborhood income (10,000 SEK/year)	dX/dY	Decile 3	-0.000659951	0.00013928	-4.73831	2.15508e-06	-0.000932935	-0.000386968
Mean neighborhood income (10,000 SEK/year)	dX/dY	Decile 4	-0.000652853	0.000138516	-4.71319	2.43872e-06	-0.000924339	-0.000381366
Mean neighborhood income (10,000 SEK/year)	dX/dY	Decile 5	-0.00064677	0.000137924	-4.68931	2.74122e-06	-0.000917097	-0.000376444
Mean neighborhood income (10,000 SEK/year)	dX/dY	Decile 6	-0.000640953	0.000137411	-4.66449	3.09382e-06	-0.000910274	-0.000371632
Mean neighborhood income (10,000 SEK/year)	dX/dY	Decile 7	-0.00063478	0.000136922	-4.63607	3.55101e-06	-0.000903143	-0.000366418
Mean neighborhood income (10,000 SEK/year)	dX/dY	Decile 8	-0.000627352	0.000136408	-4.5991	4.24319e-06	-0.000894706	-0.000359998
Mean neighborhood income (10,000 SEK/year)	dX/dY	Decile 9	-0.000616824	0.000135812	-4.54175	5.57879e-06	-0.000883011	-0.000350638
Mean neighborhood income (10,000 SEK/year)	dX/dY	Decile 10	-0.000593059	0.000135005	-4.39286	1.11868e-05	-0.000857665	-0.000328454
Area of origin	Nordic countries - Sweden	Decile 1	-0.00809836	0.0036094	-2.24369	0.0248524	-0.0151727	-0.00102408
Area of origin	Nordic countries - Sweden	Decile 2	-0.00796065	0.0035431	-2.2468	0.0246527	-0.014905	-0.0010163
Area of origin	Nordic countries - Sweden	Decile 3	-0.00784567	0.00348884	-2.24879	0.024526	-0.0146837	-0.00100766
Area of origin	Nordic countries - Sweden	Decile 4	-0.00775929	0.00344874	-2.24989	0.0244558	-0.0145187	-0.000999885
Area of origin	Nordic countries - Sweden	Decile 5	-0.00768531	0.00341484	-2.25056	0.0244132	-0.0143783	-0.000992349
Area of origin	Nordic countries - Sweden	Decile 6	-0.00761459	0.00338282	-2.25096	0.0243881	-0.0142448	-0.000984388
Area of origin	Nordic countries - Sweden	Decile 7	-0.00753957	0.00334926	-2.25111	0.0243784	-0.014104	-0.000975133
Area of origin	Nordic countries - Sweden	Decile 8	-0.00744934	0.00330947	-2.25092	0.0243908	-0.0139358	-0.000962901
Area of origin	Nordic countries - Sweden	Decile 9	-0.00732154	0.00325415	-2.24991	0.0244549	-0.0136996	-0.000943518
Area of origin	Nordic countries - Sweden	Decile 10	-0.00703338	0.00313391	-2.24428	0.0248144	-0.0131757	-0.000891024
Area of origin	OECD - Sweden	Decile 1	0.000757134	0.00221996	0.341058	0.73306	-0.00359391	0.00510817
Area of origin	OECD - Sweden	Decile 2	0.000744405	0.0021826	0.341064	0.733056	-0.00353341	0.00502222
Area of origin	OECD - Sweden	Decile 3	0.000733773	0.00215141	0.341067	0.733053	-0.0034829	0.00495045
Area of origin	OECD - Sweden	Decile 4	0.000725783	0.00212797	0.341068	0.733053	-0.00344497	0.00489653
Area of origin	OECD - Sweden	Decile 5	0.000718939	0.00210791	0.341068	0.733053	-0.00341248	0.00485036
Area of origin	OECD - Sweden	Decile 6	0.000712394	0.00208872	0.341067	0.733053	-0.00338143	0.00480622
Area of origin	OECD - Sweden	Decile 7	0.00070545	0.00206838	0.341065	0.733055	-0.00334849	0.00475939
Area of origin	OECD - Sweden	Decile 8	0.000697096	0.0020439	0.341061	0.733058	-0.00330888	0.00470307
Area of origin	OECD - Sweden	Decile 9	0.00068526	0.00200924	0.341054	0.733063	-0.00325279	0.00462331
Area of origin	OECD - Sweden	Decile 10	0.000658556	0.0019311	0.341025	0.733084	-0.00312634	0.00444345
Area of origin	Outside OECD - Sweden	Decile 1	0.00835073	0.00162514	5.13846	2.76998e-07	0.00516551	0.0115359
Area of origin	Outside OECD - Sweden	Decile 2	0.00821171	0.00159206	5.15791	2.49722e-07	0.00509132	0.0113321
Area of origin	Outside OECD - Sweden	Decile 3	0.00809554	0.0015668	5.16693	2.37964e-07	0.00502468	0.0111664
Area of origin	Outside OECD - Sweden	Decile 4	0.00800823	0.00154924	5.16912	2.35195e-07	0.00497177	0.0110447
Area of origin	Outside OECD - Sweden	Decile 5	0.00793342	0.00153518	5.16773	2.3695e-07	0.00492451	0.0109423
Area of origin	Outside OECD - Sweden	Decile 6	0.00786187	0.00152258	5.16351	2.42362e-07	0.00487766	0.0108461
Area of origin	Outside OECD - Sweden	Decile 7	0.00778594	0.00151011	5.15587	2.52457e-07	0.00482617	0.0107457
Area of origin	Outside OECD - Sweden	Decile 8	0.00769457	0.00149633	5.14229	2.71405e-07	0.00476182	0.0106273
Area of origin	Outside OECD - Sweden	Decile 9	0.00756508	0.00147907	5.11476	3.14134e-07	0.00466616	0.010464
Area of origin	Outside OECD - Sweden	Decile 10	0.00727277	0.0014496	5.01708	5.24616e-07	0.0044316	0.0101139
Parity	2 - 1	Decile 1	-0.0272729	0.00165076	-16.5214	2.57182e-61	-0.0305084	-0.0240375
Parity	2 - 1	Decile 2	-0.0268201	0.00149826	-17.9009	1.16079e-71	-0.0297566	-0.0238836
Parity	2 - 1	Decile 3	-0.0264417	0.00139178	-18.9985	1.75627e-80	-0.0291696	-0.0237139
Parity	2 - 1	Decile 4	-0.0261573	0.00132658	-19.7179	1.51407e-86	-0.0287573	-0.0235572
Parity	2 - 1	Decile 5	-0.0259136	0.00128207	-20.2123	7.62839e-91	-0.0284264	-0.0234008
Parity	2 - 1	Decile 6	-0.0256805	0.00125008	-20.543	8.88238e-94	-0.0281306	-0.0232304
Parity	2 - 1	Decile 7	-0.0254331	0.00122802	-20.7106	2.77831e-95	-0.02784	-0.0230262
Parity	2 - 1	Decile 8	-0.0251354	0.00121808	-20.6353	1.32249e-94	-0.0275228	-0.022748
Parity	2 - 1	Decile 9	-0.0247135	0.00123445	-20.0198	3.69862e-89	-0.0271329	-0.022294
Parity	2 - 1	Decile 10	-0.0237609	0.00138353	-17.1741	4.15275e-66	-0.0264725	-0.0210492
Parity	3 - 1	Decile 1	-0.0303658	0.00187454	-16.1991	5.11568e-59	-0.0340399	-0.0266918
Parity	3 - 1	Decile 2	-0.0298598	0.00170331	-17.5304	8.39409e-69	-0.0331982	-0.0265213
Parity	3 - 1	Decile 3	-0.029437	0.00158329	-18.5922	3.71409e-77	-0.0325402	-0.0263338
Parity	3 - 1	Decile 4	-0.0291191	0.00150934	-19.2926	6.20098e-83	-0.0320774	-0.0261609
Parity	3 - 1	Decile 5	-0.0288469	0.00145843	-19.7793	4.48457e-87	-0.0317053	-0.0259884
Parity	3 - 1	Decile 6	-0.0285865	0.00142133	-20.1124	5.74418e-90	-0.0313722	-0.0258007
Parity	3 - 1	Decile 7	-0.0283101	0.001395	-20.294	1.45141e-91	-0.0310443	-0.025576
Parity	3 - 1	Decile 8	-0.0279776	0.00138155	-20.2508	3.49287e-91	-0.0306854	-0.0252698
Parity	3 - 1	Decile 9	-0.0275064	0.00139615	-19.7016	2.0904e-86	-0.0302428	-0.02477
Parity	3 - 1	Decile 10	-0.0264427	0.00155425	-17.0132	6.55876e-65	-0.029489	-0.0233964
Parity	4 - 1	Decile 1	-0.0281391	0.00229575	-12.257	1.54021e-34	-0.0326387	-0.0236395
Parity	4 - 1	Decile 2	-0.0276714	0.00215449	-12.8436	9.34759e-38	-0.0318941	-0.0234486
Parity	4 - 1	Decile 3	-0.0272806	0.00205402	-13.2816	2.96118e-40	-0.0313064	-0.0232548
Parity	4 - 1	Decile 4	-0.0269868	0.00199005	-13.5608	6.83512e-42	-0.0308872	-0.0230864
Parity	4 - 1	Decile 5	-0.0267351	0.00194368	-13.7549	4.7584e-43	-0.0305447	-0.0229256
Parity	4 - 1	Decile 6	-0.0264944	0.00190692	-13.8938	6.9041e-44	-0.0302319	-0.0227569
Parity	4 - 1	Decile 7	-0.0262389	0.00187628	-13.9845	1.93764e-44	-0.0299164	-0.0225615
Parity	4 - 1	Decile 8	-0.0259315	0.00185107	-14.0089	1.37479e-44	-0.0295595	-0.0223035
Parity	4 - 1	Decile 9	-0.0254958	0.00183718	-13.8777	8.65165e-44	-0.0290966	-0.021895
Parity	4 - 1	Decile 10	-0.0245121	0.00189451	-12.9385	2.7294e-38	-0.0282253	-0.020799
Parity	5+ - 1	Decile 1	-0.033823	0.00224807	-15.0453	3.70421e-51	-0.0382292	-0.0294169
Parity	5+ - 1	Decile 2	-0.033257	0.00207044	-16.0628	4.65317e-58	-0.037315	-0.029199
Parity	5+ - 1	Decile 3	-0.0327841	0.0019474	-16.8349	1.35524e-63	-0.036601	-0.0289673
Parity	5+ - 1	Decile 4	-0.0324288	0.00187225	-17.3207	3.28295e-67	-0.0360983	-0.0287592
Parity	5+ - 1	Decile 5	-0.0321243	0.0018208	-17.6429	1.15344e-69	-0.035693	-0.0285556
Parity	5+ - 1	Decile 6	-0.0318332	0.00178341	-17.8496	2.90905e-71	-0.0353286	-0.0283378
Parity	5+ - 1	Decile 7	-0.0315242	0.00175679	-17.9442	5.32805e-72	-0.0349675	-0.028081
Parity	5+ - 1	Decile 8	-0.0311525	0.00174287	-17.8743	1.86918e-71	-0.0345685	-0.0277366
Parity	5+ - 1	Decile 9	-0.0306259	0.00175633	-17.4374	4.29386e-68	-0.0340682	-0.0271835
Parity	5+ - 1	Decile 10	-0.0294372	0.00191225	-15.394	1.7959e-53	-0.0331852	-0.0256893
Occupational type	0 - Unemployed or unregistered	Decile 1	-0.0295137	0.00144578	-20.4137	1.26297e-92	-0.0323474	-0.02668
Occupational type	0 - Unemployed or unregistered	Decile 2	-0.0290071	0.00131889	-21.9936	3.3165e-107	-0.0315921	-0.0264221
Occupational type	0 - Unemployed or unregistered	Decile 3	-0.0285843	0.00124722	-22.9183	3.05076e-116	-0.0310288	-0.0261397
Occupational type	0 - Unemployed or unregistered	Decile 4	-0.0282667	0.00121652	-23.2357	1.98234e-119	-0.030651	-0.0258824
Occupational type	0 - Unemployed or unregistered	Decile 5	-0.0279948	0.00120674	-23.1987	4.69831e-119	-0.03036	-0.0256296
Occupational type	0 - Unemployed or unregistered	Decile 6	-0.0277349	0.00121158	-22.8915	5.64509e-116	-0.0301095	-0.0253602
Occupational type	0 - Unemployed or unregistered	Decile 7	-0.0274593	0.00123122	-22.3025	3.49247e-110	-0.0298724	-0.0250461
Occupational type	0 - Unemployed or unregistered	Decile 8	-0.0271278	0.00127296	-21.3108	9.01656e-101	-0.0296228	-0.0246329
Occupational type	0 - Unemployed or unregistered	Decile 9	-0.0266585	0.00136094	-19.5884	1.94375e-85	-0.0293259	-0.0239911
Occupational type	0 - Unemployed or unregistered	Decile 10	-0.025601	0.00164486	-15.5642	1.27464e-54	-0.0288248	-0.0223771
Occupational type	1 - Unemployed or unregistered	Decile 1	-0.00425213	0.00367941	-1.15566	0.247822	-0.0114636	0.00295938
Occupational type	1 - Unemployed or unregistered	Decile 2	-0.00418152	0.00362266	-1.15427	0.24839	-0.0112818	0.00291876
Occupational type	1 - Unemployed or unregistered	Decile 3	-0.00412251	0.00357544	-1.15301	0.248907	-0.0111303	0.00288523
Occupational type	1 - Unemployed or unregistered	Decile 4	-0.00407816	0.00354007	-1.152	0.249322	-0.0110166	0.00286026
Occupational type	1 - Unemployed or unregistered	Decile 5	-0.00404016	0.00350985	-1.15109	0.249695	-0.0109193	0.00283902
Occupational type	1 - Unemployed or unregistered	Decile 6	-0.00400381	0.00348101	-1.15018	0.250068	-0.0108265	0.00281885
Occupational type	1 - Unemployed or unregistered	Decile 7	-0.00396523	0.00345049	-1.14918	0.250481	-0.0107281	0.0027976
Occupational type	1 - Unemployed or unregistered	Decile 8	-0.00391881	0.00341385	-1.14792	0.251003	-0.0106098	0.00277221
Occupational type	1 - Unemployed or unregistered	Decile 9	-0.00385302	0.00336212	-1.14601	0.251791	-0.0104426	0.0027366
Occupational type	1 - Unemployed or unregistered	Decile 10	-0.00370449	0.0032461	-1.14121	0.253782	-0.0100667	0.00265776
Occupational type	2 - Unemployed or unregistered	Decile 1	-0.00503578	0.00193329	-2.60477	0.00919366	-0.00882496	-0.00124659
Occupational type	2 - Unemployed or unregistered	Decile 2	-0.00495207	0.00190573	-2.59851	0.00936282	-0.00868723	-0.0012169
Occupational type	2 - Unemployed or unregistered	Decile 3	-0.00488212	0.00188333	-2.59228	0.00953426	-0.00857338	-0.00119086
Occupational type	2 - Unemployed or unregistered	Decile 4	-0.00482954	0.00186687	-2.58697	0.00968233	-0.00848854	-0.00117054
Occupational type	2 - Unemployed or unregistered	Decile 5	-0.00478449	0.00185302	-2.582	0.009823	-0.00841634	-0.00115264
Occupational type	2 - Unemployed or unregistered	Decile 6	-0.0047414	0.00183999	-2.57687	0.00997005	-0.00834771	-0.00113509
Occupational type	2 - Unemployed or unregistered	Decile 7	-0.00469568	0.00182639	-2.57102	0.0101401	-0.00827534	-0.00111602
Occupational type	2 - Unemployed or unregistered	Decile 8	-0.00464066	0.00181034	-2.56342	0.0103647	-0.00818885	-0.00109246
Occupational type	2 - Unemployed or unregistered	Decile 9	-0.00456267	0.00178816	-2.5516	0.0107229	-0.0080674	-0.00105795
Occupational type	2 - Unemployed or unregistered	Decile 10	-0.00438663	0.00174049	-2.52035	0.011724	-0.00779792	-0.000975336
Occupational type	3 - Unemployed or unregistered	Decile 1	-0.00883889	0.00208672	-4.23578	2.27755e-05	-0.0129288	-0.004749
Occupational type	3 - Unemployed or unregistered	Decile 2	-0.00869123	0.00205583	-4.22759	2.36206e-05	-0.0127206	-0.00466187
Occupational type	3 - Unemployed or unregistered	Decile 3	-0.00856786	0.00203199	-4.21648	2.48144e-05	-0.0125505	-0.00458523
Occupational type	3 - Unemployed or unregistered	Decile 4	-0.00847514	0.00201524	-4.20552	2.60477e-05	-0.0124249	-0.00452534
Occupational type	3 - Unemployed or unregistered	Decile 5	-0.00839571	0.00200167	-4.19434	2.73666e-05	-0.0123189	-0.0044725
Occupational type	3 - Unemployed or unregistered	Decile 6	-0.00831974	0.00198938	-4.18209	2.88846e-05	-0.0122188	-0.00442064
Occupational type	3 - Unemployed or unregistered	Decile 7	-0.00823913	0.00197704	-4.16742	3.08073e-05	-0.012114	-0.00436421
Occupational type	3 - Unemployed or unregistered	Decile 8	-0.00814214	0.00196315	-4.14749	3.36137e-05	-0.0119898	-0.00429444
Occupational type	3 - Unemployed or unregistered	Decile 9	-0.0080047	0.00194522	-4.11505	3.87092e-05	-0.0118173	-0.00419213
Occupational type	3 - Unemployed or unregistered	Decile 10	-0.00769451	0.00191203	-4.02427	5.71523e-05	-0.011442	-0.00394701
Occupational type	4 - Unemployed or unregistered	Decile 1	-0.00595208	0.0023289	-2.55575	0.010596	-0.0105166	-0.00138752
Occupational type	4 - Unemployed or unregistered	Decile 2	-0.00585302	0.00229281	-2.55277	0.0106869	-0.0103468	-0.0013592
Occupational type	4 - Unemployed or unregistered	Decile 3	-0.00577025	0.00226343	-2.54933	0.0107929	-0.0102065	-0.001334
Occupational type	4 - Unemployed or unregistered	Decile 4	-0.00570803	0.00224182	-2.54616	0.0108914	-0.0101019	-0.00131415
Occupational type	4 - Unemployed or unregistered	Decile 5	-0.00565473	0.00222361	-2.54304	0.0109894	-0.0100129	-0.00129653
Occupational type	4 - Unemployed or unregistered	Decile 6	-0.00560375	0.00220647	-2.53968	0.0110953	-0.00992836	-0.00127914
Occupational type	4 - Unemployed or unregistered	Decile 7	-0.00554964	0.00218857	-2.53574	0.0112212	-0.00983917	-0.00126012
Occupational type	4 - Unemployed or unregistered	Decile 8	-0.00548454	0.00216743	-2.53044	0.0113919	-0.00973262	-0.00123647
Occupational type	4 - Unemployed or unregistered	Decile 9	-0.00539228	0.00213818	-2.52191	0.0116721	-0.00958303	-0.00120153
Occupational type	4 - Unemployed or unregistered	Decile 10	-0.00518401	0.0020752	-2.49807	0.012487	-0.00925133	-0.00111669
Occupational type	5 - Unemployed or unregistered	Decile 1	-0.00496527	0.00160163	-3.10013	0.00193434	-0.00810441	-0.00182613
Occupational type	5 - Unemployed or unregistered	Decile 2	-0.00488274	0.00157594	-3.09831	0.00194628	-0.00797152	-0.00179396
Occupational type	5 - Unemployed or unregistered	Decile 3	-0.00481378	0.00155528	-3.09512	0.00196731	-0.00786207	-0.00176549
Occupational type	5 - Unemployed or unregistered	Decile 4	-0.00476194	0.00154023	-3.0917	0.00199014	-0.00778074	-0.00174314
Occupational type	5 - Unemployed or unregistered	Decile 5	-0.00471753	0.00152767	-3.08805	0.00201477	-0.00771171	-0.00172334
Occupational type	5 - Unemployed or unregistered	Decile 6	-0.00467504	0.00151594	-3.08392	0.00204292	-0.00764624	-0.00170385
Occupational type	5 - Unemployed or unregistered	Decile 7	-0.00462996	0.00150379	-3.07885	0.00207798	-0.00757735	-0.00168258
Occupational type	5 - Unemployed or unregistered	Decile 8	-0.00457572	0.00148959	-3.07181	0.00212768	-0.00749525	-0.00165618
Occupational type	5 - Unemployed or unregistered	Decile 9	-0.00449883	0.0014702	-3.06001	0.00221331	-0.00738038	-0.00161729
Occupational type	5 - Unemployed or unregistered	Decile 10	-0.00432526	0.00142963	-3.02544	0.00248273	-0.00712729	-0.00152324
Occupational type	6 - Unemployed or unregistered	Decile 1	-0.009604	0.00669482	-1.43454	0.151417	-0.0227256	0.0035176
Occupational type	6 - Unemployed or unregistered	Decile 2	-0.0094434	0.00658054	-1.43505	0.151273	-0.022341	0.00345422
Occupational type	6 - Unemployed or unregistered	Decile 3	-0.00930922	0.00648586	-1.43531	0.151199	-0.0220213	0.00340283
Occupational type	6 - Unemployed or unregistered	Decile 4	-0.00920838	0.00641518	-1.4354	0.151172	-0.0217819	0.00336515
Occupational type	6 - Unemployed or unregistered	Decile 5	-0.00912199	0.00635496	-1.43541	0.15117	-0.0215775	0.0033335
Occupational type	6 - Unemployed or unregistered	Decile 6	-0.00903937	0.00629765	-1.43536	0.151186	-0.0213825	0.00330379
Occupational type	6 - Unemployed or unregistered	Decile 7	-0.00895171	0.00623714	-1.43523	0.151223	-0.0211763	0.00327286
Occupational type	6 - Unemployed or unregistered	Decile 8	-0.00884624	0.00616475	-1.43497	0.151295	-0.0209289	0.00323645
Occupational type	6 - Unemployed or unregistered	Decile 9	-0.00869677	0.00606293	-1.43442	0.151453	-0.0205799	0.00318635
Occupational type	6 - Unemployed or unregistered	Decile 10	-0.00835947	0.00583642	-1.43229	0.15206	-0.0197986	0.00307971
Occupational type	7 - Unemployed or unregistered	Decile 1	-0.00348961	0.00511502	-0.682227	0.495095	-0.0135149	0.00653565
Occupational type	7 - Unemployed or unregistered	Decile 2	-0.00343172	0.00503108	-0.682103	0.495174	-0.0132925	0.00642902
Occupational type	7 - Unemployed or unregistered	Decile 3	-0.00338334	0.00496106	-0.68198	0.495252	-0.0131068	0.00634015
Occupational type	7 - Unemployed or unregistered	Decile 4	-0.00334697	0.00490849	-0.681875	0.495318	-0.0129674	0.00627349
Occupational type	7 - Unemployed or unregistered	Decile 5	-0.00331582	0.0048635	-0.681776	0.495381	-0.0128481	0.00621647
Occupational type	7 - Unemployed or unregistered	Decile 6	-0.00328601	0.0048205	-0.681674	0.495445	-0.012734	0.006162
Occupational type	7 - Unemployed or unregistered	Decile 7	-0.00325438	0.00477492	-0.681557	0.495519	-0.0126131	0.0061043
Occupational type	7 - Unemployed or unregistered	Decile 8	-0.00321632	0.00472013	-0.681405	0.495616	-0.0124676	0.00603497
Occupational type	7 - Unemployed or unregistered	Decile 9	-0.00316237	0.00464259	-0.681166	0.495767	-0.0122617	0.00593693
Occupational type	7 - Unemployed or unregistered	Decile 10	-0.00304057	0.00446799	-0.680523	0.496174	-0.0117977	0.00571653
Occupational type	8 - Unemployed or unregistered	Decile 1	-0.0101782	0.00362847	-2.8051	0.00503017	-0.0172899	-0.00306653
Occupational type	8 - Unemployed or unregistered	Decile 2	-0.0100079	0.00356778	-2.80507	0.00503054	-0.0170006	-0.00301516
Occupational type	8 - Unemployed or unregistered	Decile 3	-0.00986557	0.00351863	-2.80381	0.0050503	-0.016762	-0.00296918
Occupational type	8 - Unemployed or unregistered	Decile 4	-0.00975862	0.00348263	-2.80208	0.00507737	-0.0165845	-0.00293279
Occupational type	8 - Unemployed or unregistered	Decile 5	-0.00966701	0.00345243	-2.80006	0.00510927	-0.0164336	-0.00290038
Occupational type	8 - Unemployed or unregistered	Decile 6	-0.00957939	0.00342408	-2.79765	0.00514759	-0.0162905	-0.00286831
Occupational type	8 - Unemployed or unregistered	Decile 7	-0.00948642	0.0033946	-2.79457	0.00519693	-0.0161397	-0.00283314
Occupational type	8 - Unemployed or unregistered	Decile 8	-0.00937457	0.00335991	-2.79013	0.00526871	-0.0159599	-0.00278928
Occupational type	8 - Unemployed or unregistered	Decile 9	-0.00921607	0.00331222	-2.78245	0.00539504	-0.0157079	-0.00272425
Occupational type	8 - Unemployed or unregistered	Decile 10	-0.00885839	0.0032108	-2.75893	0.00579905	-0.0151515	-0.00256533
Occupational type	9 - Unemployed or unregistered	Decile 1	-0.001195	0.00266973	-0.44761	0.654435	-0.00642757	0.00403757
Occupational type	9 - Unemployed or unregistered	Decile 2	-0.00117523	0.00262572	-0.447584	0.654454	-0.00632156	0.00397109
Occupational type	9 - Unemployed or unregistered	Decile 3	-0.00115871	0.00258898	-0.447557	0.654473	-0.00623302	0.00391559
Occupational type	9 - Unemployed or unregistered	Decile 4	-0.0011463	0.00256137	-0.447533	0.65449	-0.00616648	0.00387389
Occupational type	9 - Unemployed or unregistered	Decile 5	-0.00113565	0.00253772	-0.44751	0.654507	-0.00610949	0.00383818
Occupational type	9 - Unemployed or unregistered	Decile 6	-0.00112548	0.00251511	-0.447486	0.654524	-0.006055	0.00380405
Occupational type	9 - Unemployed or unregistered	Decile 7	-0.00111467	0.00249112	-0.447458	0.654544	-0.00599718	0.00376784
Occupational type	9 - Unemployed or unregistered	Decile 8	-0.00110167	0.00246227	-0.447422	0.65457	-0.00592763	0.00372428
Occupational type	9 - Unemployed or unregistered	Decile 9	-0.00108324	0.00242139	-0.447364	0.654612	-0.00582909	0.0036626
Occupational type	9 - Unemployed or unregistered	Decile 10	-0.00104163	0.00232921	-0.447204	0.654728	-0.00560679	0.00352353

## Sheet: sga_gini_400_interaction
Independent variable	Contrast	Income level	AME	Standard error	Z score	P value	Lower CI	Upper CI
Average distance to neighbor	dX/dY	Decile 1	-8.06841e-07	4.10792e-07	-1.96411	0.0495176	-1.61198e-06	-1.70215e-09
Average distance to neighbor	dX/dY	Decile 2	-8.0047e-07	4.07194e-07	-1.96582	0.0493194	-1.59856e-06	-2.38458e-09
Average distance to neighbor	dX/dY	Decile 3	-7.95101e-07	4.04237e-07	-1.96692	0.0491925	-1.58739e-06	-2.81167e-09
Average distance to neighbor	dX/dY	Decile 4	-7.91038e-07	4.02045e-07	-1.96754	0.0491213	-1.57903e-06	-3.0447e-09
Average distance to neighbor	dX/dY	Decile 5	-7.87536e-07	4.00188e-07	-1.96792	0.0490775	-1.57189e-06	-3.18303e-09
Average distance to neighbor	dX/dY	Decile 6	-7.8417e-07	3.9843e-07	-1.96815	0.0490508	-1.56508e-06	-3.26146e-09
Average distance to neighbor	dX/dY	Decile 7	-7.8058e-07	3.96586e-07	-1.96825	0.0490393	-1.55787e-06	-3.28613e-09
Average distance to neighbor	dX/dY	Decile 8	-7.76233e-07	3.94394e-07	-1.96817	0.049049	-1.54923e-06	-3.23449e-09
Average distance to neighbor	dX/dY	Decile 9	-7.70023e-07	3.91342e-07	-1.96764	0.0491089	-1.53704e-06	-3.00578e-09
Average distance to neighbor	dX/dY	Decile 10	-7.55781e-07	3.84694e-07	-1.96463	0.0494575	-1.50977e-06	-1.79373e-09
Civil status	Divorced - Unmarried	Decile 1	0.0033749	0.00254659	1.32526	0.185085	-0.00161633	0.00836613
Civil status	Divorced - Unmarried	Decile 2	0.00334832	0.00252621	1.32543	0.185028	-0.00160297	0.0082996
Civil status	Divorced - Unmarried	Decile 3	0.00332591	0.00250924	1.32547	0.185017	-0.00159211	0.00824394
Civil status	Divorced - Unmarried	Decile 4	0.00330895	0.00249652	1.32543	0.18503	-0.00158414	0.00820205
Civil status	Divorced - Unmarried	Decile 5	0.00329434	0.00248565	1.32534	0.185057	-0.00157744	0.00816613
Civil status	Divorced - Unmarried	Decile 6	0.00328029	0.00247527	1.32522	0.185097	-0.00157116	0.00813174
Civil status	Divorced - Unmarried	Decile 7	0.00326531	0.00246429	1.32505	0.185154	-0.00156461	0.00809523
Civil status	Divorced - Unmarried	Decile 8	0.00324716	0.0024511	1.32478	0.185245	-0.00155691	0.00805124
Civil status	Divorced - Unmarried	Decile 9	0.00322124	0.00243248	1.32426	0.185416	-0.00154633	0.00798882
Civil status	Divorced - Unmarried	Decile 10	0.00316179	0.00239073	1.32252	0.185994	-0.00152395	0.00784754
Civil status	Married - Unmarried	Decile 1	0.000864973	0.00110398	0.783504	0.433331	-0.00129879	0.00302874
Civil status	Married - Unmarried	Decile 2	0.000858137	0.00109493	0.783737	0.433194	-0.00128788	0.00300416
Civil status	Married - Unmarried	Decile 3	0.000852375	0.00108733	0.783913	0.433091	-0.00127876	0.00298351
Civil status	Married - Unmarried	Decile 4	0.000848014	0.00108161	0.784033	0.433021	-0.00127189	0.00296792
Civil status	Married - Unmarried	Decile 5	0.000844257	0.00107668	0.784127	0.432965	-0.001266	0.00295452
Civil status	Married - Unmarried	Decile 6	0.000840645	0.00107196	0.78421	0.432917	-0.00126037	0.00294166
Civil status	Married - Unmarried	Decile 7	0.000836792	0.00106694	0.784289	0.432871	-0.00125438	0.00292796
Civil status	Married - Unmarried	Decile 8	0.000832127	0.00106088	0.784372	0.432822	-0.00124717	0.00291142
Civil status	Married - Unmarried	Decile 9	0.000825463	0.00105226	0.784466	0.432767	-0.00123693	0.00288786
Civil status	Married - Unmarried	Decile 10	0.000810181	0.00103264	0.784569	0.432706	-0.00121377	0.00283413
Civil status	Widowed - Unmarried	Decile 1	-0.00120715	0.0113223	-0.106616	0.915093	-0.0233985	0.0209842
Civil status	Widowed - Unmarried	Decile 2	-0.00119758	0.0112324	-0.106618	0.915092	-0.0232127	0.0208176
Civil status	Widowed - Unmarried	Decile 3	-0.00118952	0.0111567	-0.106619	0.915091	-0.0230562	0.0206771
Civil status	Widowed - Unmarried	Decile 4	-0.00118341	0.0110993	-0.10662	0.91509	-0.0229377	0.0205709
Civil status	Widowed - Unmarried	Decile 5	-0.00117816	0.0110499	-0.106621	0.91509	-0.0228356	0.0204793
Civil status	Widowed - Unmarried	Decile 6	-0.0011731	0.0110024	-0.106622	0.915089	-0.0227375	0.0203913
Civil status	Widowed - Unmarried	Decile 7	-0.00116771	0.0109518	-0.106623	0.915088	-0.0226328	0.0202974
Civil status	Widowed - Unmarried	Decile 8	-0.00116118	0.0108905	-0.106624	0.915087	-0.0225061	0.0201837
Civil status	Widowed - Unmarried	Decile 9	-0.00115186	0.0108029	-0.106625	0.915086	-0.0223251	0.0200214
Civil status	Widowed - Unmarried	Decile 10	-0.00113048	0.0106021	-0.106628	0.915084	-0.0219102	0.0196492
Disposable income (10,000 SEK/year)	dX/dY	Decile 1	-6.48654e-05	6.52354e-05	-0.994328	0.320063	-0.000192725	6.29937e-05
Disposable income (10,000 SEK/year)	dX/dY	Decile 2	-6.43244e-05	6.41695e-05	-1.00241	0.316144	-0.000190094	6.14455e-05
Disposable income (10,000 SEK/year)	dX/dY	Decile 3	-6.38686e-05	6.32748e-05	-1.00938	0.31279	-0.000187885	6.01477e-05
Disposable income (10,000 SEK/year)	dX/dY	Decile 4	-6.35237e-05	6.25996e-05	-1.01476	0.31022	-0.000186217	5.91693e-05
Disposable income (10,000 SEK/year)	dX/dY	Decile 5	-6.32266e-05	6.20195e-05	-1.01946	0.307984	-0.000184783	5.83295e-05
Disposable income (10,000 SEK/year)	dX/dY	Decile 6	-6.2941e-05	6.14631e-05	-1.02405	0.305814	-0.000183406	5.75245e-05
Disposable income (10,000 SEK/year)	dX/dY	Decile 7	-6.26364e-05	6.0871e-05	-1.029	0.303479	-0.000181941	5.66685e-05
Disposable income (10,000 SEK/year)	dX/dY	Decile 8	-6.22677e-05	6.01562e-05	-1.0351	0.300622	-0.000180172	5.56363e-05
Disposable income (10,000 SEK/year)	dX/dY	Decile 9	-6.17411e-05	5.91389e-05	-1.044	0.296484	-0.000177651	5.41689e-05
Disposable income (10,000 SEK/year)	dX/dY	Decile 10	-6.05341e-05	5.68231e-05	-1.06531	0.286736	-0.000171905	5.08371e-05
Distance to labor ward, km	dX/dY	Decile 1	3.23609e-06	2.8133e-05	0.115028	0.908423	-5.19036e-05	5.83758e-05
Distance to labor ward, km	dX/dY	Decile 2	3.21054e-06	2.79114e-05	0.115026	0.908424	-5.14948e-05	5.79159e-05
Distance to labor ward, km	dX/dY	Decile 3	3.18901e-06	2.77247e-05	0.115024	0.908426	-5.11504e-05	5.75284e-05
Distance to labor ward, km	dX/dY	Decile 4	3.17271e-06	2.75833e-05	0.115023	0.908427	-5.08896e-05	5.72351e-05
Distance to labor ward, km	dX/dY	Decile 5	3.15866e-06	2.74616e-05	0.115021	0.908428	-5.0665e-05	5.69824e-05
Distance to labor ward, km	dX/dY	Decile 6	3.14516e-06	2.73445e-05	0.11502	0.908429	-5.04491e-05	5.67394e-05
Distance to labor ward, km	dX/dY	Decile 7	3.13076e-06	2.72196e-05	0.115018	0.90843	-5.02188e-05	5.64803e-05
Distance to labor ward, km	dX/dY	Decile 8	3.11333e-06	2.70685e-05	0.115017	0.908432	-4.99399e-05	5.61666e-05
Distance to labor ward, km	dX/dY	Decile 9	3.08842e-06	2.68526e-05	0.115014	0.908434	-4.95416e-05	5.57185e-05
Distance to labor ward, km	dX/dY	Decile 10	3.0313e-06	2.63574e-05	0.115007	0.908439	-4.86283e-05	5.46909e-05
Education	2 - 1	Decile 1	0.00106895	0.00344239	0.310527	0.75616	-0.00567801	0.00781591
Education	2 - 1	Decile 2	0.00106065	0.00341573	0.31052	0.756165	-0.00563405	0.00775535
Education	2 - 1	Decile 3	0.00105365	0.00339326	0.310514	0.75617	-0.00559702	0.00770433
Education	2 - 1	Decile 4	0.00104836	0.00337627	0.310508	0.756175	-0.005569	0.00766572
Education	2 - 1	Decile 5	0.00104379	0.00336163	0.310502	0.756179	-0.00554487	0.00763246
Education	2 - 1	Decile 6	0.0010394	0.00334755	0.310496	0.756184	-0.00552168	0.00760049
Education	2 - 1	Decile 7	0.00103472	0.00333255	0.310489	0.756189	-0.00549695	0.00756639
Education	2 - 1	Decile 8	0.00102905	0.00331438	0.310479	0.756197	-0.00546703	0.00752512
Education	2 - 1	Decile 9	0.00102094	0.00328844	0.310464	0.756208	-0.00542429	0.00746618
Education	2 - 1	Decile 10	0.00100235	0.003229	0.310422	0.75624	-0.00532636	0.00733107
Education	2 - 1	Decile 1	-0.00255726	0.0032568	-0.785207	0.432332	-0.00894047	0.00382595
Education	3 - 1	Decile 2	-0.00253731	0.00323119	-0.785256	0.432304	-0.00887031	0.0037957
Education	3 - 1	Decile 3	-0.00252049	0.00320969	-0.785274	0.432293	-0.00881136	0.00377039
Education	3 - 1	Decile 4	-0.00250775	0.00319347	-0.785275	0.432292	-0.00876684	0.00375133
Education	3 - 1	Decile 5	-0.00249678	0.00317953	-0.785266	0.432298	-0.00872855	0.00373499
Education	3 - 1	Decile 6	-0.00248623	0.00316617	-0.785249	0.432308	-0.0086918	0.00371934
Education	3 - 1	Decile 7	-0.00247497	0.00315194	-0.785222	0.432324	-0.00865267	0.00370272
Education	3 - 1	Decile 8	-0.00246135	0.00313477	-0.785175	0.432351	-0.00860539	0.0036827
Education	3 - 1	Decile 9	-0.00244188	0.00311034	-0.785084	0.432404	-0.00853802	0.00365427
Education	3 - 1	Decile 10	-0.00239721	0.0030547	-0.78476	0.432594	-0.00838431	0.0035899
Education	4 - 1	Decile 1	-0.00593575	0.00310087	-1.91422	0.0555919	-0.0120133	0.000141843
Education	4 - 1	Decile 2	-0.00588923	0.0030761	-1.91451	0.0555549	-0.0119183	0.000139818
Education	4 - 1	Decile 3	-0.00585001	0.00305574	-1.91443	0.0555649	-0.0118392	0.000139132
Education	4 - 1	Decile 4	-0.00582032	0.00304065	-1.91417	0.0555981	-0.0117799	0.000139234
Education	4 - 1	Decile 5	-0.00579474	0.00302786	-1.91381	0.0556446	-0.0117292	0.000139752
Education	4 - 1	Decile 6	-0.00577015	0.00301576	-1.91333	0.0557053	-0.0116809	0.000140625
Education	4 - 1	Decile 7	-0.00574392	0.00300305	-1.91269	0.0557876	-0.0116298	0.000141962
Education	4 - 1	Decile 8	-0.00571215	0.00298796	-1.91172	0.0559116	-0.0115684	0.000144139
Education	4 - 1	Decile 9	-0.00566677	0.00296693	-1.90998	0.0561363	-0.0114818	0.00014831
Education	4 - 1	Decile 10	-0.00556267	0.0029211	-1.90431	0.0568701	-0.0112879	0.000162576
Education	5 - 1	Decile 1	-0.00727557	0.00312744	-2.32637	0.0199991	-0.0134052	-0.0011459
Education	5 - 1	Decile 2	-0.00721843	0.00310147	-2.32742	0.0199429	-0.0132972	-0.00113966
Education	5 - 1	Decile 3	-0.00717028	0.00308037	-2.32773	0.0199263	-0.0132077	-0.00113286
Education	5 - 1	Decile 4	-0.00713383	0.00306488	-2.32761	0.0199329	-0.0131409	-0.00112678
Education	5 - 1	Decile 5	-0.00710243	0.00305186	-2.32725	0.0199521	-0.013084	-0.0011209
Education	5 - 1	Decile 6	-0.00707223	0.00303962	-2.32668	0.0199823	-0.0130298	-0.00111468
Education	5 - 1	Decile 7	-0.00704002	0.00302689	-2.32583	0.0200277	-0.0129726	-0.00110743
Education	5 - 1	Decile 8	-0.00700102	0.0030119	-2.32446	0.020101	-0.0129042	-0.00109781
Education	5 - 1	Decile 9	-0.0069453	0.00299129	-2.32184	0.0202415	-0.0128081	-0.00108248
Education	5 - 1	Decile 10	-0.0068175	0.00294763	-2.31288	0.0207295	-0.0125948	-0.00104025
Education	6 - 1	Decile 1	-0.0095659	0.00311236	-3.07352	0.00211551	-0.015666	-0.00346578
Education	6 - 1	Decile 2	-0.00949055	0.00308618	-3.07518	0.00210374	-0.0155393	-0.00344176
Education	6 - 1	Decile 3	-0.00942705	0.00306547	-3.07524	0.00210336	-0.0154353	-0.00341884
Education	6 - 1	Decile 4	-0.00937899	0.00305063	-3.07444	0.00210898	-0.0153581	-0.00339986
Education	6 - 1	Decile 5	-0.00933757	0.00303842	-3.07317	0.00211799	-0.0152928	-0.00338238
Education	6 - 1	Decile 6	-0.00929776	0.00302718	-3.07143	0.00213039	-0.0152309	-0.00336459
Education	6 - 1	Decile 7	-0.00925528	0.00301573	-3.069	0.00214773	-0.015166	-0.00334456
Education	6 - 1	Decile 8	-0.00920386	0.00300261	-3.06529	0.0021746	-0.0150889	-0.00331886
Education	6 - 1	Decile 9	-0.0091304	0.00298528	-3.05848	0.00222465	-0.0149814	-0.00327937
Education	6 - 1	Decile 10	-0.00896191	0.00295172	-3.03617	0.00239607	-0.0147472	-0.00317665
Education	7 - 1	Decile 1	-0.00942424	0.00545153	-1.72873	0.0838571	-0.020109	0.00126057
Education	7 - 1	Decile 2	-0.00935002	0.00540805	-1.72891	0.0838257	-0.0199496	0.00124957
Education	7 - 1	Decile 3	-0.00928748	0.00537217	-1.72881	0.0838424	-0.0198167	0.00124178
Education	7 - 1	Decile 4	-0.00924013	0.00534546	-1.72859	0.0838818	-0.019717	0.00123678
Education	7 - 1	Decile 5	-0.00919934	0.00532277	-1.7283	0.0839346	-0.0196318	0.0012331
Education	7 - 1	Decile 6	-0.00916012	0.00530123	-1.72792	0.0840021	-0.0195503	0.00123011
Education	7 - 1	Decile 7	-0.00911828	0.00527856	-1.72742	0.0840923	-0.0194641	0.0012275
Education	7 - 1	Decile 8	-0.00906763	0.00525152	-1.72667	0.0842271	-0.0193604	0.00122515
Education	7 - 1	Decile 9	-0.00899527	0.00521367	-1.72532	0.0844692	-0.0192139	0.00122334
Education	7 - 1	Decile 10	-0.0088293	0.00513035	-1.72099	0.0852518	-0.0188846	0.001226
Education	Unknown - 1	Decile 1	-0.0030076	0.00411052	-0.731684	0.464362	-0.0110641	0.00504887
Education	Unknown - 1	Decile 2	-0.00298412	0.0040781	-0.731743	0.464325	-0.010977	0.0050088
Education	Unknown - 1	Decile 3	-0.00296432	0.00405087	-0.731775	0.464306	-0.0109039	0.00497523
Education	Unknown - 1	Decile 4	-0.00294934	0.00403031	-0.731789	0.464297	-0.0108486	0.00494993
Education	Unknown - 1	Decile 5	-0.00293643	0.00401265	-0.731793	0.464295	-0.0108011	0.00492822
Education	Unknown - 1	Decile 6	-0.00292401	0.0039957	-0.73179	0.464297	-0.0107554	0.00490741
Education	Unknown - 1	Decile 7	-0.00291077	0.00397766	-0.731779	0.464303	-0.0107068	0.0048853
Education	Unknown - 1	Decile 8	-0.00289473	0.00395587	-0.731756	0.464318	-0.0106481	0.00485863
Education	Unknown - 1	Decile 9	-0.00287182	0.00392485	-0.731702	0.464351	-0.0105644	0.00482074
Education	Unknown - 1	Decile 10	-0.00281925	0.00385415	-0.731485	0.464483	-0.0103733	0.00473474
Gini index (0.1 increment)	dX/dY	Decile 1	0.00179665	0.00150998	1.18985	0.234105	-0.00116286	0.00475617
Gini index (0.1 increment)	dX/dY	Decile 2	0.00191758	0.00146289	1.31082	0.18992	-0.000949636	0.00478481
Gini index (0.1 increment)	dX/dY	Decile 3	0.00201865	0.00143054	1.41111	0.158211	-0.000785152	0.00482245
Gini index (0.1 increment)	dX/dY	Decile 4	0.00209463	0.00141052	1.485	0.137543	-0.000669941	0.0048592
Gini index (0.1 increment)	dX/dY	Decile 5	0.00215973	0.00139635	1.5467	0.121936	-0.000577062	0.00489653
Gini index (0.1 increment)	dX/dY	Decile 6	0.002222	0.00138538	1.6039	0.108736	-0.000493283	0.00493729
Gini index (0.1 increment)	dX/dY	Decile 7	0.00228809	0.00137648	1.66227	0.0964585	-0.00040977	0.00498595
Gini index (0.1 increment)	dX/dY	Decile 8	0.00236761	0.0013695	1.72881	0.0838428	-0.000316564	0.00505179
Gini index (0.1 increment)	dX/dY	Decile 9	0.00248032	0.0013664	1.81521	0.0694909	-0.000197786	0.00515842
Gini index (0.1 increment)	dX/dY	Decile 10	0.00273471	0.0013867	1.9721	0.0485981	1.68307e-05	0.00545259
Maternal age	25-29 years - 18-25 years	Decile 1	0.00200492	0.00133161	1.50564	0.13216	-0.000604985	0.00461483
Maternal age	25-29 years - 18-25 years	Decile 2	0.00198883	0.00131938	1.5074	0.131708	-0.000597103	0.00457475
Maternal age	25-29 years - 18-25 years	Decile 3	0.00197526	0.00130922	1.50873	0.131367	-0.000590762	0.00454129
Maternal age	25-29 years - 18-25 years	Decile 4	0.001965	0.00130163	1.50965	0.131134	-0.000586147	0.00451614
Maternal age	25-29 years - 18-25 years	Decile 5	0.00195616	0.00129515	1.51037	0.13095	-0.000582298	0.00449461
Maternal age	25-29 years - 18-25 years	Decile 6	0.00194766	0.00128899	1.511	0.130789	-0.000578709	0.00447402
Maternal age	25-29 years - 18-25 years	Decile 7	0.00193859	0.00128247	1.51161	0.130633	-0.000575001	0.00445218
Maternal age	25-29 years - 18-25 years	Decile 8	0.00192762	0.00127466	1.51225	0.130469	-0.000570679	0.00442591
Maternal age	25-29 years - 18-25 years	Decile 9	0.00191194	0.00126368	1.513	0.13028	-0.000564822	0.00438871
Maternal age	25-29 years - 18-25 years	Decile 10	0.00187601	0.00123921	1.51387	0.130058	-0.0005528	0.00430481
Maternal age	30-34 years - 18-25 years	Decile 1	0.00779336	0.0015313	5.08936	3.59273e-07	0.00479206	0.0107947
Maternal age	30-34 years - 18-25 years	Decile 2	0.00773129	0.0015067	5.13129	2.87769e-07	0.00477822	0.0106844
Maternal age	30-34 years - 18-25 years	Decile 3	0.00767898	0.00148785	5.16111	2.45489e-07	0.00476284	0.0105951
Maternal age	30-34 years - 18-25 years	Decile 4	0.00763939	0.00147477	5.18007	2.21805e-07	0.0047489	0.0105299
Maternal age	30-34 years - 18-25 years	Decile 5	0.00760528	0.00146431	5.19376	2.06088e-07	0.00473528	0.0104753
Maternal age	30-34 years - 18-25 years	Decile 6	0.00757249	0.00145498	5.20453	1.94492e-07	0.00472078	0.0104242
Maternal age	30-34 years - 18-25 years	Decile 7	0.00753752	0.00144582	5.21333	1.8548e-07	0.00470377	0.0103713
Maternal age	30-34 years - 18-25 years	Decile 8	0.00749518	0.00143581	5.22017	1.78759e-07	0.00468104	0.0103093
Maternal age	30-34 years - 18-25 years	Decile 9	0.0074347	0.0014236	5.22247	1.76556e-07	0.00464449	0.0102249
Maternal age	30-34 years - 18-25 years	Decile 10	0.00729601	0.00140483	5.19352	2.06355e-07	0.00454259	0.0100494
Maternal age	35-39 years - 18-25 years	Decile 1	0.0151345	0.00206976	7.31218	2.62849e-13	0.0110778	0.0191911
Maternal age	35-39 years - 18-25 years	Decile 2	0.0150151	0.00202501	7.41484	1.21774e-13	0.0110462	0.0189841
Maternal age	35-39 years - 18-25 years	Decile 3	0.0149146	0.0019924	7.48574	7.11464e-14	0.0110095	0.0188196
Maternal age	35-39 years - 18-25 years	Decile 4	0.0148384	0.0019709	7.52875	5.12269e-14	0.0109755	0.0187013
Maternal age	35-39 years - 18-25 years	Decile 5	0.0147728	0.00195463	7.55787	4.09713e-14	0.0109418	0.0186038
Maternal age	35-39 years - 18-25 years	Decile 6	0.0147098	0.00194097	7.57856	3.49403e-14	0.0109055	0.018514
Maternal age	35-39 years - 18-25 years	Decile 7	0.0146425	0.00192857	7.59242	3.13986e-14	0.0108626	0.0184224
Maternal age	35-39 years - 18-25 years	Decile 8	0.0145611	0.00191656	7.59748	3.01945e-14	0.0108047	0.0183175
Maternal age	35-39 years - 18-25 years	Decile 9	0.0144447	0.00190514	7.58195	3.40394e-14	0.0107107	0.0181787
Maternal age	35-39 years - 18-25 years	Decile 10	0.0141778	0.00190408	7.44602	9.61982e-14	0.0104459	0.0179097
Maternal age	40+ years - 18-25 years	Decile 1	0.0234209	0.00361231	6.48365	8.95276e-11	0.016341	0.0305009
Maternal age	40+ years - 18-25 years	Decile 2	0.0232384	0.00355204	6.54225	6.05983e-11	0.0162765	0.0302003
Maternal age	40+ years - 18-25 years	Decile 3	0.0230845	0.00350817	6.5802	4.69817e-11	0.0162086	0.0299604
Maternal age	40+ years - 18-25 years	Decile 4	0.022968	0.00347925	6.60141	4.07265e-11	0.0161488	0.0297872
Maternal age	40+ years - 18-25 years	Decile 5	0.0228676	0.00345733	6.61423	3.73496e-11	0.0160913	0.0296438
Maternal age	40+ years - 18-25 years	Decile 6	0.022771	0.00343889	6.62162	3.55272e-11	0.0160309	0.0295111
Maternal age	40+ years - 18-25 years	Decile 7	0.022668	0.00342208	6.62406	3.49463e-11	0.0159609	0.0293752
Maternal age	40+ years - 18-25 years	Decile 8	0.0225433	0.00340568	6.61934	3.60813e-11	0.0158683	0.0292184
Maternal age	40+ years - 18-25 years	Decile 9	0.0223651	0.00338976	6.59786	4.17143e-11	0.0157213	0.029009
Maternal age	40+ years - 18-25 years	Decile 10	0.0219563	0.00338608	6.48428	8.91561e-11	0.0153197	0.0285929
Mean neighborhood income (10,000 SEK/year)	dX/dY	Decile 1	-0.000769525	0.000147147	-5.22964	1.69839e-07	-0.00105793	-0.000481122
Mean neighborhood income (10,000 SEK/year)	dX/dY	Decile 2	-0.000763449	0.0001467	-5.20416	1.9488e-07	-0.00105098	-0.000475922
Mean neighborhood income (10,000 SEK/year)	dX/dY	Decile 3	-0.000758328	0.000146501	-5.17626	2.26376e-07	-0.00104547	-0.000471191
Mean neighborhood income (10,000 SEK/year)	dX/dY	Decile 4	-0.000754453	0.000146457	-5.15135	2.58622e-07	-0.0010415	-0.000467402
Mean neighborhood income (10,000 SEK/year)	dX/dY	Decile 5	-0.000751113	0.000146492	-5.12733	2.9388e-07	-0.00103823	-0.000463994
Mean neighborhood income (10,000 SEK/year)	dX/dY	Decile 6	-0.000747903	0.000146588	-5.10208	3.35937e-07	-0.00103521	-0.000460596
Mean neighborhood income (10,000 SEK/year)	dX/dY	Decile 7	-0.000744478	0.000146756	-5.07289	3.91811e-07	-0.00103212	-0.000456842
Mean neighborhood income (10,000 SEK/year)	dX/dY	Decile 8	-0.000740333	0.00014705	-5.03457	4.78914e-07	-0.00102854	-0.00045212
Mean neighborhood income (10,000 SEK/year)	dX/dY	Decile 9	-0.00073441	0.000147635	-4.97449	6.54208e-07	-0.00102377	-0.00044505
Mean neighborhood income (10,000 SEK/year)	dX/dY	Decile 10	-0.000720826	0.000149677	-4.81587	1.46562e-06	-0.00101419	-0.000427464
Area of origin	Nordic countries - Sweden	Decile 1	-0.00784129	0.00348974	-2.24695	0.024643	-0.0146811	-0.00100152
Area of origin	Nordic countries - Sweden	Decile 2	-0.00777798	0.00345758	-2.24954	0.0244781	-0.0145547	-0.00100124
Area of origin	Nordic countries - Sweden	Decile 3	-0.00772463	0.00343137	-2.25118	0.024374	-0.01445	-0.000999276
Area of origin	Nordic countries - Sweden	Decile 4	-0.00768427	0.00341207	-2.25209	0.0243168	-0.0143718	-0.000996741
Area of origin	Nordic countries - Sweden	Decile 5	-0.0076495	0.00339581	-2.25263	0.0242826	-0.0143052	-0.000993831
Area of origin	Nordic countries - Sweden	Decile 6	-0.00761607	0.00338051	-2.25294	0.0242631	-0.0142417	-0.0009904
Area of origin	Nordic countries - Sweden	Decile 7	-0.00758043	0.00336454	-2.25304	0.0242568	-0.0141748	-0.000986054
Area of origin	Nordic countries - Sweden	Decile 8	-0.00753728	0.00334569	-2.25283	0.0242697	-0.0140947	-0.000979849
Area of origin	Nordic countries - Sweden	Decile 9	-0.00747566	0.00331969	-2.25192	0.0243276	-0.0139821	-0.000969188
Area of origin	Nordic countries - Sweden	Decile 10	-0.00733442	0.00326415	-2.24696	0.0246426	-0.013732	-0.000936799
Area of origin	OECD - Sweden	Decile 1	0.00072196	0.00214799	0.33611	0.736788	-0.00348802	0.00493194
Area of origin	OECD - Sweden	Decile 2	0.000716195	0.00213081	0.336114	0.736785	-0.00346012	0.00489251
Area of origin	OECD - Sweden	Decile 3	0.000711338	0.00211635	0.336115	0.736784	-0.00343664	0.00485931
Area of origin	OECD - Sweden	Decile 4	0.000707661	0.00210541	0.336115	0.736784	-0.00341888	0.0048342
Area of origin	OECD - Sweden	Decile 5	0.000704494	0.002096	0.336114	0.736785	-0.00340358	0.00481257
Area of origin	OECD - Sweden	Decile 6	0.000701449	0.00208695	0.336112	0.736786	-0.00338889	0.00479179
Area of origin	OECD - Sweden	Decile 7	0.000698201	0.0020773	0.33611	0.736788	-0.00337323	0.00476964
Area of origin	OECD - Sweden	Decile 8	0.00069427	0.00206563	0.336106	0.736791	-0.00335429	0.00474283
Area of origin	OECD - Sweden	Decile 9	0.000688654	0.00204897	0.336098	0.736797	-0.00332725	0.00470456
Area of origin	OECD - Sweden	Decile 10	0.000675778	0.00201082	0.33607	0.736818	-0.00326536	0.00461692
Area of origin	Outside OECD - Sweden	Decile 1	0.00814989	0.00156842	5.19626	2.03342e-07	0.00507585	0.0112239
Area of origin	Outside OECD - Sweden	Decile 2	0.00808544	0.00155166	5.21083	1.87996e-07	0.00504424	0.0111266
Area of origin	Outside OECD - Sweden	Decile 3	0.00803112	0.00153953	5.2166	1.82242e-07	0.00501369	0.0110486
Area of origin	Outside OECD - Sweden	Decile 4	0.00799001	0.00153157	5.21687	1.81974e-07	0.00498818	0.0109918
Area of origin	Outside OECD - Sweden	Decile 5	0.00795458	0.00152555	5.21422	1.84588e-07	0.00496455	0.0109446
Area of origin	Outside OECD - Sweden	Decile 6	0.00792053	0.0015205	5.20915	1.89711e-07	0.00494039	0.0109007
Area of origin	Outside OECD - Sweden	Decile 7	0.0078842	0.00151591	5.20098	1.98244e-07	0.00491307	0.0108553
Area of origin	Outside OECD - Sweden	Decile 8	0.00784022	0.00151143	5.18729	2.13382e-07	0.00487787	0.0108026
Area of origin	Outside OECD - Sweden	Decile 9	0.00777738	0.00150708	5.16056	2.46213e-07	0.00482356	0.0107312
Area of origin	Outside OECD - Sweden	Decile 10	0.00763328	0.001506	5.06859	4.00772e-07	0.00468158	0.010585
Parity	2 - 1	Decile 1	-0.0261931	0.00155596	-16.8341	1.37286e-63	-0.0292428	-0.0231435
Parity	2 - 1	Decile 2	-0.0259862	0.00143786	-18.0728	5.21658e-73	-0.0288043	-0.023168
Parity	2 - 1	Decile 3	-0.0258117	0.00135584	-19.0375	8.34451e-81	-0.0284691	-0.0231544
Parity	2 - 1	Decile 4	-0.0256797	0.00130613	-19.6609	4.66038e-86	-0.0282397	-0.0231198
Parity	2 - 1	Decile 5	-0.025566	0.00127277	-20.0868	9.6197e-90	-0.0280605	-0.0230714
Parity	2 - 1	Decile 6	-0.0254566	0.00124954	-20.3727	2.91867e-92	-0.0279057	-0.0230075
Parity	2 - 1	Decile 7	-0.0253399	0.00123474	-20.5225	1.35494e-93	-0.02776	-0.0229199
Parity	2 - 1	Decile 8	-0.0251987	0.00123089	-20.4719	3.83517e-93	-0.0276112	-0.0227862
Parity	2 - 1	Decile 9	-0.0249969	0.00125179	-19.969	1.0258e-88	-0.0274504	-0.0225434
Parity	2 - 1	Decile 10	-0.0245341	0.00140265	-17.4912	1.67234e-68	-0.0272832	-0.0217849
Parity	3 - 1	Decile 1	-0.0291348	0.0017723	-16.439	1.00599e-60	-0.0326084	-0.0256611
Parity	3 - 1	Decile 2	-0.0289037	0.00164009	-17.6233	1.63147e-69	-0.0321183	-0.0256892
Parity	3 - 1	Decile 3	-0.028709	0.0015478	-18.5483	8.41516e-77	-0.0317427	-0.0256754
Parity	3 - 1	Decile 4	-0.0285617	0.00149143	-19.1505	9.57773e-82	-0.0314848	-0.0256385
Parity	3 - 1	Decile 5	-0.0284347	0.00145317	-19.5673	2.93626e-85	-0.0312828	-0.0255865
Parity	3 - 1	Decile 6	-0.0283126	0.00142601	-19.8544	1.00988e-87	-0.0311075	-0.0255177
Parity	3 - 1	Decile 7	-0.0281824	0.00140791	-20.0171	3.90649e-89	-0.0309419	-0.0254229
Parity	3 - 1	Decile 8	-0.0280248	0.00140139	-19.9979	5.74454e-89	-0.0307714	-0.0252781
Parity	3 - 1	Decile 9	-0.0277995	0.00142103	-19.563	3.19977e-85	-0.0305847	-0.0250144
Parity	3 - 1	Decile 10	-0.0272831	0.0015804	-17.2634	8.87311e-67	-0.0303806	-0.0241856
Parity	4 - 1	Decile 1	-0.0269154	0.00220374	-12.2135	2.63285e-34	-0.0312347	-0.0225962
Parity	4 - 1	Decile 2	-0.0267026	0.00210041	-12.7131	5.00369e-37	-0.0308193	-0.0225859
Parity	4 - 1	Decile 3	-0.0265232	0.00202745	-13.082	4.17142e-39	-0.0304969	-0.0225495
Parity	4 - 1	Decile 4	-0.0263874	0.00198158	-13.3164	1.8595e-40	-0.0302712	-0.0225036
Parity	4 - 1	Decile 5	-0.0262704	0.00194889	-13.4797	2.05958e-41	-0.0300902	-0.0224507
Parity	4 - 1	Decile 6	-0.0261579	0.00192366	-13.598	4.11446e-42	-0.0299282	-0.0223876
Parity	4 - 1	Decile 7	-0.0260379	0.00190363	-13.6781	1.37271e-42	-0.029769	-0.0223069
Parity	4 - 1	Decile 8	-0.0258927	0.00188905	-13.7067	9.25572e-43	-0.0295952	-0.0221902
Parity	4 - 1	Decile 9	-0.0256852	0.0018867	-13.6138	3.31504e-42	-0.029383	-0.0219873
Parity	4 - 1	Decile 10	-0.0252092	0.00195982	-12.863	7.26967e-38	-0.0290504	-0.021368
Parity	5+ - 1	Decile 1	-0.0324864	0.00214561	-15.1409	8.70771e-52	-0.0366917	-0.0282811
Parity	5+ - 1	Decile 2	-0.0322277	0.00201113	-16.0247	8.59296e-58	-0.0361695	-0.028286
Parity	5+ - 1	Decile 3	-0.0320097	0.00191865	-16.6835	1.72819e-62	-0.0357702	-0.0282492
Parity	5+ - 1	Decile 4	-0.0318447	0.0018629	-17.0942	1.63925e-65	-0.0354959	-0.0281935
Parity	5+ - 1	Decile 5	-0.0317026	0.0018255	-17.3665	1.48046e-67	-0.0352805	-0.0281247
Parity	5+ - 1	Decile 6	-0.0315659	0.00179931	-17.5433	6.69072e-69	-0.0350925	-0.0280393
Parity	5+ - 1	Decile 7	-0.0314202	0.00178225	-17.6295	1.46279e-69	-0.0349133	-0.027927
Parity	5+ - 1	Decile 8	-0.0312437	0.00177683	-17.584	3.26716e-69	-0.0347262	-0.0277612
Parity	5+ - 1	Decile 9	-0.0309916	0.00179765	-17.2401	1.32904e-66	-0.034515	-0.0274683
Parity	5+ - 1	Decile 10	-0.0304136	0.0019598	-15.5188	2.58999e-54	-0.0342548	-0.0265725
Occupational type	0 - Unemployed or unregistered	Decile 1	-0.0288758	0.00138312	-20.8773	8.60484e-97	-0.0315867	-0.026165
Occupational type	0 - Unemployed or unregistered	Decile 2	-0.0286405	0.001285	-22.2884	4.78716e-110	-0.0311591	-0.026122
Occupational type	0 - Unemployed or unregistered	Decile 3	-0.0284424	0.00123146	-23.0965	5.01845e-118	-0.030856	-0.0260287
Occupational type	0 - Unemployed or unregistered	Decile 4	-0.0282924	0.00121064	-23.3698	8.66625e-121	-0.0306652	-0.0259196
Occupational type	0 - Unemployed or unregistered	Decile 5	-0.0281632	0.00120688	-23.3356	1.93106e-120	-0.0305287	-0.0257978
Occupational type	0 - Unemployed or unregistered	Decile 6	-0.0280391	0.00121559	-23.0662	1.01105e-117	-0.0304216	-0.0256566
Occupational type	0 - Unemployed or unregistered	Decile 7	-0.0279067	0.00123772	-22.5469	1.43887e-112	-0.0303326	-0.0254808
Occupational type	0 - Unemployed or unregistered	Decile 8	-0.0277465	0.00128094	-21.661	4.79063e-104	-0.0302571	-0.0252359
Occupational type	0 - Unemployed or unregistered	Decile 9	-0.0275177	0.00136993	-20.0869	9.60949e-90	-0.0302027	-0.0248327
Occupational type	0 - Unemployed or unregistered	Decile 10	-0.0269934	0.00166177	-16.2437	2.47412e-59	-0.0302504	-0.0237364
Occupational type	1 - Unemployed or unregistered	Decile 1	-0.00482614	0.00351354	-1.37359	0.16957	-0.0117125	0.00206026
Occupational type	1 - Unemployed or unregistered	Decile 2	-0.00478805	0.00349021	-1.37185	0.17011	-0.0116287	0.00205264
Occupational type	1 - Unemployed or unregistered	Decile 3	-0.00475595	0.00347084	-1.37026	0.170606	-0.0115587	0.00204677
Occupational type	1 - Unemployed or unregistered	Decile 4	-0.00473165	0.00345633	-1.36898	0.171006	-0.0115059	0.00204264
Occupational type	1 - Unemployed or unregistered	Decile 5	-0.00471071	0.00344396	-1.36782	0.171369	-0.0114607	0.00203932
Occupational type	1 - Unemployed or unregistered	Decile 6	-0.00469058	0.00343215	-1.36666	0.171733	-0.0114175	0.00203632
Occupational type	1 - Unemployed or unregistered	Decile 7	-0.00466911	0.00341967	-1.36537	0.172138	-0.0113715	0.00203333
Occupational type	1 - Unemployed or unregistered	Decile 8	-0.00464311	0.00340471	-1.36373	0.172652	-0.0113162	0.00203
Occupational type	1 - Unemployed or unregistered	Decile 9	-0.00460597	0.00338362	-1.36126	0.173433	-0.0112377	0.0020258
Occupational type	1 - Unemployed or unregistered	Decile 10	-0.00452079	0.00333647	-1.35496	0.17543	-0.0110602	0.00201858
Occupational type	2 - Unemployed or unregistered	Decile 1	-0.00535386	0.00186982	-2.8633	0.00419247	-0.00901864	-0.00168908
Occupational type	2 - Unemployed or unregistered	Decile 2	-0.00531157	0.00185921	-2.8569	0.00427798	-0.00895555	-0.00166759
Occupational type	2 - Unemployed or unregistered	Decile 3	-0.00527593	0.00185094	-2.85041	0.00436632	-0.00890371	-0.00164816
Occupational type	2 - Unemployed or unregistered	Decile 4	-0.00524896	0.00184509	-2.84482	0.0044436	-0.00886527	-0.00163265
Occupational type	2 - Unemployed or unregistered	Decile 5	-0.00522572	0.00184033	-2.83955	0.0045177	-0.0088327	-0.00161873
Occupational type	2 - Unemployed or unregistered	Decile 6	-0.00520337	0.001836	-2.83408	0.00459575	-0.00880186	-0.00160488
Occupational type	2 - Unemployed or unregistered	Decile 7	-0.00517953	0.00183164	-2.82782	0.00468668	-0.00876948	-0.00158959
Occupational type	2 - Unemployed or unregistered	Decile 8	-0.00515068	0.00182672	-2.81964	0.0048078	-0.00873098	-0.00157038
Occupational type	2 - Unemployed or unregistered	Decile 9	-0.00510945	0.00182036	-2.80684	0.00500307	-0.00867729	-0.00154161
Occupational type	2 - Unemployed or unregistered	Decile 10	-0.0050149	0.00180871	-2.77264	0.00556031	-0.0085599	-0.0014699
Occupational type	3 - Unemployed or unregistered	Decile 1	-0.00904255	0.00201381	-4.49026	7.1136e-06	-0.0129896	-0.00509555
Occupational type	3 - Unemployed or unregistered	Decile 2	-0.00897078	0.00200131	-4.48245	7.379e-06	-0.0128933	-0.00504828
Occupational type	3 - Unemployed or unregistered	Decile 3	-0.0089103	0.00199264	-4.4716	7.76375e-06	-0.0128158	-0.00500479
Occupational type	3 - Unemployed or unregistered	Decile 4	-0.00886452	0.00198721	-4.46078	8.16612e-06	-0.0127594	-0.00496966
Occupational type	3 - Unemployed or unregistered	Decile 5	-0.00882508	0.00198331	-4.44968	8.59993e-06	-0.0127123	-0.00493787
Occupational type	3 - Unemployed or unregistered	Decile 6	-0.00878716	0.00198022	-4.43746	9.10272e-06	-0.0126683	-0.004906
Occupational type	3 - Unemployed or unregistered	Decile 7	-0.00874672	0.00197765	-4.42278	9.74408e-06	-0.0126228	-0.00487059
Occupational type	3 - Unemployed or unregistered	Decile 8	-0.00869776	0.00197552	-4.40276	1.06881e-05	-0.0125697	-0.00482581
Occupational type	3 - Unemployed or unregistered	Decile 9	-0.00862781	0.00197431	-4.37003	1.24228e-05	-0.0124974	-0.00475823
Occupational type	3 - Unemployed or unregistered	Decile 10	-0.00846742	0.00197942	-4.27772	1.88814e-05	-0.012347	-0.00458783
Occupational type	4 - Unemployed or unregistered	Decile 1	-0.00615509	0.00225426	-2.73042	0.00632534	-0.0105734	-0.00173682
Occupational type	4 - Unemployed or unregistered	Decile 2	-0.00610643	0.00223876	-2.72759	0.00637988	-0.0104943	-0.00171853
Occupational type	4 - Unemployed or unregistered	Decile 3	-0.00606541	0.00222646	-2.72424	0.00644501	-0.0104292	-0.00170163
Occupational type	4 - Unemployed or unregistered	Decile 4	-0.00603437	0.00221762	-2.72111	0.00650638	-0.0103808	-0.00168792
Occupational type	4 - Unemployed or unregistered	Decile 5	-0.00600762	0.00221031	-2.718	0.00656785	-0.0103398	-0.00167549
Occupational type	4 - Unemployed or unregistered	Decile 6	-0.00598191	0.00220357	-2.71465	0.00663467	-0.0103008	-0.00166299
Occupational type	4 - Unemployed or unregistered	Decile 7	-0.00595447	0.00219667	-2.71068	0.00671455	-0.0102599	-0.00164908
Occupational type	4 - Unemployed or unregistered	Decile 8	-0.00592127	0.00218874	-2.70534	0.00682351	-0.0102111	-0.00163142
Occupational type	4 - Unemployed or unregistered	Decile 9	-0.00587382	0.00217817	-2.69668	0.0070035	-0.010143	-0.00160469
Occupational type	4 - Unemployed or unregistered	Decile 10	-0.00576502	0.00215733	-2.67229	0.00753354	-0.00999331	-0.00153673
Occupational type	5 - Unemployed or unregistered	Decile 1	-0.00507155	0.00156094	-3.24904	0.00115797	-0.00813094	-0.00201217
Occupational type	5 - Unemployed or unregistered	Decile 2	-0.00503151	0.00154946	-3.24726	0.00116522	-0.0080684	-0.00199462
Occupational type	5 - Unemployed or unregistered	Decile 3	-0.00499776	0.00154055	-3.24415	0.00117803	-0.00801718	-0.00197834
Occupational type	5 - Unemployed or unregistered	Decile 4	-0.00497222	0.00153426	-3.24079	0.00119197	-0.00797931	-0.00196513
Occupational type	5 - Unemployed or unregistered	Decile 5	-0.00495021	0.00152916	-3.23721	0.00120703	-0.0079473	-0.00195312
Occupational type	5 - Unemployed or unregistered	Decile 6	-0.00492905	0.00152453	-3.23316	0.00122427	-0.00791707	-0.00194103
Occupational type	5 - Unemployed or unregistered	Decile 7	-0.00490648	0.00151989	-3.22819	0.00124578	-0.0078854	-0.00192755
Occupational type	5 - Unemployed or unregistered	Decile 8	-0.00487915	0.00151468	-3.22125	0.00127632	-0.00784787	-0.00191044
Occupational type	5 - Unemployed or unregistered	Decile 9	-0.00484011	0.001508	-3.20963	0.00132908	-0.00779574	-0.00188449
Occupational type	5 - Unemployed or unregistered	Decile 10	-0.00475058	0.00149605	-3.17542	0.00149622	-0.00768278	-0.00181838
Occupational type	6 - Unemployed or unregistered	Decile 1	-0.00967277	0.00646271	-1.4967	0.13447	-0.0223395	0.00299391
Occupational type	6 - Unemployed or unregistered	Decile 2	-0.00959594	0.00640999	-1.49703	0.134386	-0.0221593	0.00296741
Occupational type	6 - Unemployed or unregistered	Decile 3	-0.00953119	0.00636625	-1.49714	0.134356	-0.0220088	0.00294644
Occupational type	6 - Unemployed or unregistered	Decile 4	-0.00948218	0.00633357	-1.49713	0.134359	-0.0218957	0.00293139
Occupational type	6 - Unemployed or unregistered	Decile 5	-0.00943996	0.0063057	-1.49705	0.13438	-0.0217989	0.00291899
Occupational type	6 - Unemployed or unregistered	Decile 6	-0.00939937	0.00627917	-1.49691	0.134416	-0.0217063	0.00290757
Occupational type	6 - Unemployed or unregistered	Decile 7	-0.00935607	0.00625113	-1.4967	0.134472	-0.0216081	0.00289593
Occupational type	6 - Unemployed or unregistered	Decile 8	-0.00930365	0.00621758	-1.49635	0.134563	-0.0214899	0.00288258
Occupational type	6 - Unemployed or unregistered	Decile 9	-0.00922878	0.00617037	-1.49566	0.134742	-0.0213225	0.00286492
Occupational type	6 - Unemployed or unregistered	Decile 10	-0.00905708	0.00606529	-1.49326	0.135368	-0.0209448	0.00283067
Occupational type	7 - Unemployed or unregistered	Decile 1	-0.00384323	0.0049297	-0.779608	0.435622	-0.0135053	0.0058188
Occupational type	7 - Unemployed or unregistered	Decile 2	-0.00381293	0.00489185	-0.779447	0.435717	-0.0134008	0.00577491
Occupational type	7 - Unemployed or unregistered	Decile 3	-0.0037874	0.00486008	-0.779287	0.43581	-0.013313	0.00573819
Occupational type	7 - Unemployed or unregistered	Decile 4	-0.00376808	0.00483612	-0.779152	0.43589	-0.0132467	0.00571055
Occupational type	7 - Unemployed or unregistered	Decile 5	-0.00375142	0.00481553	-0.779026	0.435964	-0.0131897	0.00568684
Occupational type	7 - Unemployed or unregistered	Decile 6	-0.00373541	0.00479578	-0.778896	0.436041	-0.013135	0.00566415
Occupational type	7 - Unemployed or unregistered	Decile 7	-0.00371833	0.00477477	-0.778747	0.436129	-0.0130767	0.00564004
Occupational type	7 - Unemployed or unregistered	Decile 8	-0.00369766	0.0047494	-0.778552	0.436243	-0.0130063	0.005611
Occupational type	7 - Unemployed or unregistered	Decile 9	-0.00366812	0.0047133	-0.778249	0.436422	-0.012906	0.00556978
Occupational type	7 - Unemployed or unregistered	Decile 10	-0.00360037	0.00463111	-0.777431	0.436904	-0.0126772	0.00547643
Occupational type	8 - Unemployed or unregistered	Decile 1	-0.0102976	0.00349642	-2.94518	0.00322768	-0.0171504	-0.00344473
Occupational type	8 - Unemployed or unregistered	Decile 2	-0.0102157	0.00346894	-2.94491	0.0032305	-0.0170147	-0.00341672
Occupational type	8 - Unemployed or unregistered	Decile 3	-0.0101467	0.00344721	-2.94346	0.00324565	-0.0169031	-0.00339032
Occupational type	8 - Unemployed or unregistered	Decile 4	-0.0100945	0.00343163	-2.94161	0.00326511	-0.0168204	-0.00336865
Occupational type	8 - Unemployed or unregistered	Decile 5	-0.0100495	0.0034188	-2.93949	0.00328755	-0.0167503	-0.0033488
Occupational type	8 - Unemployed or unregistered	Decile 6	-0.0100063	0.00340699	-2.93699	0.0033142	-0.0166839	-0.0033287
Occupational type	8 - Unemployed or unregistered	Decile 7	-0.00996015	0.00339495	-2.93381	0.00334827	-0.0166141	-0.00330617
Occupational type	8 - Unemployed or unregistered	Decile 8	-0.00990431	0.00338115	-2.92927	0.00339756	-0.0165312	-0.00327738
Occupational type	8 - Unemployed or unregistered	Decile 9	-0.00982454	0.00336289	-2.92146	0.003484	-0.0164157	-0.00323339
Occupational type	8 - Unemployed or unregistered	Decile 10	-0.00964162	0.00332742	-2.89763	0.00375997	-0.0161632	-0.00312
Occupational type	9 - Unemployed or unregistered	Decile 1	-0.00133801	0.00260152	-0.514319	0.607029	-0.00643689	0.00376087
Occupational type	9 - Unemployed or unregistered	Decile 2	-0.0013275	0.00258125	-0.514284	0.607054	-0.00638666	0.00373167
Occupational type	9 - Unemployed or unregistered	Decile 3	-0.00131864	0.00256421	-0.514247	0.607079	-0.00634439	0.00370712
Occupational type	9 - Unemployed or unregistered	Decile 4	-0.00131193	0.00255132	-0.514216	0.607101	-0.00631243	0.00368857
Occupational type	9 - Unemployed or unregistered	Decile 5	-0.00130615	0.00254023	-0.514186	0.607122	-0.00628492	0.00367261
Occupational type	9 - Unemployed or unregistered	Decile 6	-0.0013006	0.00252958	-0.514154	0.607144	-0.00625848	0.00365729
Occupational type	9 - Unemployed or unregistered	Decile 7	-0.00129467	0.00251823	-0.514118	0.60717	-0.00623031	0.00364098
Occupational type	9 - Unemployed or unregistered	Decile 8	-0.00128749	0.00250451	-0.51407	0.607203	-0.00619624	0.00362125
Occupational type	9 - Unemployed or unregistered	Decile 9	-0.00127724	0.00248493	-0.513994	0.607256	-0.00614761	0.00359313
Occupational type	9 - Unemployed or unregistered	Decile 10	-0.00125372	0.00244017	-0.513785	0.607402	-0.00603636	0.00352892

## Sheet: sga_gini_1600_interaction
Independent variable	Contrast	Income level	AME	Standard error	Z score	P value	Lower CI	Upper CI
Average distance to neighbor	dX/dY	Decile 1	-2.04575e-07	1.98441e-07	-1.03091	0.302581	-5.93512e-07	1.84361e-07
Average distance to neighbor	dX/dY	Decile 2	-2.02896e-07	1.96742e-07	-1.03128	0.302412	-5.88504e-07	1.82712e-07
Average distance to neighbor	dX/dY	Decile 3	-2.0148e-07	1.95322e-07	-1.03153	0.302292	-5.84304e-07	1.81343e-07
Average distance to neighbor	dX/dY	Decile 4	-2.00409e-07	1.94253e-07	-1.03169	0.302216	-5.81138e-07	1.80319e-07
Average distance to neighbor	dX/dY	Decile 5	-1.99486e-07	1.93336e-07	-1.03181	0.302161	-5.78419e-07	1.79446e-07
Average distance to neighbor	dX/dY	Decile 6	-1.98599e-07	1.92459e-07	-1.0319	0.302117	-5.75813e-07	1.78614e-07
Average distance to neighbor	dX/dY	Decile 7	-1.97653e-07	1.91528e-07	-1.03198	0.30208	-5.73041e-07	1.77734e-07
Average distance to neighbor	dX/dY	Decile 8	-1.96508e-07	1.90406e-07	-1.03205	0.302049	-5.69697e-07	1.7668e-07
Average distance to neighbor	dX/dY	Decile 9	-1.94873e-07	1.88814e-07	-1.03209	0.302032	-5.64942e-07	1.75197e-07
Average distance to neighbor	dX/dY	Decile 10	-1.91123e-07	1.85214e-07	-1.0319	0.302117	-5.54134e-07	1.71889e-07
Civil status	Divorced - Unmarried	Decile 1	0.00350312	0.00255959	1.36863	0.171116	-0.00151358	0.00851983
Civil status	Divorced - Unmarried	Decile 2	0.00347444	0.00253832	1.36879	0.171063	-0.00150058	0.00844945
Civil status	Divorced - Unmarried	Decile 3	0.00345026	0.00252062	1.36882	0.171057	-0.00149006	0.00839058
Civil status	Divorced - Unmarried	Decile 4	0.00343197	0.00250736	1.36876	0.171075	-0.00148237	0.0083463
Civil status	Divorced - Unmarried	Decile 5	0.0034162	0.00249603	1.36865	0.171108	-0.00147593	0.00830834
Civil status	Divorced - Unmarried	Decile 6	0.00340105	0.00248523	1.36851	0.171153	-0.0014699	0.00827201
Civil status	Divorced - Unmarried	Decile 7	0.00338489	0.00247379	1.3683	0.171218	-0.00146365	0.00823343
Civil status	Divorced - Unmarried	Decile 8	0.00336533	0.00246007	1.36798	0.171319	-0.00145632	0.00818698
Civil status	Divorced - Unmarried	Decile 9	0.00333738	0.00244071	1.36738	0.171505	-0.00144632	0.00812108
Civil status	Divorced - Unmarried	Decile 10	0.00327331	0.00239735	1.36538	0.172132	-0.00142542	0.00797204
Civil status	Married - Unmarried	Decile 1	0.000865835	0.0011051	0.783486	0.433342	-0.00130013	0.0030318
Civil status	Married - Unmarried	Decile 2	0.000858719	0.00109569	0.783725	0.433201	-0.00128879	0.00300623
Civil status	Married - Unmarried	Decile 3	0.000852723	0.00108779	0.783905	0.433096	-0.0012793	0.00298475
Civil status	Married - Unmarried	Decile 4	0.000848185	0.00108183	0.784028	0.433024	-0.00127216	0.00296853
Civil status	Married - Unmarried	Decile 5	0.000844276	0.00107671	0.784125	0.432967	-0.00126604	0.00295459
Civil status	Married - Unmarried	Decile 6	0.000840518	0.0010718	0.784209	0.432917	-0.00126018	0.00294121
Civil status	Married - Unmarried	Decile 7	0.00083651	0.00106658	0.78429	0.43287	-0.00125395	0.00292697
Civil status	Married - Unmarried	Decile 8	0.000831658	0.00106028	0.784376	0.43282	-0.00124645	0.00290977
Civil status	Married - Unmarried	Decile 9	0.000824729	0.00105132	0.784473	0.432763	-0.00123581	0.00288527
Civil status	Married - Unmarried	Decile 10	0.000808842	0.00103092	0.784582	0.432699	-0.00121173	0.00282941
Civil status	Widowed - Unmarried	Decile 1	-0.00092749	0.0114656	-0.080893	0.935527	-0.0233997	0.0215447
Civil status	Widowed - Unmarried	Decile 2	-0.000919848	0.011371	-0.0808941	0.935526	-0.0232066	0.0213669
Civil status	Widowed - Unmarried	Decile 3	-0.00091341	0.0112913	-0.0808949	0.935526	-0.023044	0.0212172
Civil status	Widowed - Unmarried	Decile 4	-0.000908537	0.011231	-0.0808955	0.935525	-0.0229209	0.0211038
Civil status	Widowed - Unmarried	Decile 5	-0.00090434	0.011179	-0.0808961	0.935525	-0.0228148	0.0210062
Civil status	Widowed - Unmarried	Decile 6	-0.000900305	0.0111291	-0.0808966	0.935524	-0.0227129	0.0209123
Civil status	Widowed - Unmarried	Decile 7	-0.000896002	0.0110758	-0.0808971	0.935524	-0.0226042	0.0208122
Civil status	Widowed - Unmarried	Decile 8	-0.000890793	0.0110114	-0.0808977	0.935523	-0.0224726	0.0206911
Civil status	Widowed - Unmarried	Decile 9	-0.000883353	0.0109193	-0.0808986	0.935523	-0.0222847	0.020518
Civil status	Widowed - Unmarried	Decile 10	-0.000866299	0.0107082	-0.0809005	0.935521	-0.021854	0.0201214
Disposable income (10,000 SEK/year)	dX/dY	Decile 1	-6.75575e-05	6.58756e-05	-1.02553	0.305113	-0.000196671	6.15563e-05
Disposable income (10,000 SEK/year)	dX/dY	Decile 2	-6.69787e-05	6.47676e-05	-1.03414	0.301071	-0.000193921	5.99634e-05
Disposable income (10,000 SEK/year)	dX/dY	Decile 3	-6.64912e-05	6.38377e-05	-1.04156	0.297613	-0.000191611	5.86285e-05
Disposable income (10,000 SEK/year)	dX/dY	Decile 4	-6.61222e-05	6.31364e-05	-1.04729	0.294965	-0.000189867	5.76228e-05
Disposable income (10,000 SEK/year)	dX/dY	Decile 5	-6.58045e-05	6.25337e-05	-1.0523	0.29266	-0.000188368	5.67593e-05
Disposable income (10,000 SEK/year)	dX/dY	Decile 6	-6.54991e-05	6.19558e-05	-1.05719	0.290424	-0.00018693	5.5932e-05
Disposable income (10,000 SEK/year)	dX/dY	Decile 7	-6.51733e-05	6.13409e-05	-1.06248	0.288019	-0.000185399	5.50526e-05
Disposable income (10,000 SEK/year)	dX/dY	Decile 8	-6.47792e-05	6.05987e-05	-1.06899	0.285076	-0.00018355	5.3992e-05
Disposable income (10,000 SEK/year)	dX/dY	Decile 9	-6.42162e-05	5.95425e-05	-1.07849	0.280813	-0.000180917	5.24849e-05
Disposable income (10,000 SEK/year)	dX/dY	Decile 10	-6.29262e-05	5.71393e-05	-1.10128	0.270776	-0.000174917	4.90648e-05
Distance to labor ward, km	dX/dY	Decile 1	-3.97269e-06	2.9849e-05	-0.133093	0.89412	-6.24756e-05	5.45302e-05
Distance to labor ward, km	dX/dY	Decile 2	-3.94007e-06	2.96031e-05	-0.133097	0.894117	-6.1961e-05	5.40808e-05
Distance to labor ward, km	dX/dY	Decile 3	-3.91259e-06	2.93959e-05	-0.1331	0.894114	-6.15274e-05	5.37023e-05
Distance to labor ward, km	dX/dY	Decile 4	-3.89179e-06	2.92391e-05	-0.133102	0.894112	-6.11994e-05	5.34158e-05
Distance to labor ward, km	dX/dY	Decile 5	-3.87387e-06	2.9104e-05	-0.133104	0.894111	-6.09167e-05	5.3169e-05
Distance to labor ward, km	dX/dY	Decile 6	-3.85665e-06	2.89742e-05	-0.133106	0.894109	-6.06451e-05	5.29318e-05
Distance to labor ward, km	dX/dY	Decile 7	-3.83828e-06	2.88358e-05	-0.133108	0.894108	-6.03554e-05	5.26788e-05
Distance to labor ward, km	dX/dY	Decile 8	-3.81604e-06	2.86682e-05	-0.13311	0.894106	-6.00048e-05	5.23727e-05
Distance to labor ward, km	dX/dY	Decile 9	-3.78427e-06	2.84289e-05	-0.133113	0.894104	-5.95039e-05	5.19354e-05
Distance to labor ward, km	dX/dY	Decile 10	-3.71145e-06	2.78804e-05	-0.13312	0.894098	-5.83561e-05	5.09332e-05
Education	2 - 1	Decile 1	0.000883627	0.00349757	0.25264	0.800546	-0.00597148	0.00773874
Education	2 - 1	Decile 2	0.000876506	0.00346943	0.252637	0.800549	-0.00592346	0.00767647
Education	2 - 1	Decile 3	0.000870504	0.00344573	0.252633	0.800552	-0.00588301	0.00762401
Education	2 - 1	Decile 4	0.000865961	0.00342779	0.252629	0.800555	-0.00585239	0.00758432
Education	2 - 1	Decile 5	0.000862046	0.00341234	0.252626	0.800557	-0.00582603	0.00755012
Education	2 - 1	Decile 6	0.000858282	0.00339749	0.252622	0.80056	-0.00580068	0.00751725
Education	2 - 1	Decile 7	0.000854267	0.00338165	0.252618	0.800563	-0.00577365	0.00748219
Education	2 - 1	Decile 8	0.000849406	0.00336248	0.252613	0.800568	-0.00574094	0.00743975
Education	2 - 1	Decile 9	0.000842461	0.0033351	0.252604	0.800574	-0.00569422	0.00737914
Education	2 - 1	Decile 10	0.000826531	0.00327235	0.25258	0.800593	-0.00558715	0.00724022
Education	2 - 1	Decile 1	-0.00287658	0.0033072	-0.869794	0.384413	-0.00935857	0.00360541
Education	3 - 1	Decile 2	-0.00285328	0.00328023	-0.869842	0.384387	-0.00928241	0.00357585
Education	3 - 1	Decile 3	-0.00283365	0.00325762	-0.869853	0.384381	-0.00921846	0.00355116
Education	3 - 1	Decile 4	-0.00281878	0.00324057	-0.869842	0.384387	-0.00917018	0.00353262
Education	3 - 1	Decile 5	-0.00280598	0.00322593	-0.86982	0.384399	-0.00912868	0.00351673
Education	3 - 1	Decile 6	-0.00279367	0.0032119	-0.869786	0.384417	-0.00908887	0.00350154
Education	3 - 1	Decile 7	-0.00278053	0.00319698	-0.869738	0.384444	-0.00904649	0.00348543
Education	3 - 1	Decile 8	-0.00276463	0.00317898	-0.869661	0.384486	-0.00899532	0.00346605
Education	3 - 1	Decile 9	-0.00274192	0.00315338	-0.869517	0.384564	-0.00892243	0.00343859
Education	3 - 1	Decile 10	-0.00268983	0.00309521	-0.869028	0.384832	-0.00875634	0.00337668
Education	4 - 1	Decile 1	-0.00655863	0.00314573	-2.08493	0.0370754	-0.0127241	-0.000393116
Education	4 - 1	Decile 2	-0.00650524	0.00311981	-2.08514	0.0370568	-0.01262	-0.00039052
Education	4 - 1	Decile 3	-0.00646026	0.00309861	-2.08489	0.0370795	-0.0125334	-0.000387091
Education	4 - 1	Decile 4	-0.00642621	0.00308295	-2.08444	0.0371205	-0.0124687	-0.000383741
Education	4 - 1	Decile 5	-0.00639687	0.00306972	-2.08386	0.0371727	-0.0124134	-0.000380333
Education	4 - 1	Decile 6	-0.00636867	0.00305723	-2.08315	0.0372377	-0.0123607	-0.000376602
Education	4 - 1	Decile 7	-0.00633859	0.00304417	-2.08221	0.0373235	-0.012305	-0.000372131
Education	4 - 1	Decile 8	-0.00630217	0.00302869	-2.08082	0.0374502	-0.0122383	-0.000366041
Education	4 - 1	Decile 9	-0.00625015	0.00300724	-2.07836	0.0376759	-0.0121442	-0.000356055
Education	4 - 1	Decile 10	-0.00613085	0.00296096	-2.07056	0.0383998	-0.0119342	-0.000327474
Education	5 - 1	Decile 1	-0.00784377	0.00317235	-2.47254	0.0134155	-0.0140615	-0.00162609
Education	5 - 1	Decile 2	-0.00777982	0.00314523	-2.47353	0.0133784	-0.0139443	-0.00161529
Education	5 - 1	Decile 3	-0.00772593	0.00312327	-2.47366	0.0133736	-0.0138474	-0.00160442
Education	5 - 1	Decile 4	-0.00768514	0.00310721	-2.47332	0.0133864	-0.0137752	-0.00159511
Education	5 - 1	Decile 5	-0.00764999	0.00309376	-2.47272	0.0134089	-0.0137136	-0.00158634
Education	5 - 1	Decile 6	-0.00761621	0.00308115	-2.47187	0.0134408	-0.0136552	-0.00157726
Education	5 - 1	Decile 7	-0.00758017	0.00306807	-2.47067	0.0134861	-0.0135935	-0.00156687
Education	5 - 1	Decile 8	-0.00753655	0.00305272	-2.4688	0.0135569	-0.0135198	-0.00155332
Education	5 - 1	Decile 9	-0.00747424	0.00303175	-2.46533	0.0136889	-0.0134163	-0.00153213
Education	5 - 1	Decile 10	-0.00733135	0.00298779	-2.45377	0.0141367	-0.0131873	-0.00147539
Education	6 - 1	Decile 1	-0.0102145	0.0031559	-3.23663	0.00120949	-0.0163999	-0.00402904
Education	6 - 1	Decile 2	-0.0101309	0.00312867	-3.23809	0.00120331	-0.016263	-0.00399885
Education	6 - 1	Decile 3	-0.0100605	0.00310728	-3.23773	0.00120485	-0.0161507	-0.00397038
Education	6 - 1	Decile 4	-0.0100073	0.00309204	-3.23646	0.00121022	-0.0160675	-0.00394698
Education	6 - 1	Decile 5	-0.00996135	0.00307955	-3.23467	0.00121782	-0.0159972	-0.00392554
Education	6 - 1	Decile 6	-0.00991723	0.00306812	-3.23234	0.00122779	-0.0159306	-0.00390382
Education	6 - 1	Decile 7	-0.00987016	0.00305654	-3.22919	0.0012414	-0.0158609	-0.00387945
Education	6 - 1	Decile 8	-0.00981319	0.00304336	-3.22445	0.00126214	-0.0157781	-0.0038483
Education	6 - 1	Decile 9	-0.0097318	0.00302614	-3.21592	0.00130029	-0.0156629	-0.00380068
Education	6 - 1	Decile 10	-0.0095452	0.00299363	-3.1885	0.00143012	-0.0154126	-0.00367779
Education	7 - 1	Decile 1	-0.0101042	0.00546027	-1.8505	0.0642416	-0.0208062	0.000597706
Education	7 - 1	Decile 2	-0.0100216	0.00541521	-1.85064	0.0642217	-0.0206352	0.000592026
Education	7 - 1	Decile 3	-0.00995196	0.00537812	-1.85045	0.0642482	-0.0204929	0.000588958
Education	7 - 1	Decile 4	-0.00989926	0.00535058	-1.85013	0.064295	-0.0203862	0.000587683
Education	7 - 1	Decile 5	-0.00985386	0.00532722	-1.84972	0.0643542	-0.020295	0.000587306
Education	7 - 1	Decile 6	-0.00981021	0.00530509	-1.84921	0.0644279	-0.020208	0.000587574
Education	7 - 1	Decile 7	-0.00976366	0.00528183	-1.84854	0.0645247	-0.0201159	0.00058854
Education	7 - 1	Decile 8	-0.00970731	0.00525416	-1.84755	0.0646677	-0.0200053	0.000590648
Education	7 - 1	Decile 9	-0.00962681	0.00521553	-1.8458	0.0649217	-0.0198491	0.00059544
Education	7 - 1	Decile 10	-0.00944225	0.00513099	-1.84024	0.0657331	-0.0194988	0.000614304
Education	Unknown - 1	Decile 1	-0.00337066	0.00416011	-0.810234	0.417806	-0.0115243	0.004783
Education	Unknown - 1	Decile 2	-0.00334334	0.00412606	-0.8103	0.417768	-0.0114303	0.00474358
Education	Unknown - 1	Decile 3	-0.00332032	0.00409748	-0.810331	0.41775	-0.0113512	0.0047106
Education	Unknown - 1	Decile 4	-0.00330289	0.00407594	-0.810339	0.417745	-0.0112916	0.0046858
Education	Unknown - 1	Decile 5	-0.00328788	0.00405742	-0.810336	0.417747	-0.0112403	0.00466453
Education	Unknown - 1	Decile 6	-0.00327344	0.00403967	-0.810323	0.417755	-0.0111911	0.00464417
Education	Unknown - 1	Decile 7	-0.00325804	0.00402079	-0.810299	0.417768	-0.0111386	0.00462256
Education	Unknown - 1	Decile 8	-0.0032394	0.003998	-0.810256	0.417793	-0.0110753	0.00459653
Education	Unknown - 1	Decile 9	-0.00321277	0.00396557	-0.810166	0.417845	-0.0109851	0.00455961
Education	Unknown - 1	Decile 10	-0.00315169	0.0038918	-0.80983	0.418038	-0.0107795	0.00447609
Gini index (0.1 increment)	dX/dY	Decile 1	0.000425222	0.00178155	0.238681	0.811353	-0.00306656	0.003917
Gini index (0.1 increment)	dX/dY	Decile 2	0.000565452	0.00172612	0.327586	0.743225	-0.00281768	0.00394859
Gini index (0.1 increment)	dX/dY	Decile 3	0.000682658	0.00168803	0.404412	0.68591	-0.00262581	0.00399113
Gini index (0.1 increment)	dX/dY	Decile 4	0.000770778	0.00166447	0.463078	0.643308	-0.00249152	0.00403307
Gini index (0.1 increment)	dX/dY	Decile 5	0.000846288	0.0016478	0.513587	0.607541	-0.00238334	0.00407591
Gini index (0.1 increment)	dX/dY	Decile 6	0.000918518	0.00163491	0.561816	0.574242	-0.00228585	0.00412288
Gini index (0.1 increment)	dX/dY	Decile 7	0.000995176	0.00162449	0.612607	0.540136	-0.00218877	0.00417912
Gini index (0.1 increment)	dX/dY	Decile 8	0.00108743	0.00161637	0.672759	0.5011	-0.0020806	0.00425546
Gini index (0.1 increment)	dX/dY	Decile 9	0.00121819	0.00161294	0.75526	0.450093	-0.00194312	0.0043795
Gini index (0.1 increment)	dX/dY	Decile 10	0.0015134	0.00163777	0.924061	0.355455	-0.00169657	0.00472336
Maternal age	25-29 years - 18-25 years	Decile 1	0.0018904	0.00133792	1.41294	0.157674	-0.000731878	0.00451267
Maternal age	25-29 years - 18-25 years	Decile 2	0.00187461	0.00132522	1.41456	0.157198	-0.000722784	0.004472
Maternal age	25-29 years - 18-25 years	Decile 3	0.00186131	0.00131467	1.4158	0.156834	-0.000715395	0.00443801
Maternal age	25-29 years - 18-25 years	Decile 4	0.00185125	0.00130677	1.41666	0.156582	-0.000709969	0.00441246
Maternal age	25-29 years - 18-25 years	Decile 5	0.00184258	0.00130002	1.41735	0.156381	-0.000705411	0.00439056
Maternal age	25-29 years - 18-25 years	Decile 6	0.00183424	0.00129358	1.41796	0.156203	-0.000701131	0.00436962
Maternal age	25-29 years - 18-25 years	Decile 7	0.00182536	0.00128678	1.41855	0.156029	-0.000696675	0.00434739
Maternal age	25-29 years - 18-25 years	Decile 8	0.00181461	0.00127861	1.4192	0.155841	-0.000691432	0.00432064
Maternal age	25-29 years - 18-25 years	Decile 9	0.00179925	0.0012671	1.41997	0.155617	-0.00068423	0.00428273
Maternal age	25-29 years - 18-25 years	Decile 10	0.00176405	0.00124138	1.42105	0.155303	-0.000668999	0.0041971
Maternal age	30-34 years - 18-25 years	Decile 1	0.00766925	0.00153777	4.98725	6.12454e-07	0.00465527	0.0106832
Maternal age	30-34 years - 18-25 years	Decile 2	0.00760572	0.00151241	5.02887	4.93385e-07	0.00464144	0.01057
Maternal age	30-34 years - 18-25 years	Decile 3	0.00755218	0.0014929	5.05873	4.22061e-07	0.00462615	0.0104782
Maternal age	30-34 years - 18-25 years	Decile 4	0.00751167	0.00147929	5.0779	3.81629e-07	0.00461232	0.010411
Maternal age	30-34 years - 18-25 years	Decile 5	0.00747678	0.00146836	5.09191	3.54475e-07	0.00459884	0.0103547
Maternal age	30-34 years - 18-25 years	Decile 6	0.00744323	0.00145857	5.1031	3.34142e-07	0.00458448	0.010302
Maternal age	30-34 years - 18-25 years	Decile 7	0.00740745	0.0014489	5.11247	3.17968e-07	0.00456767	0.0102472
Maternal age	30-34 years - 18-25 years	Decile 8	0.00736415	0.00143826	5.12018	3.05243e-07	0.00454521	0.0101831
Maternal age	30-34 years - 18-25 years	Decile 9	0.0073023	0.00142511	5.12404	2.99063e-07	0.00450914	0.0100955
Maternal age	30-34 years - 18-25 years	Decile 10	0.00716054	0.00140403	5.09998	3.39697e-07	0.00440868	0.00991239
Maternal age	35-39 years - 18-25 years	Decile 1	0.0149954	0.00207641	7.22177	5.13168e-13	0.0109257	0.019065
Maternal age	35-39 years - 18-25 years	Decile 2	0.0148724	0.00203034	7.32506	2.38791e-13	0.010893	0.0188518
Maternal age	35-39 years - 18-25 years	Decile 3	0.0147688	0.00199659	7.397	1.39299e-13	0.0108555	0.018682
Maternal age	35-39 years - 18-25 years	Decile 4	0.0146903	0.00197421	7.4411	9.98481e-14	0.0108209	0.0185597
Maternal age	35-39 years - 18-25 years	Decile 5	0.0146228	0.00195717	7.47137	7.93658e-14	0.0107868	0.0184587
Maternal age	35-39 years - 18-25 years	Decile 6	0.0145578	0.00194277	7.49333	6.7148e-14	0.01075	0.0183656
Maternal age	35-39 years - 18-25 years	Decile 7	0.0144885	0.00192956	7.50872	5.9709e-14	0.0107067	0.0182704
Maternal age	35-39 years - 18-25 years	Decile 8	0.0144047	0.00191657	7.51586	5.65396e-14	0.0106482	0.0181611
Maternal age	35-39 years - 18-25 years	Decile 9	0.0142848	0.00190372	7.50364	6.20676e-14	0.0105536	0.0180161
Maternal age	35-39 years - 18-25 years	Decile 10	0.0140102	0.00189935	7.37631	1.62734e-13	0.0102875	0.0177328
Maternal age	40+ years - 18-25 years	Decile 1	0.0232916	0.0036185	6.43683	1.21998e-10	0.0161995	0.0303838
Maternal age	40+ years - 18-25 years	Decile 2	0.0231028	0.0035563	6.4963	8.23204e-11	0.0161326	0.030073
Maternal age	40+ years - 18-25 years	Decile 3	0.0229437	0.00351083	6.53511	6.35636e-11	0.0160626	0.0298248
Maternal age	40+ years - 18-25 years	Decile 4	0.0228232	0.00348072	6.55704	5.48859e-11	0.0160011	0.0296453
Maternal age	40+ years - 18-25 years	Decile 5	0.0227194	0.00345778	6.57052	5.01395e-11	0.0159423	0.0294965
Maternal age	40+ years - 18-25 years	Decile 6	0.0226196	0.00343837	6.57858	4.74952e-11	0.0158805	0.0293587
Maternal age	40+ years - 18-25 years	Decile 7	0.0225132	0.00342054	6.58175	4.64933e-11	0.015809	0.0292173
Maternal age	40+ years - 18-25 years	Decile 8	0.0223843	0.00340293	6.57794	4.77007e-11	0.0157147	0.0290539
Maternal age	40+ years - 18-25 years	Decile 9	0.0222002	0.00338532	6.55778	5.46139e-11	0.0155651	0.0288353
Maternal age	40+ years - 18-25 years	Decile 10	0.0217779	0.00337792	6.44713	1.13986e-10	0.0151573	0.0283985
Mean neighborhood income (10,000 SEK/year)	dX/dY	Decile 1	-0.000746142	0.000160797	-4.64028	3.47931e-06	-0.0010613	-0.000430986
Mean neighborhood income (10,000 SEK/year)	dX/dY	Decile 2	-0.000740016	0.000160064	-4.62326	3.77762e-06	-0.00105373	-0.000426297
Mean neighborhood income (10,000 SEK/year)	dX/dY	Decile 3	-0.000734854	0.000159603	-4.60427	4.13916e-06	-0.00104767	-0.000422038
Mean neighborhood income (10,000 SEK/year)	dX/dY	Decile 4	-0.000730947	0.000159348	-4.58712	4.49407e-06	-0.00104326	-0.000418631
Mean neighborhood income (10,000 SEK/year)	dX/dY	Decile 5	-0.000727582	0.000159192	-4.57045	4.86668e-06	-0.00103959	-0.00041557
Mean neighborhood income (10,000 SEK/year)	dX/dY	Decile 6	-0.000724347	0.000159098	-4.55282	5.29313e-06	-0.00103617	-0.00041252
Mean neighborhood income (10,000 SEK/year)	dX/dY	Decile 7	-0.000720896	0.000159057	-4.53231	5.83434e-06	-0.00103264	-0.00040915
Mean neighborhood income (10,000 SEK/year)	dX/dY	Decile 8	-0.00071672	0.000159088	-4.50518	6.63158e-06	-0.00102853	-0.000404913
Mean neighborhood income (10,000 SEK/year)	dX/dY	Decile 9	-0.000710754	0.000159281	-4.46227	8.10973e-06	-0.00102294	-0.000398569
Mean neighborhood income (10,000 SEK/year)	dX/dY	Decile 10	-0.000697076	0.000160359	-4.34697	1.38031e-05	-0.00101137	-0.000382778
Area of origin	Nordic countries - Sweden	Decile 1	-0.00768368	0.00349712	-2.19714	0.0280103	-0.0145379	-0.000829441
Area of origin	Nordic countries - Sweden	Decile 2	-0.00761915	0.00346383	-2.19963	0.0278332	-0.0144081	-0.000830162
Area of origin	Nordic countries - Sweden	Decile 3	-0.00756479	0.00343665	-2.20121	0.0277209	-0.0143005	-0.000829089
Area of origin	Nordic countries - Sweden	Decile 4	-0.00752367	0.0034166	-2.20209	0.0276588	-0.0142201	-0.000827255
Area of origin	Nordic countries - Sweden	Decile 5	-0.00748825	0.00339969	-2.20262	0.0276213	-0.0141515	-0.000824968
Area of origin	Nordic countries - Sweden	Decile 6	-0.0074542	0.00338376	-2.20293	0.0275994	-0.0140863	-0.000822153
Area of origin	Nordic countries - Sweden	Decile 7	-0.0074179	0.00336711	-2.20305	0.0275915	-0.0140173	-0.000818483
Area of origin	Nordic countries - Sweden	Decile 8	-0.00737397	0.00334743	-2.20287	0.0276037	-0.0139348	-0.00081312
Area of origin	Nordic countries - Sweden	Decile 9	-0.00731123	0.00332022	-2.20203	0.0276632	-0.0138187	-0.000803714
Area of origin	Nordic countries - Sweden	Decile 10	-0.00716749	0.00326183	-2.19738	0.027993	-0.0135606	-0.000774424
Area of origin	OECD - Sweden	Decile 1	0.000984719	0.00215806	0.456298	0.648176	-0.003245	0.00521444
Area of origin	OECD - Sweden	Decile 2	0.000976542	0.00214012	0.456303	0.648172	-0.00321801	0.00517109
Area of origin	OECD - Sweden	Decile 3	0.000969653	0.00212502	0.456303	0.648172	-0.00319531	0.00513462
Area of origin	OECD - Sweden	Decile 4	0.00096444	0.00211361	0.4563	0.648174	-0.00317816	0.00510704
Area of origin	OECD - Sweden	Decile 5	0.00095995	0.00210379	0.456295	0.648178	-0.00316341	0.00508331
Area of origin	OECD - Sweden	Decile 6	0.000955634	0.00209436	0.456289	0.648182	-0.00314924	0.00506051
Area of origin	OECD - Sweden	Decile 7	0.000951031	0.00208431	0.45628	0.648188	-0.00313415	0.00503621
Area of origin	OECD - Sweden	Decile 8	0.00094546	0.00207216	0.456267	0.648198	-0.0031159	0.00500682
Area of origin	OECD - Sweden	Decile 9	0.000937503	0.00205483	0.456243	0.648215	-0.00308989	0.0049649
Area of origin	OECD - Sweden	Decile 10	0.000919266	0.00201521	0.456164	0.648272	-0.00303047	0.004869
Area of origin	Outside OECD - Sweden	Decile 1	0.00876678	0.00157844	5.55408	2.79076e-08	0.0056731	0.0118605
Area of origin	Outside OECD - Sweden	Decile 2	0.00869472	0.00156104	5.56984	2.5498e-08	0.00563515	0.0117543
Area of origin	Outside OECD - Sweden	Decile 3	0.00863401	0.0015487	5.57501	2.47511e-08	0.00559862	0.0116694
Area of origin	Outside OECD - Sweden	Decile 4	0.00858806	0.00154078	5.57385	2.49165e-08	0.00556819	0.0116079
Area of origin	Outside OECD - Sweden	Decile 5	0.00854847	0.00153493	5.56929	2.55781e-08	0.00554006	0.0115569
Area of origin	Outside OECD - Sweden	Decile 6	0.00851041	0.00153016	5.56177	2.67057e-08	0.00551135	0.0115095
Area of origin	Outside OECD - Sweden	Decile 7	0.00846982	0.001526	5.55035	2.85097e-08	0.00547892	0.0114607
Area of origin	Outside OECD - Sweden	Decile 8	0.00842069	0.00152222	5.53187	3.16838e-08	0.00543721	0.0114042
Area of origin	Outside OECD - Sweden	Decile 9	0.00835051	0.00151918	5.49673	3.86892e-08	0.00537298	0.011328
Area of origin	Outside OECD - Sweden	Decile 10	0.00818962	0.00152242	5.37934	7.47603e-08	0.00520573	0.0111735
Parity	2 - 1	Decile 1	-0.0263203	0.00156274	-16.8424	1.19219e-63	-0.0293832	-0.0232574
Parity	2 - 1	Decile 2	-0.026104	0.00144221	-18.1	3.18894e-73	-0.0289307	-0.0232773
Parity	2 - 1	Decile 3	-0.0259217	0.00135852	-19.0809	3.63978e-81	-0.0285843	-0.0232591
Parity	2 - 1	Decile 4	-0.0257837	0.00130782	-19.7151	1.60082e-86	-0.028347	-0.0232205
Parity	2 - 1	Decile 5	-0.0256649	0.00127384	-20.1477	2.81828e-90	-0.0281616	-0.0231682
Parity	2 - 1	Decile 6	-0.0255506	0.00125022	-20.4369	7.85845e-93	-0.028001	-0.0231003
Parity	2 - 1	Decile 7	-0.0254288	0.00123525	-20.5859	3.67028e-94	-0.0278498	-0.0230077
Parity	2 - 1	Decile 8	-0.0252813	0.00123154	-20.5281	1.2081e-93	-0.0276951	-0.0228675
Parity	2 - 1	Decile 9	-0.0250706	0.00125323	-20.0047	5.00826e-89	-0.0275268	-0.0226143
Parity	2 - 1	Decile 10	-0.0245875	0.00140772	-17.4661	2.59522e-68	-0.0273465	-0.0218284
Parity	3 - 1	Decile 1	-0.0292491	0.00178076	-16.425	1.266e-60	-0.0327393	-0.0257589
Parity	3 - 1	Decile 2	-0.0290078	0.0016457	-17.6264	1.54413e-69	-0.0322333	-0.0257823
Parity	3 - 1	Decile 3	-0.0288045	0.00155135	-18.5674	5.89733e-77	-0.0318451	-0.0257639
Parity	3 - 1	Decile 4	-0.0286507	0.00149368	-19.1813	5.30364e-82	-0.0315782	-0.0257231
Parity	3 - 1	Decile 5	-0.0285181	0.00145451	-19.6066	1.35696e-85	-0.0313689	-0.0256673
Parity	3 - 1	Decile 6	-0.0283907	0.00142669	-19.8997	4.09711e-88	-0.031187	-0.0255945
Parity	3 - 1	Decile 7	-0.0282548	0.00140813	-20.0655	1.47926e-89	-0.0310147	-0.0254949
Parity	3 - 1	Decile 8	-0.0280904	0.00140139	-20.0446	2.24836e-89	-0.030837	-0.0253437
Parity	3 - 1	Decile 9	-0.0278554	0.00142136	-19.5977	1.61774e-85	-0.0306412	-0.0250696
Parity	3 - 1	Decile 10	-0.0273168	0.00158358	-17.25	1.11832e-66	-0.0304206	-0.024213
Parity	4 - 1	Decile 1	-0.0269713	0.00221506	-12.1763	4.15756e-34	-0.0313127	-0.0226298
Parity	4 - 1	Decile 2	-0.0267494	0.00210933	-12.6815	7.48878e-37	-0.0308836	-0.0226152
Parity	4 - 1	Decile 3	-0.0265625	0.00203455	-13.0557	5.89728e-39	-0.0305501	-0.0225748
Parity	4 - 1	Decile 4	-0.026421	0.00198744	-13.294	2.50849e-40	-0.0303163	-0.0225257
Parity	4 - 1	Decile 5	-0.0262991	0.00195379	-13.4605	2.66923e-41	-0.0301285	-0.0224697
Parity	4 - 1	Decile 6	-0.0261819	0.00192774	-13.5817	5.14472e-42	-0.0299602	-0.0224036
Parity	4 - 1	Decile 7	-0.026057	0.00190695	-13.6642	1.66121e-42	-0.0297945	-0.0223194
Parity	4 - 1	Decile 8	-0.0259057	0.00189163	-13.6949	1.08849e-42	-0.0296132	-0.0221982
Parity	4 - 1	Decile 9	-0.0256896	0.00188852	-13.6031	3.8404e-42	-0.029391	-0.0219882
Parity	4 - 1	Decile 10	-0.0251942	0.00196122	-12.8462	9.0377e-38	-0.0290381	-0.0213503
Parity	5+ - 1	Decile 1	-0.0325466	0.00215899	-15.0749	2.36759e-51	-0.0367782	-0.0283151
Parity	5+ - 1	Decile 2	-0.0322771	0.00202174	-15.9649	2.24226e-57	-0.0362396	-0.0283145
Parity	5+ - 1	Decile 3	-0.0320499	0.00192719	-16.6304	4.2e-62	-0.0358271	-0.0282727
Parity	5+ - 1	Decile 4	-0.031878	0.00187007	-17.0465	3.71353e-65	-0.0355433	-0.0282128
Parity	5+ - 1	Decile 5	-0.03173	0.00183164	-17.3232	3.14277e-67	-0.0353199	-0.02814
Parity	5+ - 1	Decile 6	-0.0315876	0.00180461	-17.5039	1.33809e-68	-0.0351246	-0.0280507
Parity	5+ - 1	Decile 7	-0.0314358	0.00178681	-17.5933	2.77331e-69	-0.0349379	-0.0279338
Parity	5+ - 1	Decile 8	-0.0312521	0.00178074	-17.5501	5.93849e-69	-0.0347423	-0.0277619
Parity	5+ - 1	Decile 9	-0.0309897	0.00180109	-17.2061	2.39161e-66	-0.0345198	-0.0274596
Parity	5+ - 1	Decile 10	-0.0303882	0.00196383	-15.4739	5.20463e-54	-0.0342372	-0.0265391
Occupational type	0 - Unemployed or unregistered	Decile 1	-0.0291822	0.00139018	-20.9917	7.80828e-98	-0.0319069	-0.0264575
Occupational type	0 - Unemployed or unregistered	Decile 2	-0.0289351	0.00129143	-22.4055	3.47811e-111	-0.0314663	-0.0264039
Occupational type	0 - Unemployed or unregistered	Decile 3	-0.028727	0.00123837	-23.1973	4.84334e-119	-0.0311542	-0.0262998
Occupational type	0 - Unemployed or unregistered	Decile 4	-0.0285696	0.00121856	-23.4454	1.472e-121	-0.0309579	-0.0261812
Occupational type	0 - Unemployed or unregistered	Decile 5	-0.028434	0.00121606	-23.3821	6.50599e-121	-0.0308174	-0.0260505
Occupational type	0 - Unemployed or unregistered	Decile 6	-0.0283037	0.00122628	-23.0809	7.19684e-118	-0.0307071	-0.0259002
Occupational type	0 - Unemployed or unregistered	Decile 7	-0.0281647	0.00125026	-22.527	2.25585e-112	-0.0306152	-0.0257143
Occupational type	0 - Unemployed or unregistered	Decile 8	-0.0279966	0.00129598	-21.6027	1.6938e-103	-0.0305367	-0.0254566
Occupational type	0 - Unemployed or unregistered	Decile 9	-0.0277566	0.00138873	-19.9871	7.13329e-89	-0.0304784	-0.0250347
Occupational type	0 - Unemployed or unregistered	Decile 10	-0.0272067	0.001689	-16.1082	2.23301e-58	-0.0305171	-0.0238964
Occupational type	1 - Unemployed or unregistered	Decile 1	-0.00525033	0.00350116	-1.49959	0.133719	-0.0121125	0.00161183
Occupational type	1 - Unemployed or unregistered	Decile 2	-0.00520726	0.00347759	-1.49738	0.134295	-0.0120232	0.00160868
Occupational type	1 - Unemployed or unregistered	Decile 3	-0.00517098	0.00345805	-1.49534	0.134825	-0.0119486	0.00160668
Occupational type	1 - Unemployed or unregistered	Decile 4	-0.00514351	0.00344347	-1.4937	0.135254	-0.0118926	0.00160556
Occupational type	1 - Unemployed or unregistered	Decile 5	-0.00511986	0.00343104	-1.49222	0.135643	-0.0118446	0.00160486
Occupational type	1 - Unemployed or unregistered	Decile 6	-0.00509711	0.00341922	-1.49072	0.136034	-0.0117987	0.00160443
Occupational type	1 - Unemployed or unregistered	Decile 7	-0.00507285	0.00340673	-1.48907	0.13647	-0.0117499	0.00160422
Occupational type	1 - Unemployed or unregistered	Decile 8	-0.00504349	0.0033918	-1.48697	0.137024	-0.0116913	0.00160432
Occupational type	1 - Unemployed or unregistered	Decile 9	-0.00500154	0.0033708	-1.48378	0.137866	-0.0116082	0.00160511
Occupational type	1 - Unemployed or unregistered	Decile 10	-0.00490538	0.00332414	-1.47568	0.140029	-0.0114206	0.00160982
Occupational type	2 - Unemployed or unregistered	Decile 1	-0.00572156	0.0018726	-3.05541	0.00224749	-0.00939178	-0.00205134
Occupational type	2 - Unemployed or unregistered	Decile 2	-0.0056746	0.00186198	-3.04762	0.0023066	-0.00932401	-0.00202519
Occupational type	2 - Unemployed or unregistered	Decile 3	-0.00563503	0.00185381	-3.03971	0.00236807	-0.00926843	-0.00200164
Occupational type	2 - Unemployed or unregistered	Decile 4	-0.00560509	0.00184809	-3.0329	0.00242214	-0.00922728	-0.00198289
Occupational type	2 - Unemployed or unregistered	Decile 5	-0.00557929	0.00184349	-3.02648	0.00247423	-0.00919247	-0.00196611
Occupational type	2 - Unemployed or unregistered	Decile 6	-0.00555449	0.00183935	-3.01981	0.00252935	-0.00915955	-0.00194943
Occupational type	2 - Unemployed or unregistered	Decile 7	-0.00552804	0.00183523	-3.01217	0.00259386	-0.00912503	-0.00193105
Occupational type	2 - Unemployed or unregistered	Decile 8	-0.00549602	0.00183066	-3.00221	0.00268028	-0.00908404	-0.00190799
Occupational type	2 - Unemployed or unregistered	Decile 9	-0.00545028	0.00182489	-2.98663	0.00282071	-0.00902701	-0.00187356
Occupational type	2 - Unemployed or unregistered	Decile 10	-0.00534543	0.00181502	-2.94511	0.00322839	-0.00890279	-0.00178806
Occupational type	3 - Unemployed or unregistered	Decile 1	-0.00945466	0.00201104	-4.70138	2.58414e-06	-0.0133962	-0.00551309
Occupational type	3 - Unemployed or unregistered	Decile 2	-0.00937668	0.00199857	-4.69169	2.70961e-06	-0.0132938	-0.00545955
Occupational type	3 - Unemployed or unregistered	Decile 3	-0.00931097	0.00199014	-4.67856	2.88895e-06	-0.0132116	-0.00541038
Occupational type	3 - Unemployed or unregistered	Decile 4	-0.00926125	0.001985	-4.66562	3.07692e-06	-0.0131518	-0.00537072
Occupational type	3 - Unemployed or unregistered	Decile 5	-0.00921842	0.00198143	-4.6524	3.28087e-06	-0.0131019	-0.00533488
Occupational type	3 - Unemployed or unregistered	Decile 6	-0.00917724	0.00197874	-4.63793	3.51923e-06	-0.0130555	-0.00529899
Occupational type	3 - Unemployed or unregistered	Decile 7	-0.00913333	0.00197666	-4.62059	3.8265e-06	-0.0130075	-0.00525915
Occupational type	3 - Unemployed or unregistered	Decile 8	-0.00908017	0.00197522	-4.59705	4.28521e-06	-0.0129515	-0.00520882
Occupational type	3 - Unemployed or unregistered	Decile 9	-0.00900425	0.00197518	-4.55871	5.14691e-06	-0.0128755	-0.00513298
Occupational type	3 - Unemployed or unregistered	Decile 10	-0.00883021	0.00198368	-4.45142	8.53032e-06	-0.0127182	-0.00494226
Occupational type	4 - Unemployed or unregistered	Decile 1	-0.00652155	0.00225406	-2.89325	0.0038128	-0.0109394	-0.00210368
Occupational type	4 - Unemployed or unregistered	Decile 2	-0.00646797	0.00223825	-2.88974	0.00385563	-0.0108549	-0.00208107
Occupational type	4 - Unemployed or unregistered	Decile 3	-0.00642282	0.00222581	-2.88562	0.00390648	-0.0107853	-0.00206032
Occupational type	4 - Unemployed or unregistered	Decile 4	-0.00638865	0.00221691	-2.88178	0.00395432	-0.0107337	-0.00204359
Occupational type	4 - Unemployed or unregistered	Decile 5	-0.00635922	0.00220961	-2.87798	0.00400225	-0.01069	-0.00202846
Occupational type	4 - Unemployed or unregistered	Decile 6	-0.00633092	0.0022029	-2.8739	0.00405439	-0.0106485	-0.00201331
Occupational type	4 - Unemployed or unregistered	Decile 7	-0.00630074	0.00219609	-2.86907	0.00411678	-0.010605	-0.00199648
Occupational type	4 - Unemployed or unregistered	Decile 8	-0.00626421	0.00218831	-2.86258	0.00420205	-0.0105532	-0.00197521
Occupational type	4 - Unemployed or unregistered	Decile 9	-0.00621203	0.00217807	-2.85208	0.00434337	-0.010481	-0.0019431
Occupational type	4 - Unemployed or unregistered	Decile 10	-0.0060924	0.00215841	-2.82263	0.00476311	-0.0103228	-0.00186199
Occupational type	5 - Unemployed or unregistered	Decile 1	-0.00536319	0.00156851	-3.41929	0.000627841	-0.00843741	-0.00228897
Occupational type	5 - Unemployed or unregistered	Decile 2	-0.00531919	0.00155679	-3.41678	0.000633666	-0.00837044	-0.00226795
Occupational type	5 - Unemployed or unregistered	Decile 3	-0.00528212	0.00154776	-3.41275	0.000643105	-0.00831568	-0.00224857
Occupational type	5 - Unemployed or unregistered	Decile 4	-0.00525407	0.00154145	-3.40853	0.000653142	-0.00827525	-0.00223289
Occupational type	5 - Unemployed or unregistered	Decile 5	-0.00522989	0.00153636	-3.40407	0.000663886	-0.00824111	-0.00221868
Occupational type	5 - Unemployed or unregistered	Decile 6	-0.00520666	0.00153179	-3.39908	0.000676132	-0.0082089	-0.00220441
Occupational type	5 - Unemployed or unregistered	Decile 7	-0.00518187	0.00152723	-3.39298	0.000691372	-0.0081752	-0.00218855
Occupational type	5 - Unemployed or unregistered	Decile 8	-0.00515188	0.00152218	-3.38453	0.000713006	-0.0081353	-0.00216845
Occupational type	5 - Unemployed or unregistered	Decile 9	-0.00510902	0.00151583	-3.37045	0.000750463	-0.00807999	-0.00213805
Occupational type	5 - Unemployed or unregistered	Decile 10	-0.00501077	0.00150501	-3.3294	0.000870342	-0.00796054	-0.00206101
Occupational type	6 - Unemployed or unregistered	Decile 1	-0.0105447	0.00628065	-1.67892	0.0931676	-0.0228546	0.00176514
Occupational type	6 - Unemployed or unregistered	Decile 2	-0.0104576	0.00622713	-1.67936	0.0930811	-0.0226626	0.00174733
Occupational type	6 - Unemployed or unregistered	Decile 3	-0.0103842	0.00618289	-1.67951	0.0930525	-0.0225025	0.00173401
Occupational type	6 - Unemployed or unregistered	Decile 4	-0.0103287	0.00614993	-1.67948	0.0930583	-0.0223823	0.00172495
Occupational type	6 - Unemployed or unregistered	Decile 5	-0.0102809	0.0061219	-1.67936	0.0930827	-0.0222796	0.00171786
Occupational type	6 - Unemployed or unregistered	Decile 6	-0.0102349	0.00609528	-1.67915	0.0931233	-0.0221814	0.00171165
Occupational type	6 - Unemployed or unregistered	Decile 7	-0.0101858	0.00606722	-1.67883	0.0931853	-0.0220774	0.00170571
Occupational type	6 - Unemployed or unregistered	Decile 8	-0.0101265	0.00603373	-1.67831	0.0932867	-0.0219524	0.00169943
Occupational type	6 - Unemployed or unregistered	Decile 9	-0.0100417	0.00598678	-1.67731	0.0934824	-0.0217756	0.0016922
Occupational type	6 - Unemployed or unregistered	Decile 10	-0.00984732	0.00588312	-1.67383	0.0941647	-0.021378	0.00168338
Occupational type	7 - Unemployed or unregistered	Decile 1	-0.00433127	0.00489986	-0.883958	0.376719	-0.0139348	0.00527228
Occupational type	7 - Unemployed or unregistered	Decile 2	-0.00429579	0.00486095	-0.883734	0.37684	-0.0138231	0.0052315
Occupational type	7 - Unemployed or unregistered	Decile 3	-0.00426589	0.00482834	-0.883511	0.37696	-0.0137293	0.00519748
Occupational type	7 - Unemployed or unregistered	Decile 4	-0.00424326	0.00480376	-0.88332	0.377063	-0.0136585	0.00517194
Occupational type	7 - Unemployed or unregistered	Decile 5	-0.00422377	0.00478266	-0.883141	0.37716	-0.0135976	0.00515008
Occupational type	7 - Unemployed or unregistered	Decile 6	-0.00420503	0.00476244	-0.882956	0.37726	-0.0135392	0.00512919
Occupational type	7 - Unemployed or unregistered	Decile 7	-0.00418504	0.00474094	-0.882744	0.377375	-0.0134771	0.00510704
Occupational type	7 - Unemployed or unregistered	Decile 8	-0.00416084	0.00471501	-0.882467	0.377524	-0.0134021	0.00508041
Occupational type	7 - Unemployed or unregistered	Decile 9	-0.00412628	0.00467815	-0.882032	0.377759	-0.0132953	0.00504273
Occupational type	7 - Unemployed or unregistered	Decile 10	-0.00404703	0.00459442	-0.880857	0.378395	-0.0130519	0.00495787
Occupational type	8 - Unemployed or unregistered	Decile 1	-0.0106994	0.00348429	-3.07076	0.00213518	-0.0175285	-0.00387032
Occupational type	8 - Unemployed or unregistered	Decile 2	-0.010611	0.00345603	-3.07029	0.0021385	-0.0173847	-0.00383732
Occupational type	8 - Unemployed or unregistered	Decile 3	-0.0105365	0.00343378	-3.0685	0.00215138	-0.0172666	-0.00380646
Occupational type	8 - Unemployed or unregistered	Decile 4	-0.0104802	0.00341789	-3.06627	0.00216745	-0.0171791	-0.00378124
Occupational type	8 - Unemployed or unregistered	Decile 5	-0.0104316	0.00340485	-3.06375	0.00218581	-0.017105	-0.00375823
Occupational type	8 - Unemployed or unregistered	Decile 6	-0.010385	0.0033929	-3.06079	0.00220751	-0.0170349	-0.003735
Occupational type	8 - Unemployed or unregistered	Decile 7	-0.0103352	0.00338076	-3.05706	0.00223518	-0.0169613	-0.00370902
Occupational type	8 - Unemployed or unregistered	Decile 8	-0.0102749	0.00336691	-3.05174	0.00227516	-0.016874	-0.00367592
Occupational type	8 - Unemployed or unregistered	Decile 9	-0.0101889	0.00334872	-3.04262	0.00234526	-0.0167523	-0.00362552
Occupational type	8 - Unemployed or unregistered	Decile 10	-0.00999165	0.00331401	-3.01498	0.00256999	-0.016487	-0.00349632
Occupational type	9 - Unemployed or unregistered	Decile 1	-0.00155083	0.00261355	-0.59338	0.552927	-0.00667329	0.00357163
Occupational type	9 - Unemployed or unregistered	Decile 2	-0.00153817	0.00259245	-0.593326	0.552963	-0.00661928	0.00354294
Occupational type	9 - Unemployed or unregistered	Decile 3	-0.0015275	0.00257472	-0.593271	0.553	-0.00657385	0.00351885
Occupational type	9 - Unemployed or unregistered	Decile 4	-0.00151943	0.00256132	-0.593223	0.553032	-0.00653952	0.00350066
Occupational type	9 - Unemployed or unregistered	Decile 5	-0.00151248	0.00254979	-0.593176	0.553063	-0.00650997	0.00348502
Occupational type	9 - Unemployed or unregistered	Decile 6	-0.00150579	0.00253872	-0.593128	0.553095	-0.0064816	0.00347002
Occupational type	9 - Unemployed or unregistered	Decile 7	-0.00149866	0.00252694	-0.593072	0.553133	-0.00645136	0.00345405
Occupational type	9 - Unemployed or unregistered	Decile 8	-0.00149002	0.00251269	-0.592999	0.553182	-0.00641481	0.00343476
Occupational type	9 - Unemployed or unregistered	Decile 9	-0.00147769	0.00249238	-0.592882	0.55326	-0.00636267	0.00340729
Occupational type	9 - Unemployed or unregistered	Decile 10	-0.00144941	0.00244601	-0.59256	0.553476	-0.0062435	0.00334468

## Sheet: sga_gini_6400_interaction
Independent variable	Contrast	Income level	AME	Standard error	Z score	P value	Lower CI	Upper CI
Average distance to neighbor	dX/dY	Decile 1	1.22737e-07	9.52961e-08	1.28796	0.197761	-6.40397e-08	3.09514e-07
Average distance to neighbor	dX/dY	Decile 2	1.22022e-07	9.47325e-08	1.28807	0.197721	-6.36501e-08	3.07695e-07
Average distance to neighbor	dX/dY	Decile 3	1.21418e-07	9.42635e-08	1.28807	0.19772	-6.33348e-08	3.06172e-07
Average distance to neighbor	dX/dY	Decile 4	1.20961e-07	9.39122e-08	1.28802	0.19774	-6.3104e-08	3.05025e-07
Average distance to neighbor	dX/dY	Decile 5	1.20566e-07	9.3612e-08	1.28793	0.197771	-6.29106e-08	3.04042e-07
Average distance to neighbor	dX/dY	Decile 6	1.20185e-07	9.33256e-08	1.28781	0.197813	-6.27295e-08	3.031e-07
Average distance to neighbor	dX/dY	Decile 7	1.19779e-07	9.30225e-08	1.28764	0.197872	-6.25415e-08	3.021e-07
Average distance to neighbor	dX/dY	Decile 8	1.19287e-07	9.2659e-08	1.28738	0.197963	-6.23212e-08	3.00895e-07
Average distance to neighbor	dX/dY	Decile 9	1.18582e-07	9.21459e-08	1.2869	0.19813	-6.20202e-08	2.99185e-07
Average distance to neighbor	dX/dY	Decile 10	1.1696e-07	9.09977e-08	1.28531	0.198683	-6.13918e-08	2.95313e-07
Civil status	Divorced - Unmarried	Decile 1	0.00361772	0.00254955	1.41896	0.155909	-0.0013793	0.00861473
Civil status	Divorced - Unmarried	Decile 2	0.0035967	0.00253443	1.41914	0.15586	-0.00137069	0.00856408
Civil status	Divorced - Unmarried	Decile 3	0.00357895	0.00252188	1.41916	0.155854	-0.00136386	0.00852175
Civil status	Divorced - Unmarried	Decile 4	0.00356549	0.00251251	1.41909	0.155872	-0.00135894	0.00848992
Civil status	Divorced - Unmarried	Decile 5	0.00355388	0.00250452	1.41899	0.155903	-0.00135489	0.00846264
Civil status	Divorced - Unmarried	Decile 6	0.0035427	0.00249691	1.41883	0.155947	-0.00135115	0.00843655
Civil status	Divorced - Unmarried	Decile 7	0.00353076	0.00248887	1.41862	0.15601	-0.00134733	0.00840886
Civil status	Divorced - Unmarried	Decile 8	0.00351629	0.00247925	1.41829	0.156107	-0.00134295	0.00837553
Civil status	Divorced - Unmarried	Decile 9	0.00349557	0.00246571	1.41767	0.156287	-0.00133714	0.00832829
Civil status	Divorced - Unmarried	Decile 10	0.00344789	0.00243562	1.41561	0.15689	-0.00132584	0.00822161
Civil status	Married - Unmarried	Decile 1	0.000864353	0.00109559	0.788939	0.430147	-0.00128296	0.00301167
Civil status	Married - Unmarried	Decile 2	0.000859312	0.00108888	0.789167	0.430014	-0.00127486	0.00299349
Civil status	Married - Unmarried	Decile 3	0.000855055	0.00108325	0.789339	0.429914	-0.00126808	0.0029782
Civil status	Married - Unmarried	Decile 4	0.000851828	0.001079	0.789457	0.429845	-0.00126298	0.00296664
Civil status	Married - Unmarried	Decile 5	0.000849044	0.00107535	0.789549	0.429791	-0.00125861	0.00295669
Civil status	Married - Unmarried	Decile 6	0.000846363	0.00107185	0.789631	0.429744	-0.00125442	0.00294715
Civil status	Married - Unmarried	Decile 7	0.000843501	0.00106812	0.789709	0.429698	-0.00124997	0.00293697
Civil status	Married - Unmarried	Decile 8	0.000840031	0.00106361	0.789791	0.42965	-0.00124461	0.00292467
Civil status	Married - Unmarried	Decile 9	0.000835064	0.0010572	0.789885	0.429595	-0.001237	0.00290713
Civil status	Married - Unmarried	Decile 10	0.00082363	0.00104258	0.789995	0.429531	-0.00121978	0.00286704
Civil status	Widowed - Unmarried	Decile 1	-0.000722583	0.0114606	-0.0630495	0.949727	-0.0231849	0.0217397
Civil status	Widowed - Unmarried	Decile 2	-0.00071836	0.0113935	-0.0630499	0.949727	-0.0230492	0.0216125
Civil status	Widowed - Unmarried	Decile 3	-0.000714794	0.0113369	-0.0630504	0.949726	-0.0229347	0.0215051
Civil status	Widowed - Unmarried	Decile 4	-0.00071209	0.0112939	-0.0630507	0.949726	-0.0228478	0.0214236
Civil status	Widowed - Unmarried	Decile 5	-0.000709757	0.0112569	-0.0630509	0.949726	-0.0227729	0.0213533
Civil status	Widowed - Unmarried	Decile 6	-0.000707512	0.0112212	-0.0630511	0.949726	-0.0227007	0.0212857
Civil status	Widowed - Unmarried	Decile 7	-0.000705114	0.0111832	-0.0630514	0.949726	-0.0226237	0.0212135
Civil status	Widowed - Unmarried	Decile 8	-0.000702207	0.011137	-0.0630517	0.949725	-0.0225303	0.0211259
Civil status	Widowed - Unmarried	Decile 9	-0.000698046	0.0110709	-0.0630521	0.949725	-0.0223967	0.0210006
Civil status	Widowed - Unmarried	Decile 10	-0.000688468	0.0109189	-0.063053	0.949724	-0.0220891	0.0207121
Disposable income (10,000 SEK/year)	dX/dY	Decile 1	-4.74734e-05	6.22006e-05	-0.763231	0.445325	-0.000169384	7.44375e-05
Disposable income (10,000 SEK/year)	dX/dY	Decile 2	-4.71885e-05	6.14611e-05	-0.767778	0.442619	-0.00016765	7.32731e-05
Disposable income (10,000 SEK/year)	dX/dY	Decile 3	-4.69478e-05	6.08382e-05	-0.771684	0.440302	-0.000166189	7.22928e-05
Disposable income (10,000 SEK/year)	dX/dY	Decile 4	-4.67654e-05	6.03668e-05	-0.774688	0.438524	-0.000165082	7.15514e-05
Disposable income (10,000 SEK/year)	dX/dY	Decile 5	-4.66081e-05	5.99612e-05	-0.777304	0.436979	-0.00016413	7.09136e-05
Disposable income (10,000 SEK/year)	dX/dY	Decile 6	-4.64566e-05	5.95712e-05	-0.77985	0.435479	-0.000163214	7.03008e-05
Disposable income (10,000 SEK/year)	dX/dY	Decile 7	-4.62949e-05	5.91554e-05	-0.782597	0.433864	-0.000162237	6.96477e-05
Disposable income (10,000 SEK/year)	dX/dY	Decile 8	-4.60988e-05	5.86523e-05	-0.785967	0.431887	-0.000161055	6.88577e-05
Disposable income (10,000 SEK/year)	dX/dY	Decile 9	-4.58181e-05	5.79341e-05	-0.790867	0.429022	-0.000159367	6.77306e-05
Disposable income (10,000 SEK/year)	dX/dY	Decile 10	-4.51723e-05	5.62893e-05	-0.802502	0.422263	-0.000155497	6.51527e-05
Distance to labor ward, km	dX/dY	Decile 1	-4.6892e-05	3.47256e-05	-1.35036	0.176901	-0.000114953	2.1169e-05
Distance to labor ward, km	dX/dY	Decile 2	-4.66189e-05	3.4504e-05	-1.35111	0.176659	-0.000114245	2.10078e-05
Distance to labor ward, km	dX/dY	Decile 3	-4.63882e-05	3.43197e-05	-1.35165	0.176488	-0.000113654	2.08772e-05
Distance to labor ward, km	dX/dY	Decile 4	-4.62132e-05	3.41817e-05	-1.35199	0.176379	-0.000113208	2.07816e-05
Distance to labor ward, km	dX/dY	Decile 5	-4.60623e-05	3.40638e-05	-1.35224	0.1763	-0.000112826	2.07015e-05
Distance to labor ward, km	dX/dY	Decile 6	-4.59171e-05	3.39514e-05	-1.35243	0.176236	-0.000112461	2.06265e-05
Distance to labor ward, km	dX/dY	Decile 7	-4.57619e-05	3.38325e-05	-1.3526	0.176183	-0.000112073	2.05486e-05
Distance to labor ward, km	dX/dY	Decile 8	-4.55739e-05	3.369e-05	-1.35274	0.176138	-0.000111605	2.04573e-05
Distance to labor ward, km	dX/dY	Decile 9	-4.53047e-05	3.3489e-05	-1.35282	0.176112	-0.000110942	2.03325e-05
Distance to labor ward, km	dX/dY	Decile 10	-4.4685e-05	3.30398e-05	-1.35246	0.176229	-0.000109442	2.00719e-05
Education	2 - 1	Decile 1	0.000671616	0.00351559	0.191039	0.848495	-0.00621882	0.00756205
Education	2 - 1	Decile 2	0.000667783	0.00349556	0.191037	0.848496	-0.00618339	0.00751896
Education	2 - 1	Decile 3	0.000664545	0.00347865	0.191035	0.848498	-0.00615348	0.00748257
Education	2 - 1	Decile 4	0.00066209	0.00346582	0.191034	0.848499	-0.0061308	0.00745498
Education	2 - 1	Decile 5	0.000659971	0.00345476	0.191032	0.8485	-0.00611124	0.00743118
Education	2 - 1	Decile 6	0.000657932	0.00344411	0.191031	0.848501	-0.00609241	0.00740827
Education	2 - 1	Decile 7	0.000655753	0.00343274	0.191029	0.848503	-0.0060723	0.0073838
Education	2 - 1	Decile 8	0.000653112	0.00341896	0.191027	0.848505	-0.00604792	0.00735414
Education	2 - 1	Decile 9	0.00064933	0.00339923	0.191023	0.848508	-0.00601303	0.00731169
Education	2 - 1	Decile 10	0.000640622	0.00335381	0.191013	0.848515	-0.00593273	0.00721398
Education	2 - 1	Decile 1	-0.00315632	0.00332398	-0.949559	0.342337	-0.00967121	0.00335857
Education	3 - 1	Decile 2	-0.00313821	0.00330477	-0.949599	0.342316	-0.00961545	0.00333903
Education	3 - 1	Decile 3	-0.00312292	0.00328868	-0.949597	0.342317	-0.0095686	0.00332277
Education	3 - 1	Decile 4	-0.00311132	0.00327655	-0.949572	0.34233	-0.00953324	0.0033106
Education	3 - 1	Decile 5	-0.00310131	0.00326614	-0.949536	0.342348	-0.00950282	0.0033002
Education	3 - 1	Decile 6	-0.00309168	0.00325616	-0.949486	0.342373	-0.00947364	0.00329028
Education	3 - 1	Decile 7	-0.00308139	0.00324556	-0.949418	0.342408	-0.00944257	0.00327979
Education	3 - 1	Decile 8	-0.00306892	0.00323277	-0.949314	0.342461	-0.00940504	0.0032672
Education	3 - 1	Decile 9	-0.00305106	0.0032146	-0.949124	0.342558	-0.00935157	0.00324945
Education	3 - 1	Decile 10	-0.00300994	0.00317338	-0.948497	0.342876	-0.00922964	0.00320976
Education	4 - 1	Decile 1	-0.00710617	0.00315746	-2.2506	0.0244112	-0.0132947	-0.000917657
Education	4 - 1	Decile 2	-0.00706519	0.00313916	-2.25066	0.0244069	-0.0132178	-0.000912549
Education	4 - 1	Decile 3	-0.00703057	0.00312438	-2.25023	0.0244345	-0.0131543	-0.000906895
Education	4 - 1	Decile 4	-0.00700433	0.0031136	-2.24959	0.0244748	-0.0131069	-0.00090179
Education	4 - 1	Decile 5	-0.00698168	0.00310458	-2.24883	0.0245231	-0.0130665	-0.000896819
Education	4 - 1	Decile 6	-0.00695988	0.00309615	-2.24791	0.0245817	-0.0130282	-0.000891538
Education	4 - 1	Decile 7	-0.0069366	0.00308742	-2.24673	0.0246574	-0.0129878	-0.000885361
Education	4 - 1	Decile 8	-0.00690837	0.00307722	-2.245	0.0247679	-0.0129396	-0.000877131
Education	4 - 1	Decile 9	-0.00686796	0.00306333	-2.24199	0.0249621	-0.012872	-0.000863937
Education	4 - 1	Decile 10	-0.00677492	0.00303457	-2.23258	0.0255767	-0.0127226	-0.000827272
Education	5 - 1	Decile 1	-0.00832895	0.00318404	-2.61584	0.00890071	-0.0145695	-0.00208835
Education	5 - 1	Decile 2	-0.00828083	0.00316467	-2.61665	0.00887972	-0.0144835	-0.0020782
Education	5 - 1	Decile 3	-0.00824019	0.00314925	-2.61656	0.0088821	-0.0144126	-0.00206778
Education	5 - 1	Decile 4	-0.00820938	0.00313813	-2.61601	0.00889636	-0.01436	-0.00205876
Education	5 - 1	Decile 5	-0.0081828	0.00312893	-2.6152	0.00891742	-0.0143154	-0.0020502
Education	5 - 1	Decile 6	-0.00815721	0.00312043	-2.61413	0.00894547	-0.0142731	-0.00204128
Education	5 - 1	Decile 7	-0.00812987	0.00311172	-2.61266	0.00898398	-0.0142287	-0.00203102
Education	5 - 1	Decile 8	-0.00809674	0.00310168	-2.61043	0.00904272	-0.0141759	-0.00201755
Education	5 - 1	Decile 9	-0.0080493	0.0030883	-2.60638	0.00915037	-0.0141023	-0.00199634
Education	5 - 1	Decile 10	-0.00794009	0.0030619	-2.59319	0.00950895	-0.0139413	-0.00193888
Education	6 - 1	Decile 1	-0.0107465	0.00316682	-3.39348	0.000690104	-0.0169534	-0.00453969
Education	6 - 1	Decile 2	-0.0106843	0.00314746	-3.39456	0.000687382	-0.0168532	-0.00451535
Education	6 - 1	Decile 3	-0.0106317	0.00313269	-3.39378	0.000689357	-0.0167716	-0.0044917
Education	6 - 1	Decile 4	-0.0105918	0.00312246	-3.39213	0.000693516	-0.0167117	-0.00447187
Education	6 - 1	Decile 5	-0.0105574	0.00311429	-3.38997	0.000698993	-0.0166613	-0.00445347
Education	6 - 1	Decile 6	-0.0105242	0.00310701	-3.38725	0.000705963	-0.0166139	-0.00443461
Education	6 - 1	Decile 7	-0.0104889	0.00309987	-3.38364	0.000715305	-0.0165645	-0.00441323
Education	6 - 1	Decile 8	-0.010446	0.00309208	-3.3783	0.00072936	-0.0165063	-0.00438561
Education	6 - 1	Decile 9	-0.0103846	0.00308258	-3.36879	0.000754982	-0.0164263	-0.00434283
Education	6 - 1	Decile 10	-0.0102432	0.00306801	-3.33873	0.000841628	-0.0162564	-0.00423006
Education	7 - 1	Decile 1	-0.0107808	0.00539638	-1.99778	0.0457403	-0.0213575	-0.000204082
Education	7 - 1	Decile 2	-0.0107183	0.00536509	-1.99779	0.04574	-0.0212337	-0.000202914
Education	7 - 1	Decile 3	-0.0106655	0.0053396	-1.99744	0.0457775	-0.0211309	-0.000200104
Education	7 - 1	Decile 4	-0.0106255	0.00532084	-1.99696	0.0458293	-0.0210542	-0.00019686
Education	7 - 1	Decile 5	-0.010591	0.00530505	-1.9964	0.0458905	-0.0209887	-0.00019329
Education	7 - 1	Decile 6	-0.0105578	0.00529019	-1.99572	0.0459639	-0.0209263	-0.000189179
Education	7 - 1	Decile 7	-0.0105223	0.00527469	-1.99486	0.0460583	-0.0208605	-0.000184058
Education	7 - 1	Decile 8	-0.0104792	0.00525642	-1.99361	0.0461951	-0.0207816	-0.000176839
Education	7 - 1	Decile 9	-0.0104176	0.00523125	-1.99143	0.0464342	-0.0206707	-0.000164582
Education	7 - 1	Decile 10	-0.0102759	0.00517768	-1.98465	0.0471839	-0.0204239	-0.000127793
Education	Unknown - 1	Decile 1	-0.00372094	0.00416562	-0.89325	0.371723	-0.0118854	0.00444353
Education	Unknown - 1	Decile 2	-0.00369958	0.00414142	-0.893311	0.371691	-0.0118166	0.00441746
Education	Unknown - 1	Decile 3	-0.00368154	0.00412113	-0.893332	0.371679	-0.0117588	0.00439573
Education	Unknown - 1	Decile 4	-0.00366786	0.00410583	-0.893329	0.371681	-0.0117151	0.00437942
Education	Unknown - 1	Decile 5	-0.00365605	0.00409268	-0.893314	0.371689	-0.0116776	0.00436546
Education	Unknown - 1	Decile 6	-0.00364469	0.00408008	-0.893287	0.371703	-0.0116415	0.00435213
Education	Unknown - 1	Decile 7	-0.00363255	0.00406668	-0.893246	0.371726	-0.0116031	0.004338
Education	Unknown - 1	Decile 8	-0.00361783	0.00405051	-0.893178	0.371762	-0.0115567	0.00432103
Education	Unknown - 1	Decile 9	-0.00359676	0.00402752	-0.893047	0.371832	-0.0114906	0.00429703
Education	Unknown - 1	Decile 10	-0.00354825	0.00397525	-0.892586	0.372079	-0.0113396	0.00424309
Gini index (0.1 increment)	dX/dY	Decile 1	0.000406947	0.00205322	0.1982	0.842889	-0.00361728	0.00443118
Gini index (0.1 increment)	dX/dY	Decile 2	0.000499775	0.00200195	0.249645	0.802862	-0.00342397	0.00442352
Gini index (0.1 increment)	dX/dY	Decile 3	0.000577714	0.00196679	0.293735	0.76896	-0.00327712	0.00443254
Gini index (0.1 increment)	dX/dY	Decile 4	0.000636528	0.00194517	0.327235	0.74349	-0.00317594	0.00444899
Gini index (0.1 increment)	dX/dY	Decile 5	0.000687076	0.00193004	0.355992	0.721847	-0.00309572	0.00446988
Gini index (0.1 increment)	dX/dY	Decile 6	0.000735561	0.00191853	0.383398	0.701425	-0.00302469	0.00449582
Gini index (0.1 increment)	dX/dY	Decile 7	0.000787163	0.00190955	0.412225	0.680175	-0.00295548	0.0045298
Gini index (0.1 increment)	dX/dY	Decile 8	0.000849462	0.00190316	0.446342	0.65535	-0.00288067	0.00457959
Gini index (0.1 increment)	dX/dY	Decile 9	0.00093815	0.00190241	0.493136	0.621916	-0.00279051	0.00466681
Gini index (0.1 increment)	dX/dY	Decile 10	0.00114009	0.0019357	0.58898	0.555874	-0.00265382	0.004934
Maternal age	25-29 years - 18-25 years	Decile 1	0.0017741	0.00133168	1.33223	0.182786	-0.000835947	0.00438414
Maternal age	25-29 years - 18-25 years	Decile 2	0.00176359	0.00132246	1.33357	0.182346	-0.000828385	0.00435556
Maternal age	25-29 years - 18-25 years	Decile 3	0.00175471	0.00131478	1.3346	0.182007	-0.000822219	0.00433164
Maternal age	25-29 years - 18-25 years	Decile 4	0.00174798	0.00130904	1.33532	0.181771	-0.00081768	0.00431365
Maternal age	25-29 years - 18-25 years	Decile 5	0.00174218	0.00130412	1.3359	0.181582	-0.000813857	0.00429821
Maternal age	25-29 years - 18-25 years	Decile 6	0.00173659	0.00129944	1.33642	0.181413	-0.00081026	0.00428344
Maternal age	25-29 years - 18-25 years	Decile 7	0.00173063	0.00129448	1.33693	0.181246	-0.000806506	0.00426776
Maternal age	25-29 years - 18-25 years	Decile 8	0.0017234	0.00128853	1.33749	0.181063	-0.000802079	0.00424887
Maternal age	25-29 years - 18-25 years	Decile 9	0.00171305	0.00128014	1.33817	0.18084	-0.000795978	0.00422207
Maternal age	25-29 years - 18-25 years	Decile 10	0.00168923	0.00126136	1.33921	0.180502	-0.000782992	0.00416145
Maternal age	30-34 years - 18-25 years	Decile 1	0.00744236	0.00152534	4.87915	1.06545e-06	0.00445275	0.010432
Maternal age	30-34 years - 18-25 years	Decile 2	0.00739862	0.00150491	4.91631	8.81922e-07	0.00444904	0.0103482
Maternal age	30-34 years - 18-25 years	Decile 3	0.00736168	0.00148928	4.9431	7.68902e-07	0.00444274	0.0102806
Maternal age	30-34 years - 18-25 years	Decile 4	0.00733367	0.00147844	4.96042	7.03417e-07	0.00443599	0.0102314
Maternal age	30-34 years - 18-25 years	Decile 5	0.00730951	0.00146979	4.97318	6.58633e-07	0.00442878	0.0101902
Maternal age	30-34 years - 18-25 years	Decile 6	0.00728626	0.00146208	4.98349	6.24477e-07	0.00442064	0.0101519
Maternal age	30-34 years - 18-25 years	Decile 7	0.00726142	0.00145453	4.99229	5.96662e-07	0.0044106	0.0101122
Maternal age	30-34 years - 18-25 years	Decile 8	0.00723132	0.00144631	4.99983	5.73814e-07	0.00439659	0.010066
Maternal age	30-34 years - 18-25 years	Decile 9	0.00718822	0.00143636	5.00445	5.60206e-07	0.004373	0.0100034
Maternal age	30-34 years - 18-25 years	Decile 10	0.00708904	0.00142157	4.98675	6.1402e-07	0.0043028	0.00987527
Maternal age	35-39 years - 18-25 years	Decile 1	0.0146703	0.00205428	7.14133	9.24313e-13	0.010644	0.0186966
Maternal age	35-39 years - 18-25 years	Decile 2	0.0145849	0.00201555	7.23617	4.61517e-13	0.0106345	0.0185353
Maternal age	35-39 years - 18-25 years	Decile 3	0.0145128	0.00198736	7.30256	2.8235e-13	0.0106177	0.018408
Maternal age	35-39 years - 18-25 years	Decile 4	0.0144582	0.00196881	7.34359	2.07934e-13	0.0105994	0.018317
Maternal age	35-39 years - 18-25 years	Decile 5	0.014411	0.00195481	7.37209	1.67976e-13	0.0105797	0.0182424
Maternal age	35-39 years - 18-25 years	Decile 6	0.0143656	0.00194309	7.39317	1.43372e-13	0.0105572	0.018174
Maternal age	35-39 years - 18-25 years	Decile 7	0.0143171	0.00193252	7.40854	1.27695e-13	0.0105295	0.0181048
Maternal age	35-39 years - 18-25 years	Decile 8	0.0142584	0.00192239	7.41699	1.19814e-13	0.0104905	0.0180262
Maternal age	35-39 years - 18-25 years	Decile 9	0.0141742	0.00191306	7.40919	1.27077e-13	0.0104247	0.0179237
Maternal age	35-39 years - 18-25 years	Decile 10	0.0139805	0.00191449	7.30249	2.82486e-13	0.0102282	0.0177329
Maternal age	40+ years - 18-25 years	Decile 1	0.0228538	0.00357851	6.3864	1.69839e-10	0.0158401	0.0298676
Maternal age	40+ years - 18-25 years	Decile 2	0.0227224	0.00352713	6.44217	1.17778e-10	0.0158093	0.0296354
Maternal age	40+ years - 18-25 years	Decile 3	0.0226113	0.00348995	6.47898	9.23453e-11	0.0157711	0.0294515
Maternal age	40+ years - 18-25 years	Decile 4	0.0225271	0.00346563	6.50015	8.02382e-11	0.0157346	0.0293197
Maternal age	40+ years - 18-25 years	Decile 5	0.0224545	0.00344736	6.51353	7.34026e-11	0.0156978	0.0292112
Maternal age	40+ years - 18-25 years	Decile 6	0.0223846	0.00343216	6.52201	6.93735e-11	0.0156577	0.0291115
Maternal age	40+ years - 18-25 years	Decile 7	0.0223099	0.00341853	6.52617	6.74745e-11	0.0156097	0.0290101
Maternal age	40+ years - 18-25 years	Decile 8	0.0222193	0.00340561	6.52433	6.83081e-11	0.0155444	0.0288942
Maternal age	40+ years - 18-25 years	Decile 9	0.0220896	0.003394	6.50843	7.59393e-11	0.0154375	0.0287418
Maternal age	40+ years - 18-25 years	Decile 10	0.0217911	0.00339773	6.41342	1.42291e-10	0.0151317	0.0284505
Mean neighborhood income (10,000 SEK/year)	dX/dY	Decile 1	-0.000783455	0.000180065	-4.35096	1.35546e-05	-0.00113638	-0.000430534
Mean neighborhood income (10,000 SEK/year)	dX/dY	Decile 2	-0.000778891	0.00017942	-4.34116	1.41735e-05	-0.00113055	-0.000427234
Mean neighborhood income (10,000 SEK/year)	dX/dY	Decile 3	-0.000775036	0.000179021	-4.3293	1.49583e-05	-0.00112591	-0.000424161
Mean neighborhood income (10,000 SEK/year)	dX/dY	Decile 4	-0.000772114	0.000178807	-4.31815	1.57345e-05	-0.00112257	-0.000421659
Mean neighborhood income (10,000 SEK/year)	dX/dY	Decile 5	-0.000769593	0.000178682	-4.30704	1.65454e-05	-0.0011198	-0.000419381
Mean neighborhood income (10,000 SEK/year)	dX/dY	Decile 6	-0.000767166	0.000178616	-4.29507	1.7464e-05	-0.00111725	-0.000417086
Mean neighborhood income (10,000 SEK/year)	dX/dY	Decile 7	-0.000764574	0.000178601	-4.28092	1.86126e-05	-0.00111462	-0.000414523
Mean neighborhood income (10,000 SEK/year)	dX/dY	Decile 8	-0.000761432	0.00017866	-4.26191	2.02691e-05	-0.0011116	-0.000411265
Mean neighborhood income (10,000 SEK/year)	dX/dY	Decile 9	-0.000756934	0.00017889	-4.23127	2.32374e-05	-0.00110755	-0.000406315
Mean neighborhood income (10,000 SEK/year)	dX/dY	Decile 10	-0.00074658	0.000180052	-4.14646	3.37648e-05	-0.00109948	-0.000393684
Area of origin	Nordic countries - Sweden	Decile 1	-0.00750453	0.0034523	-2.17378	0.029722	-0.0142709	-0.000738143
Area of origin	Nordic countries - Sweden	Decile 2	-0.00745981	0.00342816	-2.17604	0.0295523	-0.0141789	-0.000740743
Area of origin	Nordic countries - Sweden	Decile 3	-0.00742206	0.00340854	-2.17749	0.029444	-0.0141027	-0.000741447
Area of origin	Nordic countries - Sweden	Decile 4	-0.00739344	0.00339413	-2.1783	0.0293835	-0.0140458	-0.000741069
Area of origin	Nordic countries - Sweden	Decile 5	-0.00736875	0.00338202	-2.1788	0.0293465	-0.0139974	-0.000740111
Area of origin	Nordic countries - Sweden	Decile 6	-0.00734499	0.00337065	-2.1791	0.0293241	-0.0139513	-0.000738635
Area of origin	Nordic countries - Sweden	Decile 7	-0.00731961	0.00335881	-2.17923	0.0293149	-0.0139028	-0.000736459
Area of origin	Nordic countries - Sweden	Decile 8	-0.00728886	0.00334489	-2.1791	0.0293242	-0.0138447	-0.00073299
Area of origin	Nordic countries - Sweden	Decile 9	-0.00724484	0.00332578	-2.17839	0.0293769	-0.0137632	-0.000726442
Area of origin	Nordic countries - Sweden	Decile 10	-0.00714357	0.0032854	-2.17434	0.0296798	-0.0135828	-0.000704303
Area of origin	OECD - Sweden	Decile 1	0.00123955	0.00214515	0.57784	0.563372	-0.00296486	0.00544396
Area of origin	OECD - Sweden	Decile 2	0.00123225	0.00213247	0.577851	0.563365	-0.00294732	0.00541182
Area of origin	OECD - Sweden	Decile 3	0.00122608	0.0021218	0.577851	0.563365	-0.00293257	0.00538474
Area of origin	OECD - Sweden	Decile 4	0.00122141	0.00211373	0.577846	0.563368	-0.00292142	0.00536424
Area of origin	OECD - Sweden	Decile 5	0.00121738	0.00210678	0.577838	0.563374	-0.00291184	0.00534659
Area of origin	OECD - Sweden	Decile 6	0.0012135	0.00210011	0.577826	0.563381	-0.00290263	0.00532963
Area of origin	OECD - Sweden	Decile 7	0.00120935	0.00209299	0.577811	0.563392	-0.00289283	0.00531153
Area of origin	OECD - Sweden	Decile 8	0.00120433	0.00208438	0.577787	0.563408	-0.00288098	0.00528963
Area of origin	OECD - Sweden	Decile 9	0.00119713	0.00207209	0.577743	0.563438	-0.00286409	0.00525836
Area of origin	OECD - Sweden	Decile 10	0.00118058	0.00204396	0.577596	0.563537	-0.00282551	0.00518667
Area of origin	Outside OECD - Sweden	Decile 1	0.00942678	0.00156731	6.01463	1.80303e-09	0.00635491	0.0124987
Area of origin	Outside OECD - Sweden	Decile 2	0.00937185	0.00155424	6.02985	1.64117e-09	0.00632559	0.0124181
Area of origin	Outside OECD - Sweden	Decile 3	0.00932546	0.0015457	6.03315	1.60796e-09	0.00629593	0.012355
Area of origin	Outside OECD - Sweden	Decile 4	0.00929028	0.00154075	6.0297	1.64266e-09	0.00627046	0.0123101
Area of origin	Outside OECD - Sweden	Decile 5	0.00925994	0.00153754	6.02256	1.71678e-09	0.00624641	0.0122735
Area of origin	Outside OECD - Sweden	Decile 6	0.00923073	0.00153537	6.01205	1.83186e-09	0.00622146	0.01224
Area of origin	Outside OECD - Sweden	Decile 7	0.00919953	0.00153404	5.99691	2.01102e-09	0.00619286	0.0122062
Area of origin	Outside OECD - Sweden	Decile 8	0.00916171	0.0015338	5.97321	2.32637e-09	0.00615551	0.0121679
Area of origin	Outside OECD - Sweden	Decile 9	0.00910757	0.00153602	5.92932	3.04191e-09	0.00609702	0.0121181
Area of origin	Outside OECD - Sweden	Decile 10	0.00898294	0.00155226	5.787	7.16545e-09	0.00594056	0.0120253
Parity	2 - 1	Decile 1	-0.0261191	0.00152936	-17.0785	2.14627e-65	-0.0291166	-0.0231216
Parity	2 - 1	Decile 2	-0.0259668	0.00142046	-18.2805	1.18273e-74	-0.0287509	-0.0231828
Parity	2 - 1	Decile 3	-0.0258382	0.00134521	-19.2076	3.19595e-82	-0.0284748	-0.0232017
Parity	2 - 1	Decile 4	-0.0257407	0.00129992	-19.8017	2.87558e-87	-0.0282886	-0.0231929
Parity	2 - 1	Decile 5	-0.0256566	0.00126985	-20.2045	8.93676e-91	-0.0281455	-0.0231678
Parity	2 - 1	Decile 6	-0.0255757	0.00124928	-20.4723	3.80001e-93	-0.0280242	-0.0231271
Parity	2 - 1	Decile 7	-0.0254892	0.00123677	-20.6095	2.25553e-94	-0.0279132	-0.0230652
Parity	2 - 1	Decile 8	-0.0253844	0.00123496	-20.5548	6.97143e-94	-0.0278048	-0.0229639
Parity	2 - 1	Decile 9	-0.0252343	0.0012575	-20.0671	1.43127e-89	-0.0276989	-0.0227696
Parity	2 - 1	Decile 10	-0.0248888	0.0014086	-17.6691	7.24895e-70	-0.0276496	-0.022128
Parity	3 - 1	Decile 1	-0.0290033	0.00174379	-16.6323	4.06574e-62	-0.0324211	-0.0255856
Parity	3 - 1	Decile 2	-0.0288336	0.00162184	-17.7783	1.04063e-70	-0.0320124	-0.0256549
Parity	3 - 1	Decile 3	-0.0286903	0.001537	-18.6665	9.27362e-78	-0.0317028	-0.0256779
Parity	3 - 1	Decile 4	-0.0285817	0.00148542	-19.2415	1.66378e-82	-0.0314931	-0.0256703
Parity	3 - 1	Decile 5	-0.028488	0.00145066	-19.6379	7.33167e-86	-0.0313312	-0.0256447
Parity	3 - 1	Decile 6	-0.0283977	0.00142628	-19.9104	3.30934e-88	-0.0311932	-0.0256023
Parity	3 - 1	Decile 7	-0.0283014	0.0014105	-20.0648	1.50024e-89	-0.0310659	-0.0255368
Parity	3 - 1	Decile 8	-0.0281846	0.00140592	-20.0471	2.1387e-89	-0.0309401	-0.025429
Parity	3 - 1	Decile 9	-0.0280173	0.00142686	-19.6356	7.67056e-86	-0.0308139	-0.0252207
Parity	3 - 1	Decile 10	-0.0276324	0.00158514	-17.4321	4.70558e-68	-0.0307393	-0.0245256
Parity	4 - 1	Decile 1	-0.0266788	0.0021865	-12.2016	3.0472e-34	-0.0309642	-0.0223933
Parity	4 - 1	Decile 2	-0.0265231	0.00209291	-12.6728	8.36333e-37	-0.0306252	-0.0224211
Parity	4 - 1	Decile 3	-0.0263917	0.00202699	-13.0201	9.39989e-39	-0.0303645	-0.0224189
Parity	4 - 1	Decile 4	-0.0262921	0.00198567	-13.2409	5.09474e-40	-0.0301839	-0.0224002
Parity	4 - 1	Decile 5	-0.0262061	0.00195636	-13.3953	6.4401e-41	-0.0300405	-0.0223717
Parity	4 - 1	Decile 6	-0.0261233	0.0019339	-13.5081	1.40055e-41	-0.0299137	-0.022333
Parity	4 - 1	Decile 7	-0.0260349	0.0019163	-13.586	4.8456e-42	-0.0297908	-0.0222791
Parity	4 - 1	Decile 8	-0.0259278	0.00190398	-13.6177	3.14399e-42	-0.0296595	-0.022196
Parity	4 - 1	Decile 9	-0.0257744	0.00190363	-13.5396	9.12802e-42	-0.0295054	-0.0220433
Parity	4 - 1	Decile 10	-0.0254213	0.00197725	-12.8569	7.86972e-38	-0.0292966	-0.021546
Parity	5+ - 1	Decile 1	-0.0322196	0.00212762	-15.1435	8.3666e-52	-0.0363897	-0.0280496
Parity	5+ - 1	Decile 2	-0.0320303	0.00200468	-15.9778	1.8248e-57	-0.0359594	-0.0281012
Parity	5+ - 1	Decile 3	-0.0318705	0.00192027	-16.5969	7.33505e-62	-0.0356342	-0.0281069
Parity	5+ - 1	Decile 4	-0.0317493	0.0018695	-16.9827	1.10202e-64	-0.0354135	-0.0280852
Parity	5+ - 1	Decile 5	-0.0316448	0.00183559	-17.2396	1.33968e-66	-0.0352425	-0.0280471
Parity	5+ - 1	Decile 6	-0.0315442	0.001812	-17.4085	7.11234e-68	-0.0350956	-0.0279927
Parity	5+ - 1	Decile 7	-0.0314367	0.00179691	-17.4948	1.5689e-68	-0.0349586	-0.0279148
Parity	5+ - 1	Decile 8	-0.0313064	0.00179284	-17.462	2.79198e-68	-0.0348203	-0.0277925
Parity	5+ - 1	Decile 9	-0.03112	0.00181382	-17.1571	5.56159e-66	-0.034675	-0.0275649
Parity	5+ - 1	Decile 10	-0.0306908	0.00197141	-15.5679	1.20201e-54	-0.0345547	-0.0268269
Occupational type	0 - Unemployed or unregistered	Decile 1	-0.0291635	0.00137044	-21.2804	1.72566e-100	-0.0318495	-0.0264775
Occupational type	0 - Unemployed or unregistered	Decile 2	-0.0289884	0.00128267	-22.6	4.33034e-113	-0.0315024	-0.0264745
Occupational type	0 - Unemployed or unregistered	Decile 3	-0.0288407	0.00123681	-23.3186	2.87265e-120	-0.0312648	-0.0264166
Occupational type	0 - Unemployed or unregistered	Decile 4	-0.0287286	0.00122099	-23.5289	2.06303e-122	-0.0311217	-0.0263355
Occupational type	0 - Unemployed or unregistered	Decile 5	-0.028632	0.00122091	-23.4514	1.27836e-121	-0.031025	-0.0262391
Occupational type	0 - Unemployed or unregistered	Decile 6	-0.028539	0.00123258	-23.1539	1.32889e-118	-0.0309549	-0.0261232
Occupational type	0 - Unemployed or unregistered	Decile 7	-0.0284397	0.00125728	-22.62	2.75546e-113	-0.030904	-0.0259755
Occupational type	0 - Unemployed or unregistered	Decile 8	-0.0283194	0.00130293	-21.7351	9.55643e-105	-0.0308731	-0.0257657
Occupational type	0 - Unemployed or unregistered	Decile 9	-0.0281472	0.00139443	-20.1855	1.31378e-90	-0.0308802	-0.0254142
Occupational type	0 - Unemployed or unregistered	Decile 10	-0.027751	0.0016908	-16.413	1.54417e-60	-0.0310649	-0.0244371
Occupational type	1 - Unemployed or unregistered	Decile 1	-0.00569231	0.00343782	-1.65579	0.0977643	-0.0124303	0.0010457
Occupational type	1 - Unemployed or unregistered	Decile 2	-0.0056592	0.00342318	-1.6532	0.0982902	-0.0123685	0.00105011
Occupational type	1 - Unemployed or unregistered	Decile 3	-0.00563124	0.00341119	-1.65081	0.0987771	-0.0123171	0.00105458
Occupational type	1 - Unemployed or unregistered	Decile 4	-0.00561004	0.00340234	-1.64888	0.0991727	-0.0122785	0.00105842
Occupational type	1 - Unemployed or unregistered	Decile 5	-0.00559175	0.00339486	-1.64712	0.0995325	-0.0122455	0.00106205
Occupational type	1 - Unemployed or unregistered	Decile 6	-0.00557415	0.00338779	-1.64536	0.0998952	-0.0122141	0.00106581
Occupational type	1 - Unemployed or unregistered	Decile 7	-0.00555534	0.0033804	-1.6434	0.100301	-0.0121808	0.00107012
Occupational type	1 - Unemployed or unregistered	Decile 8	-0.00553255	0.00337164	-1.64091	0.100817	-0.0121408	0.00107575
Occupational type	1 - Unemployed or unregistered	Decile 9	-0.00549991	0.0033595	-1.63712	0.101604	-0.0120844	0.00108458
Occupational type	1 - Unemployed or unregistered	Decile 10	-0.0054248	0.00333327	-1.62747	0.103638	-0.0119579	0.0011083
Occupational type	2 - Unemployed or unregistered	Decile 1	-0.00600592	0.00185554	-3.23675	0.00120899	-0.0096427	-0.00236913
Occupational type	2 - Unemployed or unregistered	Decile 2	-0.00597097	0.00184954	-3.22835	0.00124505	-0.009596	-0.00234594
Occupational type	2 - Unemployed or unregistered	Decile 3	-0.00594145	0.00184528	-3.2198	0.00128278	-0.00955815	-0.00232476
Occupational type	2 - Unemployed or unregistered	Decile 4	-0.00591908	0.00184255	-3.21244	0.00131613	-0.00953041	-0.00230775
Occupational type	2 - Unemployed or unregistered	Decile 5	-0.00589977	0.00184053	-3.20548	0.00134838	-0.00950714	-0.0022924
Occupational type	2 - Unemployed or unregistered	Decile 6	-0.00588119	0.00183888	-3.19825	0.00138264	-0.00948532	-0.00227706
Occupational type	2 - Unemployed or unregistered	Decile 7	-0.00586134	0.00183743	-3.18997	0.00142287	-0.00946264	-0.00226005
Occupational type	2 - Unemployed or unregistered	Decile 8	-0.00583728	0.00183611	-3.17916	0.00147702	-0.00943599	-0.00223858
Occupational type	2 - Unemployed or unregistered	Decile 9	-0.00580284	0.00183503	-3.16225	0.00156554	-0.00939944	-0.00220624
Occupational type	2 - Unemployed or unregistered	Decile 10	-0.00572355	0.00183614	-3.11716	0.00182601	-0.00932232	-0.00212478
Occupational type	3 - Unemployed or unregistered	Decile 1	-0.00973641	0.00198771	-4.89831	9.66646e-07	-0.0136322	-0.00584057
Occupational type	3 - Unemployed or unregistered	Decile 2	-0.00967947	0.0019804	-4.88765	1.02049e-06	-0.013561	-0.00579797
Occupational type	3 - Unemployed or unregistered	Decile 3	-0.00963139	0.00197628	-4.87349	1.09643e-06	-0.0135048	-0.00575795
Occupational type	3 - Unemployed or unregistered	Decile 4	-0.00959494	0.00197441	-4.85965	1.17595e-06	-0.0134647	-0.00572516
Occupational type	3 - Unemployed or unregistered	Decile 5	-0.00956349	0.00197365	-4.84558	1.26244e-06	-0.0134318	-0.0056952
Occupational type	3 - Unemployed or unregistered	Decile 6	-0.00953322	0.00197367	-4.83021	1.36392e-06	-0.0134015	-0.0056649
Occupational type	3 - Unemployed or unregistered	Decile 7	-0.00950089	0.00197448	-4.81184	1.49544e-06	-0.0133708	-0.00563098
Occupational type	3 - Unemployed or unregistered	Decile 8	-0.00946169	0.00197655	-4.78696	1.69325e-06	-0.0133357	-0.00558772
Occupational type	3 - Unemployed or unregistered	Decile 9	-0.00940559	0.00198157	-4.74654	2.06929e-06	-0.0132894	-0.00552179
Occupational type	3 - Unemployed or unregistered	Decile 10	-0.00927646	0.00200193	-4.63377	3.59064e-06	-0.0132002	-0.00535276
Occupational type	4 - Unemployed or unregistered	Decile 1	-0.00675544	0.0022329	-3.0254	0.002483	-0.0111319	-0.00237903
Occupational type	4 - Unemployed or unregistered	Decile 2	-0.00671609	0.00222272	-3.02156	0.00251473	-0.0110725	-0.00235964
Occupational type	4 - Unemployed or unregistered	Decile 3	-0.00668286	0.002215	-3.0171	0.00255205	-0.0110242	-0.00234155
Occupational type	4 - Unemployed or unregistered	Decile 4	-0.00665767	0.00220967	-3.01297	0.00258704	-0.0109885	-0.0023268
Occupational type	4 - Unemployed or unregistered	Decile 5	-0.00663593	0.00220544	-3.00889	0.00262202	-0.0109585	-0.00231335
Occupational type	4 - Unemployed or unregistered	Decile 6	-0.00661501	0.00220169	-3.00451	0.00266005	-0.0109302	-0.00229978
Occupational type	4 - Unemployed or unregistered	Decile 7	-0.00659267	0.00219803	-2.99935	0.00270555	-0.0109007	-0.00228461
Occupational type	4 - Unemployed or unregistered	Decile 8	-0.00656558	0.00219407	-2.99242	0.00276774	-0.0108659	-0.00226528
Occupational type	4 - Unemployed or unregistered	Decile 9	-0.0065268	0.00218929	-2.98123	0.0028709	-0.0108177	-0.00223586
Occupational type	4 - Unemployed or unregistered	Decile 10	-0.00643753	0.00218226	-2.94993	0.00317843	-0.0107147	-0.00216037
Occupational type	5 - Unemployed or unregistered	Decile 1	-0.00553194	0.00156135	-3.54304	0.000395542	-0.00859214	-0.00247174
Occupational type	5 - Unemployed or unregistered	Decile 2	-0.00549977	0.00155351	-3.54022	0.000399791	-0.0085446	-0.00245495
Occupational type	5 - Unemployed or unregistered	Decile 3	-0.00547261	0.00154773	-3.53589	0.000406406	-0.0085061	-0.00243911
Occupational type	5 - Unemployed or unregistered	Decile 4	-0.00545201	0.00154386	-3.53141	0.000413357	-0.00847792	-0.00242609
Occupational type	5 - Unemployed or unregistered	Decile 5	-0.00543424	0.00154088	-3.52671	0.000420761	-0.00845431	-0.00241417
Occupational type	5 - Unemployed or unregistered	Decile 6	-0.00541713	0.00153832	-3.52146	0.000429177	-0.00843218	-0.00240208
Occupational type	5 - Unemployed or unregistered	Decile 7	-0.00539886	0.00153592	-3.51507	0.000439634	-0.0084092	-0.00238852
Occupational type	5 - Unemployed or unregistered	Decile 8	-0.00537671	0.00153346	-3.50625	0.000454467	-0.00838225	-0.00237118
Occupational type	5 - Unemployed or unregistered	Decile 9	-0.00534501	0.00153082	-3.49159	0.000480155	-0.00834536	-0.00234465
Occupational type	5 - Unemployed or unregistered	Decile 10	-0.00527202	0.00152856	-3.44901	0.000562652	-0.00826795	-0.00227609
Occupational type	6 - Unemployed or unregistered	Decile 1	-0.0112536	0.00604593	-1.86135	0.0626941	-0.0231034	0.000596185
Occupational type	6 - Unemployed or unregistered	Decile 2	-0.0111877	0.00600891	-1.86185	0.0626246	-0.0229649	0.000589573
Occupational type	6 - Unemployed or unregistered	Decile 3	-0.011132	0.00597858	-1.86198	0.0626063	-0.0228498	0.000585821
Occupational type	6 - Unemployed or unregistered	Decile 4	-0.0110898	0.00595616	-1.8619	0.0626174	-0.0227636	0.000584095
Occupational type	6 - Unemployed or unregistered	Decile 5	-0.0110533	0.00593721	-1.86171	0.0626446	-0.0226901	0.000583382
Occupational type	6 - Unemployed or unregistered	Decile 6	-0.0110183	0.00591932	-1.86141	0.0626863	-0.0226199	0.000583374
Occupational type	6 - Unemployed or unregistered	Decile 7	-0.0109808	0.00590059	-1.86097	0.0627479	-0.0225458	0.0005841
Occupational type	6 - Unemployed or unregistered	Decile 8	-0.0109355	0.0058784	-1.86028	0.0628463	-0.0224569	0.000585997
Occupational type	6 - Unemployed or unregistered	Decile 9	-0.0108705	0.00584763	-1.85896	0.0630332	-0.0223316	0.000590649
Occupational type	6 - Unemployed or unregistered	Decile 10	-0.010721	0.00578121	-1.85445	0.0636748	-0.0220519	0.00061
Occupational type	7 - Unemployed or unregistered	Decile 1	-0.00473943	0.00482215	-0.982846	0.325683	-0.0141907	0.00471181
Occupational type	7 - Unemployed or unregistered	Decile 2	-0.0047119	0.00479549	-0.982569	0.32582	-0.0141109	0.00468709
Occupational type	7 - Unemployed or unregistered	Decile 3	-0.00468865	0.00477317	-0.982293	0.325956	-0.0140439	0.00466659
Occupational type	7 - Unemployed or unregistered	Decile 4	-0.00467102	0.00475637	-0.982056	0.326072	-0.0139933	0.00465129
Occupational type	7 - Unemployed or unregistered	Decile 5	-0.00465581	0.00474195	-0.981834	0.326182	-0.0139499	0.00463824
Occupational type	7 - Unemployed or unregistered	Decile 6	-0.00464117	0.00472815	-0.981604	0.326295	-0.0139082	0.00462583
Occupational type	7 - Unemployed or unregistered	Decile 7	-0.00462553	0.00471349	-0.98134	0.326425	-0.0138638	0.00461273
Occupational type	7 - Unemployed or unregistered	Decile 8	-0.00460658	0.00469582	-0.980995	0.326595	-0.0138102	0.00459706
Occupational type	7 - Unemployed or unregistered	Decile 9	-0.00457944	0.00467074	-0.980453	0.326862	-0.0137339	0.00457504
Occupational type	7 - Unemployed or unregistered	Decile 10	-0.00451697	0.00461392	-0.978987	0.327586	-0.0135601	0.00452615
Occupational type	8 - Unemployed or unregistered	Decile 1	-0.0109653	0.00343724	-3.19014	0.00142204	-0.0177022	-0.00422841
Occupational type	8 - Unemployed or unregistered	Decile 2	-0.0109011	0.0034178	-3.1895	0.00142522	-0.0175998	-0.00420229
Occupational type	8 - Unemployed or unregistered	Decile 3	-0.0108468	0.00340292	-3.1875	0.00143508	-0.0175164	-0.00417721
Occupational type	8 - Unemployed or unregistered	Decile 4	-0.0108057	0.00339258	-3.1851	0.00144706	-0.017455	-0.00415636
Occupational type	8 - Unemployed or unregistered	Decile 5	-0.0107702	0.00338431	-3.1824	0.0014606	-0.0174033	-0.0041371
Occupational type	8 - Unemployed or unregistered	Decile 6	-0.0107361	0.00337691	-3.17926	0.00147652	-0.0173547	-0.00411745
Occupational type	8 - Unemployed or unregistered	Decile 7	-0.0106996	0.00336962	-3.17531	0.00149676	-0.0173039	-0.00409526
Occupational type	8 - Unemployed or unregistered	Decile 8	-0.0106554	0.00336163	-3.16971	0.00152593	-0.0172441	-0.00406671
Occupational type	8 - Unemployed or unregistered	Decile 9	-0.0105921	0.0033518	-3.16013	0.001577	-0.0171615	-0.00402271
Occupational type	8 - Unemployed or unregistered	Decile 10	-0.0104465	0.00333623	-3.13122	0.00174083	-0.0169854	-0.00390758
Occupational type	9 - Unemployed or unregistered	Decile 1	-0.00172114	0.00259915	-0.662195	0.507846	-0.00681538	0.00337309
Occupational type	9 - Unemployed or unregistered	Decile 2	-0.00171119	0.00258436	-0.66213	0.507888	-0.00677645	0.00335407
Occupational type	9 - Unemployed or unregistered	Decile 3	-0.00170278	0.00257193	-0.662062	0.507931	-0.00674366	0.00333811
Occupational type	9 - Unemployed or unregistered	Decile 4	-0.0016964	0.00256252	-0.662003	0.507969	-0.00671885	0.00332606
Occupational type	9 - Unemployed or unregistered	Decile 5	-0.0016909	0.00255443	-0.661946	0.508006	-0.00669749	0.0033157
Occupational type	9 - Unemployed or unregistered	Decile 6	-0.0016856	0.00254666	-0.661887	0.508044	-0.00667697	0.00330576
Occupational type	9 - Unemployed or unregistered	Decile 7	-0.00167994	0.00253838	-0.661818	0.508088	-0.00665508	0.00329519
Occupational type	9 - Unemployed or unregistered	Decile 8	-0.00167309	0.00252837	-0.661726	0.508147	-0.0066286	0.00328242
Occupational type	9 - Unemployed or unregistered	Decile 9	-0.00166327	0.00251408	-0.661581	0.50824	-0.00659079	0.00326425
Occupational type	9 - Unemployed or unregistered	Decile 10	-0.00164067	0.00248143	-0.661179	0.508498	-0.00650418	0.00322285

## Sheet: sga_deaton_100_interaction
Independent variable	Contrast	Income level	AME	Standard error	Z score	P value	Lower CI	Upper CI
Average distance to neighbor	dX/dY	Decile 1	-1.61547e-06	8.25769e-07	-1.95633	0.0504268	-3.23395e-06	3.00415e-09
Average distance to neighbor	dX/dY	Decile 2	-1.64573e-06	8.40655e-07	-1.95767	0.0502686	-3.29338e-06	1.92727e-09
Average distance to neighbor	dX/dY	Decile 3	-1.67204e-06	8.54131e-07	-1.95759	0.0502778	-3.34611e-06	2.02533e-09
Average distance to neighbor	dX/dY	Decile 4	-1.69248e-06	8.64942e-07	-1.95675	0.0503768	-3.38773e-06	2.77924e-09
Average distance to neighbor	dX/dY	Decile 5	-1.71045e-06	8.74703e-07	-1.95546	0.0505287	-3.42484e-06	3.93894e-09
Average distance to neighbor	dX/dY	Decile 6	-1.72805e-06	8.84498e-07	-1.95371	0.0507353	-3.46164e-06	5.53006e-09
Average distance to neighbor	dX/dY	Decile 7	-1.7472e-06	8.9541e-07	-1.95128	0.0510237	-3.50217e-06	7.77511e-09
Average distance to neighbor	dX/dY	Decile 8	-1.77088e-06	9.09293e-07	-1.94754	0.0514705	-3.55306e-06	1.13003e-08
Average distance to neighbor	dX/dY	Decile 9	-1.80572e-06	9.30484e-07	-1.94062	0.0523039	-3.62944e-06	1.79954e-08
Average distance to neighbor	dX/dY	Decile 10	-1.8903e-06	9.85744e-07	-1.91763	0.0551573	-3.82232e-06	4.17257e-08
Civil status	Divorced - Unmarried	Decile 1	0.00306964	0.00238037	1.28956	0.197203	-0.00159581	0.00773508
Civil status	Divorced - Unmarried	Decile 2	0.00312682	0.00242312	1.29041	0.196908	-0.00162241	0.00787604
Civil status	Divorced - Unmarried	Decile 3	0.00317654	0.00246092	1.29079	0.196775	-0.00164678	0.00799986
Civil status	Divorced - Unmarried	Decile 4	0.00321515	0.00249069	1.29087	0.196749	-0.00166651	0.00809681
Civil status	Divorced - Unmarried	Decile 5	0.0032491	0.00251717	1.29078	0.196781	-0.00168446	0.00818266
Civil status	Divorced - Unmarried	Decile 6	0.00328236	0.00254338	1.29055	0.196861	-0.00170259	0.0082673
Civil status	Divorced - Unmarried	Decile 7	0.00331851	0.0025722	1.29014	0.197001	-0.00172291	0.00835993
Civil status	Divorced - Unmarried	Decile 8	0.00336323	0.00260831	1.28943	0.197249	-0.00174896	0.00847542
Civil status	Divorced - Unmarried	Decile 9	0.003429	0.00266235	1.28796	0.197759	-0.0017891	0.0086471
Civil status	Divorced - Unmarried	Decile 10	0.0035886	0.00279813	1.2825	0.199668	-0.00189564	0.00907283
Civil status	Married - Unmarried	Decile 1	0.00100906	0.00103921	0.970984	0.331556	-0.00102776	0.00304587
Civil status	Married - Unmarried	Decile 2	0.00102792	0.00105833	0.971263	0.331417	-0.00104638	0.00310222
Civil status	Married - Unmarried	Decile 3	0.00104433	0.00107513	0.971353	0.331373	-0.00106289	0.00315155
Civil status	Married - Unmarried	Decile 4	0.00105707	0.00108828	0.971327	0.331386	-0.00107591	0.00319006
Civil status	Married - Unmarried	Decile 5	0.00106828	0.00109992	0.971236	0.331431	-0.00108752	0.00322409
Civil status	Married - Unmarried	Decile 6	0.00107926	0.0011114	0.971086	0.331505	-0.00109904	0.00325756
Civil status	Married - Unmarried	Decile 7	0.0010912	0.00112396	0.970858	0.331619	-0.00111171	0.00329411
Civil status	Married - Unmarried	Decile 8	0.00110597	0.00113961	0.970482	0.331806	-0.00112762	0.00333957
Civil status	Married - Unmarried	Decile 9	0.0011277	0.00116288	0.969749	0.332172	-0.0011515	0.0034069
Civil status	Married - Unmarried	Decile 10	0.00118045	0.00122057	0.967137	0.333476	-0.00121181	0.00357272
Civil status	Widowed - Unmarried	Decile 1	-0.00130436	0.0105284	-0.123889	0.901403	-0.0219397	0.019331
Civil status	Widowed - Unmarried	Decile 2	-0.00132884	0.0107266	-0.123883	0.901408	-0.0223525	0.0196948
Civil status	Widowed - Unmarried	Decile 3	-0.00135015	0.010899	-0.123878	0.901412	-0.0227118	0.0200115
Civil status	Widowed - Unmarried	Decile 4	-0.0013667	0.011033	-0.123874	0.901415	-0.022991	0.0202576
Civil status	Widowed - Unmarried	Decile 5	-0.00138125	0.0111509	-0.12387	0.901419	-0.0232366	0.0204741
Civil status	Widowed - Unmarried	Decile 6	-0.00139552	0.0112664	-0.123865	0.901422	-0.0234773	0.0206862
Civil status	Widowed - Unmarried	Decile 7	-0.00141103	0.0113921	-0.123861	0.901426	-0.0237391	0.020917
Civil status	Widowed - Unmarried	Decile 8	-0.00143023	0.0115476	-0.123854	0.901431	-0.0240632	0.0212027
Civil status	Widowed - Unmarried	Decile 9	-0.00145847	0.0117766	-0.123845	0.901438	-0.0245402	0.0216233
Civil status	Widowed - Unmarried	Decile 10	-0.00152709	0.0123333	-0.123819	0.901459	-0.0256998	0.0226457
Deaton index (0.1 increment)	dX/dY	Decile 1	0.00109881	0.00029033	3.7847	0.000153896	0.000529774	0.00166785
Deaton index (0.1 increment)	dX/dY	Decile 2	0.00129807	0.000378977	3.4252	0.000614349	0.00055529	0.00204085
Deaton index (0.1 increment)	dX/dY	Decile 3	0.00147293	0.000491299	2.99804	0.00271721	0.000510006	0.00243586
Deaton index (0.1 increment)	dX/dY	Decile 4	0.0016097	0.000591578	2.72103	0.00650792	0.000450229	0.00276917
Deaton index (0.1 increment)	dX/dY	Decile 5	0.0017307	0.000686303	2.52177	0.0116767	0.000385568	0.00307583
Deaton index (0.1 increment)	dX/dY	Decile 6	0.00184986	0.00078378	2.36018	0.0182659	0.000313684	0.00338604
Deaton index (0.1 increment)	dX/dY	Decile 7	0.00198015	0.000894213	2.21441	0.0268008	0.000227526	0.00373278
Deaton index (0.1 increment)	dX/dY	Decile 8	0.00214239	0.00103646	2.06702	0.0387321	0.000110961	0.00417382
Deaton index (0.1 increment)	dX/dY	Decile 9	0.00238311	0.00125574	1.89778	0.0577254	-7.80896e-05	0.00484432
Deaton index (0.1 increment)	dX/dY	Decile 10	0.0029778	0.0018321	1.62535	0.104088	-0.000613042	0.00656865
Disposable income (10,000 SEK/year)	dX/dY	Decile 1	0.000143163	0.000106789	1.34062	0.180045	-6.61394e-05	0.000352464
Disposable income (10,000 SEK/year)	dX/dY	Decile 2	0.000147421	0.000113411	1.29988	0.193641	-7.48605e-05	0.000369702
Disposable income (10,000 SEK/year)	dX/dY	Decile 3	0.000151152	0.000119307	1.26692	0.205185	-8.2685e-05	0.000384989
Disposable income (10,000 SEK/year)	dX/dY	Decile 4	0.000154066	0.00012397	1.24277	0.213953	-8.89103e-05	0.000397042
Disposable income (10,000 SEK/year)	dX/dY	Decile 5	0.00015664	0.00012813	1.2225	0.221517	-9.4491e-05	0.000407771
Disposable income (10,000 SEK/year)	dX/dY	Decile 6	0.000159172	0.000132259	1.20348	0.228789	-0.000100052	0.000418396
Disposable income (10,000 SEK/year)	dX/dY	Decile 7	0.000161937	0.000136807	1.18368	0.236538	-0.000106201	0.000430074
Disposable income (10,000 SEK/year)	dX/dY	Decile 8	0.000165373	0.000142516	1.16038	0.245894	-0.000113954	0.000444699
Disposable income (10,000 SEK/year)	dX/dY	Decile 9	0.000170457	0.000151073	1.12831	0.259188	-0.00012564	0.000466554
Disposable income (10,000 SEK/year)	dX/dY	Decile 10	0.00018294	0.000172582	1.06002	0.289136	-0.000155314	0.000521194
Distance to labor ward, km	dX/dY	Decile 1	-4.11121e-06	2.59568e-05	-0.158387	0.874152	-5.49856e-05	4.67632e-05
Distance to labor ward, km	dX/dY	Decile 2	-4.1882e-06	2.64429e-05	-0.158386	0.874152	-5.60154e-05	4.7639e-05
Distance to labor ward, km	dX/dY	Decile 3	-4.25517e-06	2.68659e-05	-0.158385	0.874153	-5.69114e-05	4.8401e-05
Distance to labor ward, km	dX/dY	Decile 4	-4.30717e-06	2.71944e-05	-0.158384	0.874154	-5.76073e-05	4.89929e-05
Distance to labor ward, km	dX/dY	Decile 5	-4.35291e-06	2.74834e-05	-0.158383	0.874155	-5.82195e-05	4.95136e-05
Distance to labor ward, km	dX/dY	Decile 6	-4.39771e-06	2.77666e-05	-0.158382	0.874156	-5.88192e-05	5.00238e-05
Distance to labor ward, km	dX/dY	Decile 7	-4.44643e-06	2.80745e-05	-0.15838	0.874158	-5.94715e-05	5.05786e-05
Distance to labor ward, km	dX/dY	Decile 8	-4.5067e-06	2.84556e-05	-0.158377	0.87416	-6.02786e-05	5.12652e-05
Distance to labor ward, km	dX/dY	Decile 9	-4.59537e-06	2.90163e-05	-0.158372	0.874164	-6.14663e-05	5.22755e-05
Distance to labor ward, km	dX/dY	Decile 10	-4.8106e-06	3.03783e-05	-0.158357	0.874176	-6.4351e-05	5.47298e-05
Education	2 - 1	Decile 1	0.000779696	0.00318487	0.244813	0.806601	-0.00546253	0.00702192
Education	2 - 1	Decile 2	0.000793645	0.00324199	0.244802	0.80661	-0.00556054	0.00714783
Education	2 - 1	Decile 3	0.000805763	0.00329165	0.24479	0.806619	-0.00564576	0.00725729
Education	2 - 1	Decile 4	0.000815162	0.0033302	0.244779	0.806628	-0.00571191	0.00734223
Education	2 - 1	Decile 5	0.000823422	0.00336409	0.244769	0.806636	-0.00577006	0.00741691
Education	2 - 1	Decile 6	0.000831507	0.00339727	0.244758	0.806644	-0.00582702	0.00749003
Education	2 - 1	Decile 7	0.00084029	0.00343333	0.244745	0.806654	-0.00588892	0.0075695
Education	2 - 1	Decile 8	0.000851146	0.00347793	0.244728	0.806667	-0.00596548	0.00766777
Education	2 - 1	Decile 9	0.000867094	0.0035435	0.2447	0.806689	-0.00607804	0.00781223
Education	2 - 1	Decile 10	0.000905703	0.00370247	0.244621	0.80675	-0.006351	0.00816241
Education	2 - 1	Decile 1	-0.00226466	0.00302165	-0.74948	0.453568	-0.00818698	0.00365765
Education	3 - 1	Decile 2	-0.00230538	0.00307532	-0.749639	0.453472	-0.0083329	0.00372214
Education	3 - 1	Decile 3	-0.00234077	0.00312222	-0.749713	0.453428	-0.0084602	0.00377867
Education	3 - 1	Decile 4	-0.00236822	0.00315877	-0.74973	0.453418	-0.00855929	0.00382285
Education	3 - 1	Decile 5	-0.00239235	0.00319101	-0.749716	0.453426	-0.00864662	0.00386192
Education	3 - 1	Decile 6	-0.00241597	0.00322269	-0.749676	0.45345	-0.00873233	0.00390038
Education	3 - 1	Decile 7	-0.00244164	0.00325724	-0.749606	0.453492	-0.00882571	0.00394242
Education	3 - 1	Decile 8	-0.00247338	0.00330013	-0.749479	0.453568	-0.00894152	0.00399476
Education	3 - 1	Decile 9	-0.00252002	0.00336353	-0.749217	0.453726	-0.00911242	0.00407239
Education	3 - 1	Decile 10	-0.002633	0.00351897	-0.748229	0.454322	-0.00953006	0.00426406
Education	4 - 1	Decile 1	-0.00515443	0.00288604	-1.78598	0.0741019	-0.010811	0.000502115
Education	4 - 1	Decile 2	-0.00524755	0.00293368	-1.78873	0.073659	-0.0109974	0.000502358
Education	4 - 1	Decile 3	-0.00532849	0.00297644	-1.79022	0.0734186	-0.0111622	0.000505235
Education	4 - 1	Decile 4	-0.00539131	0.00301053	-1.79082	0.0733225	-0.0112918	0.000509218
Education	4 - 1	Decile 5	-0.00544653	0.00304115	-1.79095	0.0733018	-0.0114071	0.000514006
Education	4 - 1	Decile 6	-0.00550061	0.00307173	-1.79072	0.0733385	-0.0115211	0.000519876
Education	4 - 1	Decile 7	-0.00555938	0.00310566	-1.79008	0.0734408	-0.0116464	0.000527597
Education	4 - 1	Decile 8	-0.00563205	0.0031486	-1.78875	0.0736556	-0.0118032	0.000539094
Education	4 - 1	Decile 9	-0.00573889	0.00321375	-1.78573	0.0741432	-0.0120377	0.000559948
Education	4 - 1	Decile 10	-0.00599788	0.00338174	-1.77361	0.0761281	-0.012626	0.00063021
Education	5 - 1	Decile 1	-0.00646044	0.00290921	-2.22068	0.0263724	-0.0121624	-0.000758488
Education	5 - 1	Decile 2	-0.0065774	0.00295629	-2.22488	0.0260892	-0.0123716	-0.000783174
Education	5 - 1	Decile 3	-0.00667909	0.00299939	-2.22682	0.0259596	-0.0125578	-0.000800394
Education	5 - 1	Decile 4	-0.00675802	0.00303426	-2.22724	0.0259315	-0.0127051	-0.000810974
Education	5 - 1	Decile 5	-0.00682741	0.00306596	-2.22684	0.025958	-0.0128366	-0.00081823
Education	5 - 1	Decile 6	-0.00689536	0.00309797	-2.22577	0.0260296	-0.0129673	-0.000823457
Education	5 - 1	Decile 7	-0.00696921	0.00313384	-2.22386	0.0261578	-0.0131114	-0.000827011
Education	5 - 1	Decile 8	-0.00706056	0.00317978	-2.22046	0.0263876	-0.0132928	-0.000828315
Education	5 - 1	Decile 9	-0.00719486	0.00325051	-2.21346	0.0268662	-0.0135657	-0.00082398
Education	5 - 1	Decile 10	-0.00752054	0.00343785	-2.18757	0.028701	-0.0142586	-0.000782475
Education	6 - 1	Decile 1	-0.00841394	0.00290695	-2.89442	0.00379856	-0.0141115	-0.00271643
Education	6 - 1	Decile 2	-0.00856677	0.00294905	-2.90493	0.00367341	-0.0143468	-0.00278674
Education	6 - 1	Decile 3	-0.00869967	0.00298933	-2.91024	0.00361152	-0.0145586	-0.00284069
Education	6 - 1	Decile 4	-0.00880283	0.00302302	-2.91193	0.00359199	-0.0147278	-0.00287782
Education	6 - 1	Decile 5	-0.00889354	0.00305442	-2.91169	0.00359476	-0.0148801	-0.00290698
Education	6 - 1	Decile 6	-0.00898239	0.00308682	-2.90992	0.00361524	-0.0150324	-0.00293233
Education	6 - 1	Decile 7	-0.00907896	0.00312389	-2.9063	0.00365728	-0.0152017	-0.00295625
Education	6 - 1	Decile 8	-0.00919843	0.00317244	-2.89948	0.00373782	-0.0154163	-0.00298056
Education	6 - 1	Decile 9	-0.0093741	0.00324928	-2.88498	0.00391442	-0.0157426	-0.00300563
Education	6 - 1	Decile 10	-0.00980035	0.00346254	-2.83039	0.00464916	-0.0165868	-0.00301388
Education	7 - 1	Decile 1	-0.00823203	0.0051501	-1.59842	0.109949	-0.018326	0.00186198
Education	7 - 1	Decile 2	-0.00838151	0.00523669	-1.60053	0.10948	-0.0186452	0.00188222
Education	7 - 1	Decile 3	-0.00851149	0.00531398	-1.60172	0.109218	-0.0189267	0.00190371
Education	7 - 1	Decile 4	-0.00861239	0.00537527	-1.60222	0.109106	-0.0191477	0.00192296
Education	7 - 1	Decile 5	-0.00870111	0.00543014	-1.60237	0.109073	-0.019344	0.00194176
Education	7 - 1	Decile 6	-0.008788	0.00548475	-1.60226	0.109098	-0.0195379	0.00196191
Education	7 - 1	Decile 7	-0.00888245	0.00554512	-1.60185	0.109189	-0.0197507	0.00198579
Education	7 - 1	Decile 8	-0.00899929	0.00562127	-1.60094	0.109391	-0.0200168	0.00201819
Education	7 - 1	Decile 9	-0.0091711	0.00573622	-1.59881	0.109864	-0.0204139	0.00207168
Education	7 - 1	Decile 10	-0.00958793	0.00603003	-1.59003	0.111828	-0.0214066	0.00223071
Education	Unknown - 1	Decile 1	-0.0028726	0.00380891	-0.754179	0.450742	-0.0103379	0.00459273
Education	Unknown - 1	Decile 2	-0.0029243	0.00387533	-0.754595	0.450492	-0.0105198	0.0046712
Education	Unknown - 1	Decile 3	-0.00296923	0.00393335	-0.754887	0.450317	-0.0106785	0.00473999
Education	Unknown - 1	Decile 4	-0.0030041	0.00397856	-0.755071	0.450206	-0.0108019	0.00479374
Education	Unknown - 1	Decile 5	-0.00303474	0.00401845	-0.755203	0.450127	-0.0109108	0.00484127
Education	Unknown - 1	Decile 6	-0.00306474	0.00405763	-0.755304	0.450067	-0.0110175	0.00488806
Education	Unknown - 1	Decile 7	-0.00309734	0.00410035	-0.755384	0.450019	-0.0111339	0.0049392
Education	Unknown - 1	Decile 8	-0.00313765	0.0041534	-0.755441	0.449984	-0.0112782	0.00500287
Education	Unknown - 1	Decile 9	-0.00319688	0.00423181	-0.755442	0.449984	-0.0114911	0.0050973
Education	Unknown - 1	Decile 10	-0.00334041	0.00442404	-0.755059	0.450214	-0.0120114	0.00533055
Maternal age	25-29 years - 18-25 years	Decile 1	0.00220541	0.00124037	1.77804	0.0753981	-0.000225658	0.00463649
Maternal age	25-29 years - 18-25 years	Decile 2	0.0022476	0.00126361	1.77872	0.0752864	-0.000229027	0.00472423
Maternal age	25-29 years - 18-25 years	Decile 3	0.00228433	0.00128454	1.77833	0.0753494	-0.000233314	0.00480198
Maternal age	25-29 years - 18-25 years	Decile 4	0.00231288	0.00130126	1.77742	0.0754989	-0.000237535	0.0048633
Maternal age	25-29 years - 18-25 years	Decile 5	0.00233801	0.00131631	1.77619	0.0757017	-0.000241904	0.00491792
Maternal age	25-29 years - 18-25 years	Decile 6	0.00236264	0.00133137	1.7746	0.0759639	-0.000246787	0.00497207
Maternal age	25-29 years - 18-25 years	Decile 7	0.00238944	0.0013481	1.77245	0.0763191	-0.000252781	0.00503167
Maternal age	25-29 years - 18-25 years	Decile 8	0.00242263	0.00136932	1.76922	0.0768578	-0.000261195	0.00510645
Maternal age	25-29 years - 18-25 years	Decile 9	0.0024715	0.00140161	1.76333	0.0778443	-0.000275599	0.0052186
Maternal age	25-29 years - 18-25 years	Decile 10	0.00259043	0.0014853	1.74404	0.0811518	-0.000320709	0.00550157
Maternal age	30-34 years - 18-25 years	Decile 1	0.00776194	0.00141246	5.49533	3.89984e-08	0.00499357	0.0105303
Maternal age	30-34 years - 18-25 years	Decile 2	0.00790884	0.00143211	5.5225	3.34204e-08	0.00510195	0.0107157
Maternal age	30-34 years - 18-25 years	Decile 3	0.00803667	0.00145653	5.51769	3.4349e-08	0.00518192	0.0108914
Maternal age	30-34 years - 18-25 years	Decile 4	0.00813596	0.00148029	5.49621	3.88049e-08	0.00523465	0.0110373
Maternal age	30-34 years - 18-25 years	Decile 5	0.00822331	0.00150467	5.4652	4.62382e-08	0.00527422	0.0111724
Maternal age	30-34 years - 18-25 years	Decile 6	0.0083089	0.0015317	5.42462	5.80773e-08	0.00530682	0.011311
Maternal age	30-34 years - 18-25 years	Decile 7	0.00840198	0.0015646	5.37007	7.87063e-08	0.00533543	0.0114685
Maternal age	30-34 years - 18-25 years	Decile 8	0.00851719	0.00161025	5.28937	1.22738e-07	0.00536116	0.0116732
Maternal age	30-34 years - 18-25 years	Decile 9	0.00868671	0.00168701	5.14917	2.61647e-07	0.00538022	0.0119932
Maternal age	30-34 years - 18-25 years	Decile 10	0.00909854	0.00191702	4.74618	2.0729e-06	0.00534125	0.0128558
Maternal age	35-39 years - 18-25 years	Decile 1	0.0146816	0.0019037	7.71215	1.2372e-14	0.0109504	0.0184128
Maternal age	35-39 years - 18-25 years	Decile 2	0.0149558	0.00191627	7.80465	5.96654e-15	0.0112	0.0187116
Maternal age	35-39 years - 18-25 years	Decile 3	0.0151942	0.00194603	7.80784	5.81782e-15	0.0113801	0.0190084
Maternal age	35-39 years - 18-25 years	Decile 4	0.0153793	0.00198148	7.76155	8.39006e-15	0.0114957	0.019263
Maternal age	35-39 years - 18-25 years	Decile 5	0.0155421	0.00202155	7.6882	1.49222e-14	0.0115799	0.0195042
Maternal age	35-39 years - 18-25 years	Decile 6	0.0157015	0.00206873	7.58992	3.20115e-14	0.0116468	0.0197561
Maternal age	35-39 years - 18-25 years	Decile 7	0.0158747	0.00212865	7.45762	8.81019e-14	0.0117026	0.0200468
Maternal age	35-39 years - 18-25 years	Decile 8	0.0160889	0.00221471	7.26459	3.74163e-13	0.0117482	0.0204297
Maternal age	35-39 years - 18-25 years	Decile 9	0.0164039	0.00236353	6.94044	3.9087e-12	0.0117715	0.0210364
Maternal age	35-39 years - 18-25 years	Decile 10	0.0171677	0.00281824	6.09166	1.11749e-09	0.0116441	0.0226914
Maternal age	40+ years - 18-25 years	Decile 1	0.0223972	0.00336212	6.66164	2.70792e-11	0.0158076	0.0289869
Maternal age	40+ years - 18-25 years	Decile 2	0.0228096	0.00339318	6.72218	1.79023e-11	0.0161591	0.0294601
Maternal age	40+ years - 18-25 years	Decile 3	0.0231678	0.00344409	6.72682	1.73407e-11	0.0164175	0.0299181
Maternal age	40+ years - 18-25 years	Decile 4	0.0234457	0.00349924	6.70022	2.08101e-11	0.0165873	0.030304
Maternal age	40+ years - 18-25 years	Decile 5	0.0236898	0.003559	6.65632	2.80775e-11	0.0167143	0.0306653
Maternal age	40+ years - 18-25 years	Decile 6	0.0239288	0.00362764	6.59626	4.21667e-11	0.0168188	0.0310389
Maternal age	40+ years - 18-25 years	Decile 7	0.0241884	0.00371335	6.51391	7.32183e-11	0.0169104	0.0314665
Maternal age	40+ years - 18-25 years	Decile 8	0.0245093	0.00383486	6.39119	1.64597e-10	0.0169931	0.0320255
Maternal age	40+ years - 18-25 years	Decile 9	0.0249806	0.00404295	6.17881	6.45886e-10	0.0170566	0.0329046
Maternal age	40+ years - 18-25 years	Decile 10	0.0261211	0.0046754	5.58693	2.31119e-08	0.0169575	0.0352848
Mean neighborhood income (10,000 SEK/year)	dX/dY	Decile 1	-0.000851444	0.000151063	-5.63634	1.73705e-08	-0.00114752	-0.000555365
Mean neighborhood income (10,000 SEK/year)	dX/dY	Decile 2	-0.000867388	0.000160551	-5.40257	6.56923e-08	-0.00118206	-0.000552714
Mean neighborhood income (10,000 SEK/year)	dX/dY	Decile 3	-0.000881258	0.000169487	-5.19956	1.99759e-07	-0.00121345	-0.00054907
Mean neighborhood income (10,000 SEK/year)	dX/dY	Decile 4	-0.000892028	0.000176832	-5.04449	4.54729e-07	-0.00123861	-0.000545443
Mean neighborhood income (10,000 SEK/year)	dX/dY	Decile 5	-0.000901501	0.000183567	-4.91101	9.06104e-07	-0.00126129	-0.000541715
Mean neighborhood income (10,000 SEK/year)	dX/dY	Decile 6	-0.00091078	0.000190401	-4.78348	1.72286e-06	-0.00128396	-0.000537601
Mean neighborhood income (10,000 SEK/year)	dX/dY	Decile 7	-0.000920869	0.000198082	-4.64893	3.33667e-06	-0.0013091	-0.000532635
Mean neighborhood income (10,000 SEK/year)	dX/dY	Decile 8	-0.000933352	0.000207926	-4.48886	7.16052e-06	-0.00134088	-0.000525824
Mean neighborhood income (10,000 SEK/year)	dX/dY	Decile 9	-0.000951714	0.000223042	-4.26698	1.98139e-05	-0.00138887	-0.00051456
Mean neighborhood income (10,000 SEK/year)	dX/dY	Decile 10	-0.00099629	0.00026249	-3.79554	0.000147322	-0.00151076	-0.00048182
Area of origin	Nordic countries - Sweden	Decile 1	-0.00742596	0.00326607	-2.27367	0.0229858	-0.0138273	-0.00102459
Area of origin	Nordic countries - Sweden	Decile 2	-0.00756494	0.00332225	-2.27705	0.0227832	-0.0140764	-0.00105344
Area of origin	Nordic countries - Sweden	Decile 3	-0.00768599	0.003374	-2.27801	0.022726	-0.0142989	-0.00107308
Area of origin	Nordic countries - Sweden	Decile 4	-0.00778009	0.00341607	-2.2775	0.0227564	-0.0144755	-0.00108472
Area of origin	Nordic countries - Sweden	Decile 5	-0.00786293	0.00345447	-2.27616	0.0228364	-0.0146336	-0.00109229
Area of origin	Nordic countries - Sweden	Decile 6	-0.00794415	0.00349338	-2.27406	0.0229626	-0.014791	-0.00109724
Area of origin	Nordic countries - Sweden	Decile 7	-0.00803253	0.00353716	-2.2709	0.0231531	-0.0149652	-0.00109983
Area of origin	Nordic countries - Sweden	Decile 8	-0.00814201	0.00359348	-2.26578	0.0234651	-0.0151851	-0.00109893
Area of origin	Nordic countries - Sweden	Decile 9	-0.0083033	0.0036807	-2.2559	0.0240767	-0.0155173	-0.00108926
Area of origin	Nordic countries - Sweden	Decile 10	-0.00869616	0.00391451	-2.22152	0.0263157	-0.0163685	-0.00102387
Area of origin	OECD - Sweden	Decile 1	0.000674802	0.00201783	0.33442	0.738062	-0.00328006	0.00462967
Area of origin	OECD - Sweden	Decile 2	0.000687264	0.00205497	0.33444	0.738047	-0.0033404	0.00471493
Area of origin	OECD - Sweden	Decile 3	0.000698109	0.00208732	0.334452	0.738039	-0.00339297	0.00478919
Area of origin	OECD - Sweden	Decile 4	0.000706533	0.00211248	0.334457	0.738035	-0.00343385	0.00484692
Area of origin	OECD - Sweden	Decile 5	0.000713945	0.00213463	0.334458	0.738034	-0.00346985	0.00489774
Area of origin	OECD - Sweden	Decile 6	0.000721207	0.00215635	0.334458	0.738034	-0.00350516	0.00494757
Area of origin	OECD - Sweden	Decile 7	0.000729106	0.00217999	0.334454	0.738037	-0.00354359	0.0050018
Area of origin	OECD - Sweden	Decile 8	0.000738883	0.00220927	0.334446	0.738043	-0.00359121	0.00506898
Area of origin	OECD - Sweden	Decile 9	0.000753272	0.00225243	0.334427	0.738057	-0.0036614	0.00516795
Area of origin	OECD - Sweden	Decile 10	0.000788248	0.00235758	0.334347	0.738118	-0.00383252	0.00540901
Area of origin	Outside OECD - Sweden	Decile 1	0.0074681	0.00148342	5.03438	4.7941e-07	0.00456065	0.0103756
Area of origin	Outside OECD - Sweden	Decile 2	0.0076045	0.00149467	5.08775	3.62343e-07	0.004675	0.010534
Area of origin	Outside OECD - Sweden	Decile 3	0.00772311	0.0015102	5.11398	3.15441e-07	0.00476318	0.010683
Area of origin	Outside OECD - Sweden	Decile 4	0.00781519	0.00152608	5.12109	3.03782e-07	0.00482413	0.0108063
Area of origin	Outside OECD - Sweden	Decile 5	0.00789617	0.00154288	5.11781	3.09104e-07	0.00487218	0.0109202
Area of origin	Outside OECD - Sweden	Decile 6	0.00797548	0.00156193	5.10617	3.28756e-07	0.00491415	0.0110368
Area of origin	Outside OECD - Sweden	Decile 7	0.0080617	0.00158557	5.08442	3.68743e-07	0.00495404	0.0111694
Area of origin	Outside OECD - Sweden	Decile 8	0.00816836	0.00161902	5.04524	4.52948e-07	0.00499513	0.0113416
Area of origin	Outside OECD - Sweden	Decile 9	0.00832522	0.00167658	4.96559	6.84913e-07	0.00503918	0.0116113
Area of origin	Outside OECD - Sweden	Decile 10	0.00870584	0.00185559	4.69167	2.70985e-06	0.00506894	0.0123427
Parity	2 - 1	Decile 1	-0.0255812	0.00130627	-19.5835	2.13959e-85	-0.0281415	-0.023021
Parity	2 - 1	Decile 2	-0.0260982	0.00126898	-20.5662	5.51252e-94	-0.0285853	-0.023611
Parity	2 - 1	Decile 3	-0.0265476	0.00133767	-19.8462	1.18877e-87	-0.0291694	-0.0239258
Parity	2 - 1	Decile 4	-0.0268965	0.00145181	-18.5262	1.27004e-76	-0.029742	-0.024051
Parity	2 - 1	Decile 5	-0.0272033	0.00158867	-17.1233	9.95332e-66	-0.030317	-0.0240896
Parity	2 - 1	Decile 6	-0.0275037	0.00174928	-15.7228	1.05477e-55	-0.0309323	-0.0240752
Parity	2 - 1	Decile 7	-0.0278303	0.00194744	-14.2907	2.50223e-46	-0.0316472	-0.0240133
Parity	2 - 1	Decile 8	-0.0282341	0.00221879	-12.725	4.29472e-37	-0.0325829	-0.0238854
Parity	2 - 1	Decile 9	-0.0288279	0.00265659	-10.8515	1.96231e-27	-0.0340347	-0.0236211
Parity	2 - 1	Decile 10	-0.0302677	0.00384124	-7.87968	3.28213e-15	-0.0377964	-0.0227391
Parity	3 - 1	Decile 1	-0.0285685	0.00148008	-19.302	5.16701e-83	-0.0314694	-0.0256676
Parity	3 - 1	Decile 2	-0.029149	0.0014419	-20.2157	7.11832e-91	-0.0319751	-0.026323
Parity	3 - 1	Decile 3	-0.029654	0.0015212	-19.4938	1.23912e-84	-0.0326355	-0.0266725
Parity	3 - 1	Decile 4	-0.0300461	0.00165038	-18.2055	4.66784e-74	-0.0332808	-0.0268114
Parity	3 - 1	Decile 5	-0.0303909	0.00180466	-16.8402	1.23791e-63	-0.033928	-0.0268538
Parity	3 - 1	Decile 6	-0.0307287	0.0019855	-15.4765	4.99607e-54	-0.0346202	-0.0268372
Parity	3 - 1	Decile 7	-0.0310959	0.00220859	-14.0796	5.07232e-45	-0.0354247	-0.0267672
Parity	3 - 1	Decile 8	-0.0315502	0.00251419	-12.5489	4.0313e-36	-0.036478	-0.0266225
Parity	3 - 1	Decile 9	-0.0322185	0.0030077	-10.712	8.94026e-27	-0.0381134	-0.0263235
Parity	3 - 1	Decile 10	-0.0338401	0.00434596	-7.78658	6.88481e-15	-0.0423581	-0.0253222
Parity	4 - 1	Decile 1	-0.0266822	0.00191038	-13.967	2.47948e-44	-0.0304265	-0.022938
Parity	4 - 1	Decile 2	-0.0272225	0.00190826	-14.2657	3.58184e-46	-0.0309626	-0.0234824
Parity	4 - 1	Decile 3	-0.0276924	0.00198087	-13.9799	2.06769e-44	-0.0315748	-0.0238099
Parity	4 - 1	Decile 4	-0.0280571	0.00208349	-13.4664	2.46644e-41	-0.0321407	-0.0239736
Parity	4 - 1	Decile 5	-0.0283779	0.00220406	-12.8752	6.20395e-38	-0.0326978	-0.024058
Parity	4 - 1	Decile 6	-0.028692	0.0023465	-12.2276	2.21391e-34	-0.0332911	-0.024093
Parity	4 - 1	Decile 7	-0.0290335	0.00252506	-11.4982	1.34765e-30	-0.0339825	-0.0240845
Parity	4 - 1	Decile 8	-0.0294559	0.00277482	-10.6154	2.52641e-26	-0.0348944	-0.0240173
Parity	4 - 1	Decile 9	-0.0300769	0.00318865	-9.4325	4.00444e-21	-0.0363266	-0.0238273
Parity	4 - 1	Decile 10	-0.0315834	0.00435207	-7.25712	3.95431e-13	-0.0401133	-0.0230536
Parity	5+ - 1	Decile 1	-0.0318089	0.00183662	-17.3193	3.3645e-67	-0.0354086	-0.0282092
Parity	5+ - 1	Decile 2	-0.0324593	0.00179194	-18.114	2.47006e-73	-0.0359714	-0.0289471
Parity	5+ - 1	Decile 3	-0.0330252	0.00186681	-17.6907	4.94966e-70	-0.0366841	-0.0293663
Parity	5+ - 1	Decile 4	-0.0334647	0.0019956	-16.7693	4.09473e-63	-0.037376	-0.0295534
Parity	5+ - 1	Decile 5	-0.0338514	0.00215329	-15.7208	1.08962e-55	-0.0380718	-0.029631
Parity	5+ - 1	Decile 6	-0.0342303	0.00234154	-14.6187	2.1347e-48	-0.0388196	-0.0296409
Parity	5+ - 1	Decile 7	-0.0346423	0.00257734	-13.4411	3.47175e-41	-0.0396938	-0.0295908
Parity	5+ - 1	Decile 8	-0.0351522	0.00290485	-12.1012	1.04109e-33	-0.0408456	-0.0294587
Parity	5+ - 1	Decile 9	-0.0359024	0.00344107	-10.4335	1.74361e-25	-0.0426468	-0.029158
Parity	5+ - 1	Decile 10	-0.0377249	0.0049195	-7.66844	1.74104e-14	-0.0473669	-0.0280828
Occupational type	0 - Unemployed or unregistered	Decile 1	-0.0263588	0.00134495	-19.5983	1.59784e-85	-0.0289948	-0.0237227
Occupational type	0 - Unemployed or unregistered	Decile 2	-0.0268586	0.0012126	-22.1496	1.05205e-108	-0.0292352	-0.0244819
Occupational type	0 - Unemployed or unregistered	Decile 3	-0.0272942	0.00118676	-22.9989	4.782e-117	-0.0296202	-0.0249682
Occupational type	0 - Unemployed or unregistered	Decile 4	-0.0276331	0.00123368	-22.3989	4.03521e-111	-0.0300511	-0.0252151
Occupational type	0 - Unemployed or unregistered	Decile 5	-0.0279316	0.00132152	-21.1359	3.71722e-99	-0.0305217	-0.0253415
Occupational type	0 - Unemployed or unregistered	Decile 6	-0.0282245	0.00144412	-19.5445	4.599e-85	-0.0310549	-0.025394
Occupational type	0 - Unemployed or unregistered	Decile 7	-0.0285434	0.00161083	-17.7196	2.95866e-70	-0.0317005	-0.0253862
Occupational type	0 - Unemployed or unregistered	Decile 8	-0.0289386	0.00185439	-15.6055	6.68097e-55	-0.0325732	-0.0253041
Occupational type	0 - Unemployed or unregistered	Decile 9	-0.0295216	0.00226689	-13.023	9.05976e-39	-0.0339646	-0.0250786
Occupational type	0 - Unemployed or unregistered	Decile 10	-0.0309449	0.00343589	-9.00638	2.1297e-19	-0.0376791	-0.0242107
Occupational type	1 - Unemployed or unregistered	Decile 1	-0.0029798	0.00342571	-0.869836	0.38439	-0.00969407	0.00373446
Occupational type	1 - Unemployed or unregistered	Decile 2	-0.00303412	0.00348476	-0.870683	0.383927	-0.00986412	0.00379588
Occupational type	1 - Unemployed or unregistered	Decile 3	-0.00308135	0.00353646	-0.871309	0.383585	-0.0100127	0.00384998
Occupational type	1 - Unemployed or unregistered	Decile 4	-0.00311801	0.00357683	-0.871726	0.383358	-0.0101285	0.00389244
Occupational type	1 - Unemployed or unregistered	Decile 5	-0.00315025	0.0036125	-0.872043	0.383185	-0.0102306	0.00393011
Occupational type	1 - Unemployed or unregistered	Decile 6	-0.00318182	0.00364759	-0.872309	0.38304	-0.010331	0.00396732
Occupational type	1 - Unemployed or unregistered	Decile 7	-0.00321614	0.00368592	-0.872549	0.382909	-0.0104404	0.00400812
Occupational type	1 - Unemployed or unregistered	Decile 8	-0.0032586	0.0037336	-0.872776	0.382785	-0.0105763	0.00405912
Occupational type	1 - Unemployed or unregistered	Decile 9	-0.00332102	0.00380426	-0.872974	0.382677	-0.0107772	0.00413519
Occupational type	1 - Unemployed or unregistered	Decile 10	-0.00347247	0.00397848	-0.872814	0.382765	-0.0112701	0.00432521
Occupational type	2 - Unemployed or unregistered	Decile 1	-0.00395036	0.00179507	-2.20068	0.027759	-0.00746862	-0.000432093
Occupational type	2 - Unemployed or unregistered	Decile 2	-0.00402248	0.0018228	-2.20676	0.0273309	-0.00759511	-0.000449857
Occupational type	2 - Unemployed or unregistered	Decile 3	-0.0040852	0.00184823	-2.21034	0.0270819	-0.00770766	-0.000462744
Occupational type	2 - Unemployed or unregistered	Decile 4	-0.00413389	0.00186883	-2.21202	0.0269649	-0.00779673	-0.000471058
Occupational type	2 - Unemployed or unregistered	Decile 5	-0.00417671	0.00188758	-2.21273	0.026916	-0.0078763	-0.000477124
Occupational type	2 - Unemployed or unregistered	Decile 6	-0.00421865	0.00190653	-2.21274	0.0269159	-0.00795538	-0.000481917
Occupational type	2 - Unemployed or unregistered	Decile 7	-0.00426424	0.0019278	-2.21197	0.0269685	-0.00804265	-0.000485824
Occupational type	2 - Unemployed or unregistered	Decile 8	-0.00432063	0.00195507	-2.20996	0.0271081	-0.00815251	-0.000488756
Occupational type	2 - Unemployed or unregistered	Decile 9	-0.00440357	0.00199716	-2.20492	0.02746	-0.00831793	-0.000489209
Occupational type	2 - Unemployed or unregistered	Decile 10	-0.00460484	0.00210912	-2.1833	0.029014	-0.00873864	-0.000471034
Occupational type	3 - Unemployed or unregistered	Decile 1	-0.00744153	0.00194808	-3.81994	0.000133483	-0.0112597	-0.00362338
Occupational type	3 - Unemployed or unregistered	Decile 2	-0.00757819	0.00197146	-3.84396	0.000121067	-0.0114422	-0.00371421
Occupational type	3 - Unemployed or unregistered	Decile 3	-0.00769707	0.0019962	-3.85586	0.000115323	-0.0116096	-0.00378459
Occupational type	3 - Unemployed or unregistered	Decile 4	-0.00778939	0.00201834	-3.85931	0.000113709	-0.0117453	-0.00383352
Occupational type	3 - Unemployed or unregistered	Decile 5	-0.00787059	0.00203997	-3.85819	0.000114228	-0.0118689	-0.00387233
Occupational type	3 - Unemployed or unregistered	Decile 6	-0.00795014	0.00206314	-3.85342	0.00011648	-0.0119938	-0.00390646
Occupational type	3 - Unemployed or unregistered	Decile 7	-0.00803664	0.00209058	-3.84421	0.000120942	-0.0121341	-0.00393917
Occupational type	3 - Unemployed or unregistered	Decile 8	-0.00814368	0.0021278	-3.82728	0.000129568	-0.0123141	-0.00397327
Occupational type	3 - Unemployed or unregistered	Decile 9	-0.00830115	0.0021891	-3.79205	0.000149411	-0.0125917	-0.0040106
Occupational type	3 - Unemployed or unregistered	Decile 10	-0.00868363	0.00236978	-3.66432	0.000247997	-0.0133283	-0.00403895
Occupational type	4 - Unemployed or unregistered	Decile 1	-0.00483906	0.00214952	-2.25122	0.0243714	-0.00905205	-0.00062607
Occupational type	4 - Unemployed or unregistered	Decile 2	-0.00492754	0.00218465	-2.25553	0.0241003	-0.00920938	-0.0006457
Occupational type	4 - Unemployed or unregistered	Decile 3	-0.00500449	0.0022169	-2.25743	0.0239812	-0.00934952	-0.000659453
Occupational type	4 - Unemployed or unregistered	Decile 4	-0.00506423	0.00224304	-2.25775	0.0239612	-0.00946052	-0.000667948
Occupational type	4 - Unemployed or unregistered	Decile 5	-0.00511677	0.00226686	-2.25721	0.023995	-0.00955973	-0.000673814
Occupational type	4 - Unemployed or unregistered	Decile 6	-0.00516823	0.00229093	-2.25595	0.0240738	-0.00965838	-0.000678084
Occupational type	4 - Unemployed or unregistered	Decile 7	-0.00522418	0.00231796	-2.25378	0.02421	-0.00976731	-0.000681055
Occupational type	4 - Unemployed or unregistered	Decile 8	-0.0052934	0.00235264	-2.24998	0.0244504	-0.00990449	-0.000682297
Occupational type	4 - Unemployed or unregistered	Decile 9	-0.0053952	0.00240617	-2.24224	0.024946	-0.0101112	-0.000679199
Occupational type	4 - Unemployed or unregistered	Decile 10	-0.00564229	0.00254856	-2.21391	0.0268349	-0.0106374	-0.000647201
Occupational type	5 - Unemployed or unregistered	Decile 1	-0.00405816	0.00147035	-2.75999	0.00578029	-0.00694	-0.00117632
Occupational type	5 - Unemployed or unregistered	Decile 2	-0.00413227	0.00149535	-2.76341	0.00572005	-0.0070631	-0.00120144
Occupational type	5 - Unemployed or unregistered	Decile 3	-0.00419671	0.00151887	-2.76304	0.00572657	-0.00717365	-0.00121977
Occupational type	5 - Unemployed or unregistered	Decile 4	-0.00424674	0.00153831	-2.76066	0.0057685	-0.00726177	-0.00123171
Occupational type	5 - Unemployed or unregistered	Decile 5	-0.00429074	0.00155625	-2.75709	0.00583175	-0.00734094	-0.00124054
Occupational type	5 - Unemployed or unregistered	Decile 6	-0.00433383	0.00157461	-2.75231	0.0059176	-0.00742001	-0.00124764
Occupational type	5 - Unemployed or unregistered	Decile 7	-0.00438067	0.00159546	-2.74572	0.0060379	-0.00750771	-0.00125363
Occupational type	5 - Unemployed or unregistered	Decile 8	-0.00443862	0.00162252	-2.73563	0.00622607	-0.0076187	-0.00125854
Occupational type	5 - Unemployed or unregistered	Decile 9	-0.00452384	0.0016649	-2.71719	0.0065838	-0.00778698	-0.00126071
Occupational type	5 - Unemployed or unregistered	Decile 10	-0.00473066	0.00178031	-2.65721	0.00787902	-0.00822	-0.00124131
Occupational type	6 - Unemployed or unregistered	Decile 1	-0.00835527	0.00606919	-1.37667	0.168615	-0.0202507	0.00354014
Occupational type	6 - Unemployed or unregistered	Decile 2	-0.00850894	0.00617985	-1.37688	0.168548	-0.0206212	0.00360335
Occupational type	6 - Unemployed or unregistered	Decile 3	-0.00864263	0.00627805	-1.37664	0.168623	-0.0209474	0.00366212
Occupational type	6 - Unemployed or unregistered	Decile 4	-0.00874646	0.00635558	-1.37619	0.168764	-0.0212032	0.00371024
Occupational type	6 - Unemployed or unregistered	Decile 5	-0.00883779	0.0064247	-1.3756	0.168947	-0.02143	0.00375438
Occupational type	6 - Unemployed or unregistered	Decile 6	-0.00892727	0.00649327	-1.37485	0.169178	-0.0216539	0.00379931
Occupational type	6 - Unemployed or unregistered	Decile 7	-0.00902458	0.00656881	-1.37385	0.169487	-0.0218992	0.00385006
Occupational type	6 - Unemployed or unregistered	Decile 8	-0.009145	0.0066637	-1.37236	0.169952	-0.0222056	0.00391562
Occupational type	6 - Unemployed or unregistered	Decile 9	-0.00932218	0.00680619	-1.36966	0.170793	-0.0226621	0.00401771
Occupational type	6 - Unemployed or unregistered	Decile 10	-0.00975261	0.00716672	-1.36082	0.173571	-0.0237991	0.0042939
Occupational type	7 - Unemployed or unregistered	Decile 1	-0.00247994	0.00471076	-0.526441	0.598582	-0.0117128	0.00675298
Occupational type	7 - Unemployed or unregistered	Decile 2	-0.0025251	0.00479595	-0.526507	0.598536	-0.011925	0.00687479
Occupational type	7 - Unemployed or unregistered	Decile 3	-0.00256437	0.00487023	-0.526541	0.598513	-0.0121099	0.00698111
Occupational type	7 - Unemployed or unregistered	Decile 4	-0.00259486	0.00492803	-0.526551	0.598505	-0.0122536	0.0070639
Occupational type	7 - Unemployed or unregistered	Decile 5	-0.00262166	0.00497895	-0.526549	0.598507	-0.0123802	0.0071369
Occupational type	7 - Unemployed or unregistered	Decile 6	-0.00264791	0.00502891	-0.526538	0.598515	-0.0125044	0.00720858
Occupational type	7 - Unemployed or unregistered	Decile 7	-0.00267645	0.00508333	-0.526515	0.598531	-0.0126396	0.00728669
Occupational type	7 - Unemployed or unregistered	Decile 8	-0.00271174	0.00515079	-0.526471	0.598561	-0.0128071	0.00738361
Occupational type	7 - Unemployed or unregistered	Decile 9	-0.00276364	0.00525029	-0.526378	0.598626	-0.013054	0.00752675
Occupational type	7 - Unemployed or unregistered	Decile 10	-0.00288952	0.00549325	-0.526013	0.598879	-0.0136561	0.00787706
Occupational type	8 - Unemployed or unregistered	Decile 1	-0.0085957	0.00335957	-2.55857	0.0105104	-0.0151803	-0.00201106
Occupational type	8 - Unemployed or unregistered	Decile 2	-0.00875386	0.00341397	-2.56413	0.0103435	-0.0154451	-0.0020626
Occupational type	8 - Unemployed or unregistered	Decile 3	-0.00889145	0.00346479	-2.56623	0.010281	-0.0156823	-0.00210059
Occupational type	8 - Unemployed or unregistered	Decile 4	-0.00899832	0.00350657	-2.56613	0.0102839	-0.0158711	-0.00212558
Occupational type	8 - Unemployed or unregistered	Decile 5	-0.00909232	0.00354501	-2.56482	0.0103228	-0.0160404	-0.00214423
Occupational type	8 - Unemployed or unregistered	Decile 6	-0.00918442	0.00358423	-2.56245	0.0103935	-0.0162094	-0.00215946
Occupational type	8 - Unemployed or unregistered	Decile 7	-0.00928458	0.00362865	-2.55869	0.0105068	-0.0163966	-0.00217256
Occupational type	8 - Unemployed or unregistered	Decile 8	-0.00940852	0.00368618	-2.55237	0.0106991	-0.0166333	-0.00218374
Occupational type	8 - Unemployed or unregistered	Decile 9	-0.0095909	0.00377605	-2.53993	0.0110874	-0.0169918	-0.00218999
Occupational type	8 - Unemployed or unregistered	Decile 10	-0.010034	0.00402014	-2.49593	0.0125626	-0.0179133	-0.00215467
Occupational type	9 - Unemployed or unregistered	Decile 1	-0.000749784	0.00242382	-0.30934	0.757063	-0.00550038	0.00400081
Occupational type	9 - Unemployed or unregistered	Decile 2	-0.000763401	0.00246808	-0.309309	0.757086	-0.00560075	0.00407395
Occupational type	9 - Unemployed or unregistered	Decile 3	-0.000775238	0.00250661	-0.309278	0.75711	-0.0056881	0.00413762
Occupational type	9 - Unemployed or unregistered	Decile 4	-0.000784425	0.00253654	-0.30925	0.757131	-0.00575595	0.0041871
Occupational type	9 - Unemployed or unregistered	Decile 5	-0.000792503	0.00256287	-0.309225	0.757151	-0.00581564	0.00423063
Occupational type	9 - Unemployed or unregistered	Decile 6	-0.000800412	0.00258868	-0.309197	0.757171	-0.00587413	0.0042733
Occupational type	9 - Unemployed or unregistered	Decile 7	-0.000809008	0.00261675	-0.309166	0.757195	-0.00593774	0.00431972
Occupational type	9 - Unemployed or unregistered	Decile 8	-0.00081964	0.00265149	-0.309124	0.757227	-0.00601647	0.00437719
Occupational type	9 - Unemployed or unregistered	Decile 9	-0.000835269	0.00270263	-0.309058	0.757278	-0.00613233	0.00446179
Occupational type	9 - Unemployed or unregistered	Decile 10	-0.000873166	0.00282695	-0.308872	0.757419	-0.00641389	0.00466756

## Sheet: sga_deaton_400_interaction
Independent variable	Contrast	Income level	AME	Standard error	Z score	P value	Lower CI	Upper CI
Average distance to neighbor	dX/dY	Decile 1	-7.85623e-07	3.89362e-07	-2.01772	0.0436208	-1.54876e-06	-2.24868e-08
Average distance to neighbor	dX/dY	Decile 2	-7.98493e-07	3.95275e-07	-2.0201	0.0433735	-1.57322e-06	-2.37684e-08
Average distance to neighbor	dX/dY	Decile 3	-8.09648e-07	4.00709e-07	-2.02054	0.0433276	-1.59502e-06	-2.42725e-08
Average distance to neighbor	dX/dY	Decile 4	-8.18284e-07	4.05117e-07	-2.01987	0.0433969	-1.6123e-06	-2.42688e-08
Average distance to neighbor	dX/dY	Decile 5	-8.25861e-07	4.09131e-07	-2.01857	0.0435316	-1.62774e-06	-2.39789e-08
Average distance to neighbor	dX/dY	Decile 6	-8.33268e-07	4.13188e-07	-2.01668	0.0437289	-1.6431e-06	-2.34345e-08
Average distance to neighbor	dX/dY	Decile 7	-8.41304e-07	4.17739e-07	-2.01395	0.0440153	-1.66006e-06	-2.255e-08
Average distance to neighbor	dX/dY	Decile 8	-8.51222e-07	4.23573e-07	-2.00962	0.044471	-1.68141e-06	-2.10348e-08
Average distance to neighbor	dX/dY	Decile 9	-8.65762e-07	4.32558e-07	-2.00149	0.0453392	-1.71356e-06	-1.79642e-08
Average distance to neighbor	dX/dY	Decile 10	-9.00834e-07	4.56346e-07	-1.97402	0.0483799	-1.79526e-06	-6.4127e-09
Civil status	Divorced - Unmarried	Decile 1	0.00304041	0.00238693	1.27377	0.202744	-0.00163789	0.00771872
Civil status	Divorced - Unmarried	Decile 2	0.00308996	0.00242424	1.27461	0.202448	-0.00166147	0.00784139
Civil status	Divorced - Unmarried	Decile 3	0.00313289	0.00245731	1.27493	0.202335	-0.00168335	0.00794913
Civil status	Divorced - Unmarried	Decile 4	0.00316613	0.00248339	1.27492	0.202336	-0.00170122	0.00803347
Civil status	Divorced - Unmarried	Decile 5	0.00319529	0.00250661	1.27474	0.2024	-0.00171758	0.00810815
Civil status	Divorced - Unmarried	Decile 6	0.00322379	0.00252963	1.27441	0.202518	-0.00173419	0.00818176
Civil status	Divorced - Unmarried	Decile 7	0.0032547	0.00255495	1.27388	0.202707	-0.00175292	0.00826232
Civil status	Divorced - Unmarried	Decile 8	0.00329285	0.00258672	1.27298	0.203025	-0.00177704	0.00836274
Civil status	Divorced - Unmarried	Decile 9	0.00334877	0.00263434	1.2712	0.203657	-0.00181443	0.00851197
Civil status	Divorced - Unmarried	Decile 10	0.00348361	0.00275427	1.2648	0.205942	-0.00191466	0.00888188
Civil status	Married - Unmarried	Decile 1	0.00100807	0.00104319	0.966334	0.333877	-0.00103654	0.00305268
Civil status	Married - Unmarried	Decile 2	0.00102455	0.00105991	0.966639	0.333725	-0.00105284	0.00310195
Civil status	Married - Unmarried	Decile 3	0.00103884	0.0010746	0.966725	0.333682	-0.00106734	0.00314502
Civil status	Married - Unmarried	Decile 4	0.00104991	0.00108609	0.96668	0.333704	-0.0010788	0.00317861
Civil status	Married - Unmarried	Decile 5	0.00105961	0.00109627	0.966564	0.333762	-0.00108903	0.00320826
Civil status	Married - Unmarried	Decile 6	0.0010691	0.0011063	0.966381	0.333854	-0.0010992	0.0032374
Civil status	Married - Unmarried	Decile 7	0.0010794	0.00111727	0.966106	0.333991	-0.0011104	0.0032692
Civil status	Married - Unmarried	Decile 8	0.0010921	0.00113094	0.965661	0.334214	-0.00112449	0.0033087
Civil status	Married - Unmarried	Decile 9	0.00111073	0.00115125	0.964804	0.334643	-0.00114568	0.00336714
Civil status	Married - Unmarried	Decile 10	0.00115567	0.00120158	0.961791	0.336155	-0.00119938	0.00351072
Civil status	Widowed - Unmarried	Decile 1	-0.00128541	0.0105811	-0.121482	0.903309	-0.0220239	0.0194531
Civil status	Widowed - Unmarried	Decile 2	-0.00130652	0.0107553	-0.121477	0.903313	-0.0223865	0.0197734
Civil status	Widowed - Unmarried	Decile 3	-0.00132482	0.0109063	-0.121472	0.903317	-0.0227008	0.0200512
Civil status	Widowed - Unmarried	Decile 4	-0.00133899	0.0110233	-0.121468	0.90332	-0.0229444	0.0202664
Civil status	Widowed - Unmarried	Decile 5	-0.00135142	0.0111261	-0.121465	0.903323	-0.0231581	0.0204553
Civil status	Widowed - Unmarried	Decile 6	-0.00136358	0.0112265	-0.121461	0.903326	-0.0233671	0.0206399
Civil status	Widowed - Unmarried	Decile 7	-0.00137677	0.0113355	-0.121457	0.903329	-0.0235939	0.0208404
Civil status	Widowed - Unmarried	Decile 8	-0.00139306	0.0114701	-0.121451	0.903334	-0.023874	0.0210879
Civil status	Widowed - Unmarried	Decile 9	-0.00141694	0.0116675	-0.121443	0.90334	-0.0242849	0.021451
Civil status	Widowed - Unmarried	Decile 10	-0.00147457	0.0121444	-0.12142	0.903359	-0.0252772	0.0223281
Deaton index (0.1 increment)	dX/dY	Decile 1	0.00114326	0.000300934	3.79904	0.000145259	0.00055344	0.00173308
Deaton index (0.1 increment)	dX/dY	Decile 2	0.00131152	0.000403503	3.25032	0.00115273	0.000520665	0.00210237
Deaton index (0.1 increment)	dX/dY	Decile 3	0.00145854	0.00052647	2.77042	0.00559845	0.000426679	0.0024904
Deaton index (0.1 increment)	dX/dY	Decile 4	0.00157313	0.000633804	2.48205	0.0130629	0.000330901	0.00281537
Deaton index (0.1 increment)	dX/dY	Decile 5	0.00167423	0.000733973	2.28105	0.0225456	0.000235667	0.00311279
Deaton index (0.1 increment)	dX/dY	Decile 6	0.00177354	0.000836165	2.12103	0.0339189	0.000134682	0.00341239
Deaton index (0.1 increment)	dX/dY	Decile 7	0.00188182	0.000951084	1.97861	0.0478601	1.77327e-05	0.00374591
Deaton index (0.1 increment)	dX/dY	Decile 8	0.00201625	0.00109801	1.83629	0.0663153	-0.000135799	0.00416831
Deaton index (0.1 increment)	dX/dY	Decile 9	0.00221491	0.00132247	1.67483	0.0939682	-0.000377085	0.0048069
Deaton index (0.1 increment)	dX/dY	Decile 10	0.00270168	0.00190324	1.41952	0.155748	-0.0010286	0.00643197
Disposable income (10,000 SEK/year)	dX/dY	Decile 1	0.000126014	0.000117365	1.07369	0.282962	-0.000104018	0.000356046
Disposable income (10,000 SEK/year)	dX/dY	Decile 2	0.000129192	0.000123548	1.04568	0.295708	-0.000112958	0.000371342
Disposable income (10,000 SEK/year)	dX/dY	Decile 3	0.000131963	0.000129013	1.02287	0.30637	-0.000120897	0.000384823
Disposable income (10,000 SEK/year)	dX/dY	Decile 4	0.000134118	0.000133309	1.00607	0.314382	-0.000127163	0.000395399
Disposable income (10,000 SEK/year)	dX/dY	Decile 5	0.000136016	0.000137126	0.991912	0.321241	-0.000132745	0.000404778
Disposable income (10,000 SEK/year)	dX/dY	Decile 6	0.000137878	0.000140897	0.978572	0.327791	-0.000138275	0.000414032
Disposable income (10,000 SEK/year)	dX/dY	Decile 7	0.000139905	0.000145035	0.964631	0.33473	-0.000144358	0.000424167
Disposable income (10,000 SEK/year)	dX/dY	Decile 8	0.000142416	0.000150205	0.948145	0.343056	-0.00015198	0.000436811
Disposable income (10,000 SEK/year)	dX/dY	Decile 9	0.000146115	0.000157908	0.925318	0.3548	-0.000163379	0.00045561
Disposable income (10,000 SEK/year)	dX/dY	Decile 10	0.000155125	0.000177065	0.876087	0.380983	-0.000191917	0.000502167
Distance to labor ward, km	dX/dY	Decile 1	-6.44378e-07	2.65095e-05	-0.0243075	0.980607	-5.2602e-05	5.13132e-05
Distance to labor ward, km	dX/dY	Decile 2	-6.54935e-07	2.69438e-05	-0.0243074	0.980607	-5.34638e-05	5.21539e-05
Distance to labor ward, km	dX/dY	Decile 3	-6.64084e-07	2.73202e-05	-0.0243074	0.980607	-5.42107e-05	5.28826e-05
Distance to labor ward, km	dX/dY	Decile 4	-6.71167e-07	2.76117e-05	-0.0243074	0.980607	-5.47891e-05	5.34467e-05
Distance to labor ward, km	dX/dY	Decile 5	-6.77382e-07	2.78674e-05	-0.0243073	0.980607	-5.52965e-05	5.39417e-05
Distance to labor ward, km	dX/dY	Decile 6	-6.83458e-07	2.81174e-05	-0.0243073	0.980607	-5.57925e-05	5.44256e-05
Distance to labor ward, km	dX/dY	Decile 7	-6.90049e-07	2.83886e-05	-0.0243073	0.980608	-5.63306e-05	5.49505e-05
Distance to labor ward, km	dX/dY	Decile 8	-6.98183e-07	2.87233e-05	-0.0243072	0.980608	-5.69948e-05	5.55984e-05
Distance to labor ward, km	dX/dY	Decile 9	-7.10109e-07	2.9214e-05	-0.0243071	0.980608	-5.79685e-05	5.65483e-05
Distance to labor ward, km	dX/dY	Decile 10	-7.38876e-07	3.03977e-05	-0.024307	0.980608	-6.03173e-05	5.88396e-05
Education	2 - 1	Decile 1	0.000789744	0.00319377	0.247277	0.804694	-0.00546993	0.00704942
Education	2 - 1	Decile 2	0.000802095	0.00324386	0.247266	0.804703	-0.00555576	0.00715995
Education	2 - 1	Decile 3	0.000812788	0.00328727	0.247253	0.804712	-0.00563014	0.00725571
Education	2 - 1	Decile 4	0.000821059	0.00332087	0.247242	0.804721	-0.00568772	0.00732984
Education	2 - 1	Decile 5	0.000828311	0.00335034	0.247232	0.804729	-0.00573824	0.00739486
Education	2 - 1	Decile 6	0.000835394	0.00337915	0.24722	0.804738	-0.00578762	0.00745841
Education	2 - 1	Decile 7	0.000843074	0.0034104	0.247206	0.804748	-0.0058412	0.00752734
Education	2 - 1	Decile 8	0.000852544	0.00344897	0.247188	0.804763	-0.00590731	0.0076124
Education	2 - 1	Decile 9	0.000866412	0.0035055	0.247158	0.804786	-0.00600424	0.00773706
Education	2 - 1	Decile 10	0.000899788	0.0036418	0.247072	0.804852	-0.006238	0.00803758
Education	2 - 1	Decile 1	-0.00224605	0.00303101	-0.741021	0.45868	-0.00818673	0.00369463
Education	3 - 1	Decile 2	-0.00228135	0.00307801	-0.741177	0.458586	-0.00831414	0.00375144
Education	3 - 1	Decile 3	-0.00231192	0.003119	-0.741239	0.458549	-0.00842504	0.0038012
Education	3 - 1	Decile 4	-0.00233557	0.0031509	-0.74124	0.458548	-0.00851121	0.00384007
Education	3 - 1	Decile 5	-0.00235631	0.00317901	-0.74121	0.458566	-0.00858706	0.00387443
Education	3 - 1	Decile 6	-0.00237657	0.0032066	-0.741151	0.458602	-0.0086614	0.00390825
Education	3 - 1	Decile 7	-0.00239855	0.00323666	-0.741056	0.45866	-0.00874228	0.00394519
Education	3 - 1	Decile 8	-0.00242565	0.00327394	-0.740895	0.458757	-0.00884245	0.00399116
Education	3 - 1	Decile 9	-0.00246534	0.00332896	-0.740574	0.458952	-0.00898999	0.0040593
Education	3 - 1	Decile 10	-0.00256093	0.00346349	-0.739407	0.45966	-0.00934924	0.00422739
Education	4 - 1	Decile 1	-0.00513288	0.00289534	-1.77281	0.0762608	-0.0108076	0.000541885
Education	4 - 1	Decile 2	-0.00521394	0.00293613	-1.77579	0.0757683	-0.0109687	0.000540773
Education	4 - 1	Decile 3	-0.00528416	0.00297306	-1.77734	0.0755116	-0.0111113	0.000542939
Education	4 - 1	Decile 4	-0.00533849	0.00300268	-1.77791	0.0754187	-0.0112236	0.00054665
Education	4 - 1	Decile 5	-0.00538614	0.00302941	-1.77795	0.0754117	-0.0113237	0.000551389
Education	4 - 1	Decile 6	-0.00543271	0.00305622	-1.77759	0.0754711	-0.0114228	0.000557373
Education	4 - 1	Decile 7	-0.0054832	0.00308607	-1.77676	0.0756081	-0.0115318	0.000565388
Education	4 - 1	Decile 8	-0.0055455	0.00312403	-1.77511	0.0758794	-0.0116685	0.000577483
Education	4 - 1	Decile 9	-0.00563678	0.0031819	-1.77151	0.0764757	-0.0118732	0.000599639
Education	4 - 1	Decile 10	-0.00585669	0.00333247	-1.75747	0.0788385	-0.0123882	0.000674819
Education	5 - 1	Decile 1	-0.00644143	0.00291863	-2.207	0.0273137	-0.0121618	-0.000721021
Education	5 - 1	Decile 2	-0.00654338	0.00295862	-2.21163	0.0269921	-0.0123422	-0.000744588
Education	5 - 1	Decile 3	-0.00663169	0.0029958	-2.21366	0.0268519	-0.0125033	-0.000760032
Education	5 - 1	Decile 4	-0.00670003	0.00302622	-2.21399	0.0268292	-0.0126313	-0.000768749
Education	5 - 1	Decile 5	-0.00675998	0.00305411	-2.21341	0.0268697	-0.0127459	-0.000774039
Education	5 - 1	Decile 6	-0.00681856	0.00308246	-2.21205	0.0269629	-0.0128601	-0.00077706
Education	5 - 1	Decile 7	-0.0068821	0.00311444	-2.20974	0.0271231	-0.0129863	-0.000777916
Education	5 - 1	Decile 8	-0.00696049	0.00315567	-2.20571	0.0274046	-0.0131455	-0.000775481
Education	5 - 1	Decile 9	-0.00707536	0.00321967	-2.19754	0.0279821	-0.0133858	-0.00076491
Education	5 - 1	Decile 10	-0.00735218	0.00339136	-2.16792	0.030165	-0.0139991	-0.000705245
Education	6 - 1	Decile 1	-0.00841381	0.00291747	-2.88394	0.00392733	-0.0141319	-0.00269567
Education	6 - 1	Decile 2	-0.00854741	0.00295156	-2.8959	0.00378073	-0.0143324	-0.00276247
Education	6 - 1	Decile 3	-0.00866316	0.00298541	-2.90183	0.00370988	-0.0145145	-0.00281186
Education	6 - 1	Decile 4	-0.00875276	0.00301444	-2.90361	0.00368891	-0.014661	-0.00284456
Education	6 - 1	Decile 5	-0.00883135	0.00304197	-2.90317	0.00369412	-0.0147935	-0.00286919
Education	6 - 1	Decile 6	-0.00890816	0.00307076	-2.90096	0.00372021	-0.0149267	-0.00288958
Education	6 - 1	Decile 7	-0.00899148	0.00310411	-2.89663	0.0037719	-0.0150754	-0.00290753
Education	6 - 1	Decile 8	-0.00909428	0.00314832	-2.88861	0.00386946	-0.0152649	-0.00292368
Education	6 - 1	Decile 9	-0.00924496	0.00321924	-2.87178	0.00408164	-0.0155546	-0.00293537
Education	6 - 1	Decile 10	-0.00960823	0.00341989	-2.80952	0.00496158	-0.0163111	-0.00290538
Education	7 - 1	Decile 1	-0.00817306	0.00518025	-1.57773	0.114627	-0.0183262	0.00198004
Education	7 - 1	Decile 2	-0.00830278	0.0052545	-1.58013	0.114078	-0.0186014	0.00199585
Education	7 - 1	Decile 3	-0.00841518	0.00532112	-1.58147	0.113771	-0.0188444	0.00201403
Education	7 - 1	Decile 4	-0.00850217	0.00537418	-1.58204	0.11364	-0.0190354	0.00203103
Education	7 - 1	Decile 5	-0.00857848	0.00542181	-1.58222	0.1136	-0.019205	0.00204807
Education	7 - 1	Decile 6	-0.00865306	0.00546935	-1.5821	0.113627	-0.0193728	0.00206668
Education	7 - 1	Decile 7	-0.00873395	0.00552205	-1.58165	0.113729	-0.019557	0.00208906
Education	7 - 1	Decile 8	-0.00883376	0.00558869	-1.58065	0.113958	-0.0197874	0.00211987
Education	7 - 1	Decile 9	-0.00898006	0.00568965	-1.57831	0.114494	-0.0201316	0.00217146
Education	7 - 1	Decile 10	-0.00933273	0.00594925	-1.56872	0.116712	-0.0209931	0.00232759
Education	Unknown - 1	Decile 1	-0.00285061	0.00382186	-0.745871	0.455746	-0.0103413	0.0046401
Education	Unknown - 1	Decile 2	-0.00289546	0.00387959	-0.746333	0.455466	-0.0104993	0.00470839
Education	Unknown - 1	Decile 3	-0.0029343	0.00392993	-0.746656	0.455271	-0.0106368	0.00476821
Education	Unknown - 1	Decile 4	-0.00296435	0.0039691	-0.746858	0.45515	-0.0107436	0.00481494
Education	Unknown - 1	Decile 5	-0.00299071	0.00400362	-0.747	0.455063	-0.0108377	0.00485625
Education	Unknown - 1	Decile 6	-0.00301645	0.0040375	-0.747109	0.454998	-0.0109298	0.0048969
Education	Unknown - 1	Decile 7	-0.00304437	0.00407441	-0.747194	0.454947	-0.0110301	0.00494132
Education	Unknown - 1	Decile 8	-0.00307881	0.00412018	-0.747251	0.454912	-0.0111542	0.00499659
Education	Unknown - 1	Decile 9	-0.00312925	0.00418773	-0.747244	0.454916	-0.011337	0.00507854
Education	Unknown - 1	Decile 10	-0.00325074	0.0043529	-0.746799	0.455185	-0.0117823	0.00528079
Maternal age	25-29 years - 18-25 years	Decile 1	0.00221419	0.00124445	1.77926	0.0751975	-0.000224879	0.00465326
Maternal age	25-29 years - 18-25 years	Decile 2	0.00225128	0.00126467	1.78013	0.0750543	-0.000227428	0.00472999
Maternal age	25-29 years - 18-25 years	Decile 3	0.00228345	0.00128303	1.77973	0.0751195	-0.000231241	0.00479815
Maternal age	25-29 years - 18-25 years	Decile 4	0.00230838	0.00129779	1.7787	0.0752883	-0.000235237	0.004852
Maternal age	25-29 years - 18-25 years	Decile 5	0.00233027	0.00131113	1.77729	0.0755199	-0.000239504	0.00490004
Maternal age	25-29 years - 18-25 years	Decile 6	0.00235167	0.00132454	1.77547	0.0758205	-0.000244371	0.00494772
Maternal age	25-29 years - 18-25 years	Decile 7	0.00237491	0.00133949	1.773	0.0762285	-0.000250434	0.00500025
Maternal age	25-29 years - 18-25 years	Decile 8	0.00240361	0.00135852	1.76928	0.0768475	-0.000259051	0.00506626
Maternal age	25-29 years - 18-25 years	Decile 9	0.00244572	0.00138762	1.76253	0.0779801	-0.000273966	0.0051654
Maternal age	25-29 years - 18-25 years	Decile 10	0.0025475	0.00146364	1.74053	0.0817664	-0.000321175	0.00541617
Maternal age	30-34 years - 18-25 years	Decile 1	0.00781262	0.00141877	5.5066	3.6583e-08	0.00503187	0.0105934
Maternal age	30-34 years - 18-25 years	Decile 2	0.00794209	0.00143362	5.5399	3.0265e-08	0.00513225	0.0107519
Maternal age	30-34 years - 18-25 years	Decile 3	0.00805434	0.0014552	5.53488	3.11435e-08	0.00520221	0.0109065
Maternal age	30-34 years - 18-25 years	Decile 4	0.00814127	0.00147756	5.50996	3.5892e-08	0.00524531	0.0110372
Maternal age	30-34 years - 18-25 years	Decile 5	0.00821756	0.00150124	5.47384	4.40386e-08	0.00527518	0.0111599
Maternal age	30-34 years - 18-25 years	Decile 6	0.00829215	0.00152804	5.42666	5.74173e-08	0.00529725	0.011287
Maternal age	30-34 years - 18-25 years	Decile 7	0.00837309	0.00156112	5.36352	8.16157e-08	0.00531335	0.0114328
Maternal age	30-34 years - 18-25 years	Decile 8	0.008473	0.00160755	5.27075	1.35869e-07	0.00532226	0.0116237
Maternal age	30-34 years - 18-25 years	Decile 9	0.00861953	0.00168636	5.11133	3.19893e-07	0.00531433	0.0119247
Maternal age	30-34 years - 18-25 years	Decile 10	0.0089732	0.00192381	4.66429	3.09679e-06	0.00520261	0.0127438
Maternal age	35-39 years - 18-25 years	Decile 1	0.0147575	0.00191525	7.70525	1.30591e-14	0.0110037	0.0185113
Maternal age	35-39 years - 18-25 years	Decile 2	0.0149989	0.00191886	7.81654	5.42944e-15	0.011238	0.0187598
Maternal age	35-39 years - 18-25 years	Decile 3	0.015208	0.00194434	7.82168	5.21224e-15	0.0113972	0.0190188
Maternal age	35-39 years - 18-25 years	Decile 4	0.0153699	0.0019786	7.76804	7.97106e-15	0.0114919	0.0192478
Maternal age	35-39 years - 18-25 years	Decile 5	0.0155118	0.00201903	7.68281	1.55637e-14	0.0115546	0.0194691
Maternal age	35-39 years - 18-25 years	Decile 6	0.0156506	0.00206769	7.56911	3.75792e-14	0.011598	0.0197032
Maternal age	35-39 years - 18-25 years	Decile 7	0.0158011	0.00213033	7.41719	1.1963e-13	0.0116257	0.0199765
Maternal age	35-39 years - 18-25 years	Decile 8	0.0159868	0.00222103	7.19791	6.11435e-13	0.0116336	0.0203399
Maternal age	35-39 years - 18-25 years	Decile 9	0.0162589	0.00237855	6.83564	8.16417e-12	0.011597	0.0209207
Maternal age	35-39 years - 18-25 years	Decile 10	0.0169147	0.00285824	5.91786	3.26161e-09	0.0113126	0.0225167
Maternal age	40+ years - 18-25 years	Decile 1	0.0224895	0.00338062	6.65248	2.88189e-11	0.0158636	0.0291154
Maternal age	40+ years - 18-25 years	Decile 2	0.0228521	0.0033981	6.72496	1.7564e-11	0.0161919	0.0295123
Maternal age	40+ years - 18-25 years	Decile 3	0.023166	0.00344162	6.73113	1.68349e-11	0.0164205	0.0299114
Maternal age	40+ years - 18-25 years	Decile 4	0.0234088	0.0034937	6.70028	2.08023e-11	0.0165612	0.0302563
Maternal age	40+ years - 18-25 years	Decile 5	0.0236217	0.00355256	6.64919	2.94713e-11	0.0166588	0.0305846
Maternal age	40+ years - 18-25 years	Decile 6	0.0238296	0.00362179	6.57952	4.71981e-11	0.016731	0.0309282
Maternal age	40+ years - 18-25 years	Decile 7	0.024055	0.00370961	6.48452	8.90156e-11	0.0167843	0.0313257
Maternal age	40+ years - 18-25 years	Decile 8	0.024333	0.00383554	6.34409	2.23738e-10	0.0168155	0.0318505
Maternal age	40+ years - 18-25 years	Decile 9	0.02474	0.00405297	6.10417	1.03335e-09	0.0167964	0.0326837
Maternal age	40+ years - 18-25 years	Decile 10	0.0257194	0.00471588	5.45379	4.93061e-08	0.0164765	0.0349624
Mean neighborhood income (10,000 SEK/year)	dX/dY	Decile 1	-0.000917473	0.000160767	-5.70685	1.15088e-08	-0.00123257	-0.000602375
Mean neighborhood income (10,000 SEK/year)	dX/dY	Decile 2	-0.000932503	0.000171012	-5.45286	4.95653e-08	-0.00126768	-0.000597327
Mean neighborhood income (10,000 SEK/year)	dX/dY	Decile 3	-0.00094553	0.000180731	-5.2317	1.67955e-07	-0.00129976	-0.000591304
Mean neighborhood income (10,000 SEK/year)	dX/dY	Decile 4	-0.000955615	0.000188746	-5.06297	4.12783e-07	-0.00132555	-0.00058568
Mean neighborhood income (10,000 SEK/year)	dX/dY	Decile 5	-0.000964465	0.000196106	-4.91807	8.74011e-07	-0.00134883	-0.000580103
Mean neighborhood income (10,000 SEK/year)	dX/dY	Decile 6	-0.000973115	0.000203578	-4.78007	1.75237e-06	-0.00137212	-0.00057411
Mean neighborhood income (10,000 SEK/year)	dX/dY	Decile 7	-0.000982499	0.000211974	-4.63499	3.56958e-06	-0.00139796	-0.000567037
Mean neighborhood income (10,000 SEK/year)	dX/dY	Decile 8	-0.000994081	0.000222728	-4.4632	8.07438e-06	-0.00143062	-0.000557542
Mean neighborhood income (10,000 SEK/year)	dX/dY	Decile 9	-0.00101106	0.000239211	-4.22664	2.37204e-05	-0.00147991	-0.000542216
Mean neighborhood income (10,000 SEK/year)	dX/dY	Decile 10	-0.00105202	0.00028201	-3.73043	0.000191154	-0.00160475	-0.00049929
Area of origin	Nordic countries - Sweden	Decile 1	-0.00748383	0.00327896	-2.28238	0.022467	-0.0139105	-0.00105718
Area of origin	Nordic countries - Sweden	Decile 2	-0.00760625	0.00332647	-2.28658	0.0222203	-0.014126	-0.00108648
Area of origin	Nordic countries - Sweden	Decile 3	-0.00771245	0.00337101	-2.28788	0.0221448	-0.0143195	-0.00110539
Area of origin	Nordic countries - Sweden	Decile 4	-0.00779475	0.00340769	-2.2874	0.0221726	-0.0144737	-0.00111579
Area of origin	Nordic countries - Sweden	Decile 5	-0.00786702	0.00344149	-2.28593	0.0222582	-0.0146122	-0.00112182
Area of origin	Nordic countries - Sweden	Decile 6	-0.0079377	0.003476	-2.28357	0.0223967	-0.0147505	-0.00112486
Area of origin	Nordic countries - Sweden	Decile 7	-0.00801444	0.00351511	-2.28	0.0226078	-0.0149039	-0.00112495
Area of origin	Nordic countries - Sweden	Decile 8	-0.00810924	0.00356579	-2.27417	0.0229555	-0.0150981	-0.00112041
Area of origin	Nordic countries - Sweden	Decile 9	-0.00824839	0.00364498	-2.26295	0.023639	-0.0153924	-0.00110437
Area of origin	Nordic countries - Sweden	Decile 10	-0.00858491	0.00386004	-2.22405	0.0261454	-0.0161505	-0.00101937
Area of origin	OECD - Sweden	Decile 1	0.000674571	0.00202698	0.332796	0.739288	-0.00329824	0.00464738
Area of origin	OECD - Sweden	Decile 2	0.000685459	0.00205955	0.332819	0.739271	-0.00335119	0.00472211
Area of origin	OECD - Sweden	Decile 3	0.000694898	0.00208783	0.332833	0.73926	-0.00339717	0.00478696
Area of origin	OECD - Sweden	Decile 4	0.000702207	0.00210975	0.332839	0.739256	-0.00343283	0.00483724
Area of origin	OECD - Sweden	Decile 5	0.000708623	0.00212901	0.332841	0.739254	-0.00346417	0.00488141
Area of origin	OECD - Sweden	Decile 6	0.000714895	0.00214786	0.33284	0.739255	-0.00349484	0.00492463
Area of origin	OECD - Sweden	Decile 7	0.000721701	0.00216833	0.332837	0.739258	-0.00352816	0.00497156
Area of origin	OECD - Sweden	Decile 8	0.000730104	0.00219364	0.332828	0.739264	-0.00356935	0.00502956
Area of origin	OECD - Sweden	Decile 9	0.000742428	0.00223081	0.332806	0.739281	-0.00362988	0.00511474
Area of origin	OECD - Sweden	Decile 10	0.000772182	0.00232085	0.332715	0.739349	-0.0037766	0.00532096
Area of origin	Outside OECD - Sweden	Decile 1	0.00741978	0.00148843	4.98496	6.19739e-07	0.00450251	0.0103371
Area of origin	Outside OECD - Sweden	Decile 2	0.00753823	0.00149482	5.04289	4.58558e-07	0.00460843	0.010468
Area of origin	Outside OECD - Sweden	Decile 3	0.00764085	0.00150705	5.07008	3.97655e-07	0.00468709	0.0105946
Area of origin	Outside OECD - Sweden	Decile 4	0.00772029	0.00152093	5.07603	3.85397e-07	0.00473932	0.0107013
Area of origin	Outside OECD - Sweden	Decile 5	0.00778998	0.00153634	5.07047	3.96833e-07	0.0047788	0.0108012
Area of origin	Outside OECD - Sweden	Decile 6	0.00785809	0.00155435	5.05555	4.2916e-07	0.00481162	0.0109046
Area of origin	Outside OECD - Sweden	Decile 7	0.00793197	0.00157718	5.02922	4.92483e-07	0.00484076	0.0110232
Area of origin	Outside OECD - Sweden	Decile 8	0.00802314	0.00161004	4.98319	6.25447e-07	0.00486752	0.0111788
Area of origin	Outside OECD - Sweden	Decile 9	0.00815677	0.00166741	4.89188	9.98765e-07	0.00488871	0.0114248
Area of origin	Outside OECD - Sweden	Decile 10	0.00847897	0.00184803	4.58812	4.47252e-06	0.0048569	0.012101
Parity	2 - 1	Decile 1	-0.0256574	0.00132234	-19.403	7.28063e-84	-0.0282492	-0.0230657
Parity	2 - 1	Decile 2	-0.0261106	0.00127024	-20.5556	6.8522e-94	-0.0286002	-0.023621
Parity	2 - 1	Decile 3	-0.0265033	0.0013441	-19.7183	1.50211e-86	-0.0291377	-0.0238689
Parity	2 - 1	Decile 4	-0.0268072	0.00147137	-18.2192	3.63334e-74	-0.0296911	-0.0239234
Parity	2 - 1	Decile 5	-0.0270739	0.00162358	-16.6754	1.97968e-62	-0.030256	-0.0238917
Parity	2 - 1	Decile 6	-0.0273344	0.00180084	-15.1787	4.89599e-52	-0.030864	-0.0238048
Parity	2 - 1	Decile 7	-0.027617	0.00201763	-13.6879	1.19954e-42	-0.0315715	-0.0236626
Parity	2 - 1	Decile 8	-0.0279658	0.00231163	-12.0979	1.08402e-33	-0.0324965	-0.0234351
Parity	2 - 1	Decile 9	-0.0284768	0.00278069	-10.2409	1.29973e-24	-0.0339269	-0.0230268
Parity	2 - 1	Decile 10	-0.0297085	0.00402859	-7.37442	1.65058e-13	-0.0376044	-0.0218126
Parity	3 - 1	Decile 1	-0.028663	0.00149795	-19.1348	1.29526e-81	-0.031599	-0.0257271
Parity	3 - 1	Decile 2	-0.0291722	0.00144328	-20.2125	7.59896e-91	-0.032001	-0.0263434
Parity	3 - 1	Decile 3	-0.0296135	0.0015284	-19.3755	1.24186e-83	-0.0326091	-0.0266179
Parity	3 - 1	Decile 4	-0.0299552	0.00167226	-17.913	9.33967e-72	-0.0332327	-0.0266776
Parity	3 - 1	Decile 5	-0.0302549	0.0018437	-16.4099	1.62556e-60	-0.0338685	-0.0266414
Parity	3 - 1	Decile 6	-0.030548	0.00204318	-14.9512	1.53055e-50	-0.0345525	-0.0265434
Parity	3 - 1	Decile 7	-0.0308659	0.00228714	-13.4954	1.66397e-41	-0.0353486	-0.0263832
Parity	3 - 1	Decile 8	-0.0312582	0.00261813	-11.9391	7.39998e-33	-0.0363896	-0.0261268
Parity	3 - 1	Decile 9	-0.0318334	0.00314667	-10.1165	4.6663e-24	-0.0380007	-0.025666
Parity	3 - 1	Decile 10	-0.0332205	0.00455542	-7.29252	3.04218e-13	-0.042149	-0.024292
Parity	4 - 1	Decile 1	-0.0267826	0.00192483	-13.9143	5.18915e-44	-0.0305552	-0.02301
Parity	4 - 1	Decile 2	-0.0272567	0.00190954	-14.274	3.18002e-46	-0.0309993	-0.0235141
Parity	4 - 1	Decile 3	-0.0276675	0.00198423	-13.9437	3.43736e-44	-0.0315565	-0.0237785
Parity	4 - 1	Decile 4	-0.0279855	0.00209582	-13.353	1.13799e-40	-0.0320932	-0.0238777
Parity	4 - 1	Decile 5	-0.0282645	0.00222815	-12.6852	7.14611e-37	-0.0326316	-0.0238974
Parity	4 - 1	Decile 6	-0.0285371	0.00238443	-11.9681	5.22105e-33	-0.0332106	-0.0238637
Parity	4 - 1	Decile 7	-0.0288329	0.00257958	-11.1774	5.26243e-29	-0.0338888	-0.023777
Parity	4 - 1	Decile 8	-0.0291979	0.00285077	-10.2421	1.28411e-24	-0.0347853	-0.0236105
Parity	4 - 1	Decile 9	-0.0297328	0.00329586	-9.02127	1.85922e-19	-0.0361926	-0.0232731
Parity	4 - 1	Decile 10	-0.0310224	0.00452595	-6.85435	7.16352e-12	-0.0398931	-0.0221517
Parity	5+ - 1	Decile 1	-0.0319311	0.00185758	-17.1896	3.17806e-66	-0.0355719	-0.0282903
Parity	5+ - 1	Decile 2	-0.0325018	0.00179269	-18.1302	1.84151e-73	-0.0360154	-0.0289882
Parity	5+ - 1	Decile 3	-0.0329966	0.00187069	-17.6387	1.24222e-69	-0.0366631	-0.0293301
Parity	5+ - 1	Decile 4	-0.0333798	0.0020131	-16.5813	9.51769e-62	-0.0373255	-0.0294342
Parity	5+ - 1	Decile 5	-0.0337162	0.00218806	-15.4091	1.42077e-53	-0.0380047	-0.0294276
Parity	5+ - 1	Decile 6	-0.034045	0.00239589	-14.2098	7.97079e-46	-0.0387408	-0.0293491
Parity	5+ - 1	Decile 7	-0.0344017	0.00265424	-12.9611	2.03394e-38	-0.039604	-0.0291995
Parity	5+ - 1	Decile 8	-0.0348422	0.00300979	-11.5763	5.43532e-31	-0.0407413	-0.0289431
Parity	5+ - 1	Decile 9	-0.0354881	0.00358528	-9.8983	4.23431e-23	-0.0425151	-0.0284611
Parity	5+ - 1	Decile 10	-0.0370472	0.00514329	-7.20301	5.88979e-13	-0.0471278	-0.0269665
Occupational type	0 - Unemployed or unregistered	Decile 1	-0.0264461	0.00138178	-19.1391	1.19224e-81	-0.0291543	-0.0237379
Occupational type	0 - Unemployed or unregistered	Decile 2	-0.0268847	0.00122277	-21.9868	3.85152e-107	-0.0292813	-0.0244881
Occupational type	0 - Unemployed or unregistered	Decile 3	-0.0272655	0.00118838	-22.9433	1.71708e-116	-0.0295947	-0.0249363
Occupational type	0 - Unemployed or unregistered	Decile 4	-0.0275608	0.00123963	-22.233	1.64785e-109	-0.0299904	-0.0251311
Occupational type	0 - Unemployed or unregistered	Decile 5	-0.0278201	0.00133759	-20.7988	4.43904e-96	-0.0304418	-0.0251985
Occupational type	0 - Unemployed or unregistered	Decile 6	-0.028074	0.00147355	-19.052	6.32934e-81	-0.0309621	-0.0251859
Occupational type	0 - Unemployed or unregistered	Decile 7	-0.0283497	0.00165654	-17.1139	1.16989e-65	-0.0315965	-0.025103
Occupational type	0 - Unemployed or unregistered	Decile 8	-0.0286906	0.00192054	-14.9388	1.84367e-50	-0.0324548	-0.0249264
Occupational type	0 - Unemployed or unregistered	Decile 9	-0.0291913	0.0023611	-12.3634	4.12239e-35	-0.0338189	-0.0245636
Occupational type	0 - Unemployed or unregistered	Decile 10	-0.0304045	0.00358198	-8.48816	2.09928e-17	-0.037425	-0.0233839
Occupational type	1 - Unemployed or unregistered	Decile 1	-0.00293164	0.00344567	-0.850817	0.394871	-0.00968503	0.00382176
Occupational type	1 - Unemployed or unregistered	Decile 2	-0.00297837	0.00349667	-0.851774	0.39434	-0.00983173	0.00387498
Occupational type	1 - Unemployed or unregistered	Decile 3	-0.00301886	0.00354126	-0.852482	0.393946	-0.00995961	0.00392188
Occupational type	1 - Unemployed or unregistered	Decile 4	-0.0030502	0.00357604	-0.852956	0.393684	-0.0100591	0.00395871
Occupational type	1 - Unemployed or unregistered	Decile 5	-0.00307769	0.00360674	-0.853317	0.393483	-0.0101468	0.00399139
Occupational type	1 - Unemployed or unregistered	Decile 6	-0.00310456	0.00363692	-0.853623	0.393314	-0.0102328	0.00402367
Occupational type	1 - Unemployed or unregistered	Decile 7	-0.0031337	0.00366986	-0.853903	0.393159	-0.0103265	0.00405909
Occupational type	1 - Unemployed or unregistered	Decile 8	-0.00316966	0.0037108	-0.854173	0.393009	-0.0104427	0.00410337
Occupational type	1 - Unemployed or unregistered	Decile 9	-0.00322236	0.00377139	-0.854423	0.39287	-0.0106141	0.00416942
Occupational type	1 - Unemployed or unregistered	Decile 10	-0.00334941	0.00392044	-0.854345	0.392914	-0.0110333	0.00433451
Occupational type	2 - Unemployed or unregistered	Decile 1	-0.00394091	0.00180383	-2.18474	0.0289078	-0.00747635	-0.00040546
Occupational type	2 - Unemployed or unregistered	Decile 2	-0.00400384	0.00182696	-2.19153	0.0284134	-0.00758461	-0.000423064
Occupational type	2 - Unemployed or unregistered	Decile 3	-0.00405836	0.00184853	-2.19545	0.0281311	-0.00768142	-0.000435309
Occupational type	2 - Unemployed or unregistered	Decile 4	-0.00410057	0.00186623	-2.19725	0.0280029	-0.00775831	-0.000442824
Occupational type	2 - Unemployed or unregistered	Decile 5	-0.0041376	0.00188249	-2.19794	0.0279537	-0.00782721	-0.00044798
Occupational type	2 - Unemployed or unregistered	Decile 6	-0.00417378	0.00189905	-2.19782	0.0279618	-0.00789586	-0.000451705
Occupational type	2 - Unemployed or unregistered	Decile 7	-0.00421303	0.00191778	-2.19683	0.0280323	-0.00797181	-0.000454263
Occupational type	2 - Unemployed or unregistered	Decile 8	-0.00426147	0.00194197	-2.1944	0.0282066	-0.00806767	-0.000455271
Occupational type	2 - Unemployed or unregistered	Decile 9	-0.00433247	0.00197965	-2.1885	0.028633	-0.00821251	-0.000452428
Occupational type	2 - Unemployed or unregistered	Decile 10	-0.00450366	0.00208133	-2.16383	0.0304771	-0.008583	-0.000424322
Occupational type	3 - Unemployed or unregistered	Decile 1	-0.00744493	0.00195934	-3.79972	0.000144862	-0.0112852	-0.0036047
Occupational type	3 - Unemployed or unregistered	Decile 2	-0.00756451	0.00197643	-3.82735	0.000129529	-0.0114382	-0.00369077
Occupational type	3 - Unemployed or unregistered	Decile 3	-0.00766814	0.00199642	-3.84094	0.000122564	-0.0115811	-0.00375523
Occupational type	3 - Unemployed or unregistered	Decile 4	-0.00774839	0.0020153	-3.84477	0.000120664	-0.0116983	-0.00379846
Occupational type	3 - Unemployed or unregistered	Decile 5	-0.0078188	0.00203436	-3.84336	0.000121359	-0.0118061	-0.00383152
Occupational type	3 - Unemployed or unregistered	Decile 6	-0.00788762	0.00205527	-3.83776	0.000124162	-0.0119159	-0.00385937
Occupational type	3 - Unemployed or unregistered	Decile 7	-0.0079623	0.00208051	-3.82709	0.000129665	-0.01204	-0.00388458
Occupational type	3 - Unemployed or unregistered	Decile 8	-0.00805447	0.00211534	-3.80765	0.000140296	-0.0122005	-0.00390848
Occupational type	3 - Unemployed or unregistered	Decile 9	-0.00818961	0.00217373	-3.76753	0.00016487	-0.0124501	-0.00392917
Occupational type	3 - Unemployed or unregistered	Decile 10	-0.0085157	0.0023495	-3.62447	0.000289551	-0.0131206	-0.00391076
Occupational type	4 - Unemployed or unregistered	Decile 1	-0.00482038	0.00216075	-2.23088	0.025689	-0.00905537	-0.000585386
Occupational type	4 - Unemployed or unregistered	Decile 2	-0.00489747	0.0021904	-2.23588	0.0253599	-0.00919057	-0.000604357
Occupational type	4 - Unemployed or unregistered	Decile 3	-0.00496426	0.00221806	-2.23811	0.0252141	-0.00931158	-0.000616938
Occupational type	4 - Unemployed or unregistered	Decile 4	-0.00501597	0.00224076	-2.23852	0.0251875	-0.00940777	-0.000624165
Occupational type	4 - Unemployed or unregistered	Decile 5	-0.00506133	0.0022616	-2.23794	0.0252249	-0.00949399	-0.000628673
Occupational type	4 - Unemployed or unregistered	Decile 6	-0.00510567	0.00228283	-2.23655	0.0253156	-0.00957993	-0.000631406
Occupational type	4 - Unemployed or unregistered	Decile 7	-0.00515377	0.00230682	-2.23414	0.0254736	-0.00967505	-0.000632485
Occupational type	4 - Unemployed or unregistered	Decile 8	-0.00521312	0.00233781	-2.22991	0.0257531	-0.00979515	-0.000631093
Occupational type	4 - Unemployed or unregistered	Decile 9	-0.00530013	0.00238603	-2.22131	0.0263298	-0.00997667	-0.000623586
Occupational type	4 - Unemployed or unregistered	Decile 10	-0.00550996	0.00251598	-2.18998	0.0285254	-0.0104412	-0.000578726
Occupational type	5 - Unemployed or unregistered	Decile 1	-0.00405137	0.00147793	-2.74124	0.00612076	-0.00694806	-0.00115467
Occupational type	5 - Unemployed or unregistered	Decile 2	-0.00411607	0.00149936	-2.74523	0.00604686	-0.00705476	-0.00117739
Occupational type	5 - Unemployed or unregistered	Decile 3	-0.00417214	0.00152	-2.74483	0.00605417	-0.00715128	-0.001193
Occupational type	5 - Unemployed or unregistered	Decile 4	-0.00421554	0.00153732	-2.74213	0.00610431	-0.00722864	-0.00120244
Occupational type	5 - Unemployed or unregistered	Decile 5	-0.00425361	0.0015535	-2.73807	0.00618006	-0.00729842	-0.00120879
Occupational type	5 - Unemployed or unregistered	Decile 6	-0.00429082	0.00157021	-2.73264	0.00628287	-0.00736837	-0.00121326
Occupational type	5 - Unemployed or unregistered	Decile 7	-0.00433118	0.00158933	-2.72517	0.00642689	-0.0074462	-0.00121616
Occupational type	5 - Unemployed or unregistered	Decile 8	-0.00438098	0.00161435	-2.71378	0.00665208	-0.00754505	-0.00121692
Occupational type	5 - Unemployed or unregistered	Decile 9	-0.00445399	0.00165388	-2.69305	0.00708016	-0.00769554	-0.00121244
Occupational type	5 - Unemployed or unregistered	Decile 10	-0.00463002	0.00176295	-2.6263	0.00863193	-0.00808534	-0.00117471
Occupational type	6 - Unemployed or unregistered	Decile 1	-0.00841381	0.00607838	-1.38422	0.166291	-0.0203272	0.0034996
Occupational type	6 - Unemployed or unregistered	Decile 2	-0.00854917	0.00617444	-1.38461	0.166173	-0.0206508	0.0035525
Occupational type	6 - Unemployed or unregistered	Decile 3	-0.0086665	0.00625995	-1.38443	0.166225	-0.0209358	0.00360279
Occupational type	6 - Unemployed or unregistered	Decile 4	-0.00875734	0.00632763	-1.38398	0.166363	-0.0211593	0.00364459
Occupational type	6 - Unemployed or unregistered	Decile 5	-0.00883706	0.00638809	-1.38336	0.166553	-0.0213575	0.00368337
Occupational type	6 - Unemployed or unregistered	Decile 6	-0.00891499	0.00644817	-1.38256	0.166799	-0.0215532	0.00372319
Occupational type	6 - Unemployed or unregistered	Decile 7	-0.00899955	0.00651445	-1.38147	0.167133	-0.0217676	0.00376855
Occupational type	6 - Unemployed or unregistered	Decile 8	-0.00910392	0.00659786	-1.37983	0.167639	-0.0220355	0.00382765
Occupational type	6 - Unemployed or unregistered	Decile 9	-0.00925697	0.00672338	-1.37683	0.168564	-0.0224346	0.00392061
Occupational type	6 - Unemployed or unregistered	Decile 10	-0.00962634	0.00704213	-1.36696	0.171636	-0.0234287	0.00417598
Occupational type	7 - Unemployed or unregistered	Decile 1	-0.00246985	0.0047308	-0.522079	0.601615	-0.0117421	0.00680235
Occupational type	7 - Unemployed or unregistered	Decile 2	-0.0025092	0.00480535	-0.522167	0.601554	-0.0119275	0.00690912
Occupational type	7 - Unemployed or unregistered	Decile 3	-0.00254328	0.00487017	-0.522216	0.60152	-0.0120886	0.00700208
Occupational type	7 - Unemployed or unregistered	Decile 4	-0.00256966	0.0049205	-0.522236	0.601506	-0.0122137	0.00707433
Occupational type	7 - Unemployed or unregistered	Decile 5	-0.0025928	0.00496475	-0.522242	0.601502	-0.0123235	0.00713794
Occupational type	7 - Unemployed or unregistered	Decile 6	-0.00261542	0.00500811	-0.522237	0.601505	-0.0124311	0.00720029
Occupational type	7 - Unemployed or unregistered	Decile 7	-0.00263995	0.00505525	-0.522219	0.601518	-0.012548	0.00726815
Occupational type	7 - Unemployed or unregistered	Decile 8	-0.00267021	0.00511358	-0.522181	0.601544	-0.0126926	0.00735222
Occupational type	7 - Unemployed or unregistered	Decile 9	-0.00271457	0.00519941	-0.522092	0.601606	-0.0129052	0.00747608
Occupational type	7 - Unemployed or unregistered	Decile 10	-0.00282149	0.00540799	-0.521726	0.601861	-0.013421	0.00777798
Occupational type	8 - Unemployed or unregistered	Decile 1	-0.00863777	0.00337267	-2.56111	0.0104339	-0.0152481	-0.00202746
Occupational type	8 - Unemployed or unregistered	Decile 2	-0.00877678	0.00341773	-2.56801	0.0102284	-0.0154754	-0.00207815
Occupational type	8 - Unemployed or unregistered	Decile 3	-0.00889728	0.00346093	-2.57078	0.010147	-0.0156806	-0.00211399
Occupational type	8 - Unemployed or unregistered	Decile 4	-0.00899058	0.00349706	-2.57089	0.0101436	-0.0158447	-0.00213646
Occupational type	8 - Unemployed or unregistered	Decile 5	-0.00907245	0.00353074	-2.56956	0.0101827	-0.0159926	-0.00215233
Occupational type	8 - Unemployed or unregistered	Decile 6	-0.00915249	0.00356546	-2.56699	0.0102585	-0.0161407	-0.00216433
Occupational type	8 - Unemployed or unregistered	Decile 7	-0.00923934	0.00360515	-2.56282	0.0103826	-0.0163053	-0.00217338
Occupational type	8 - Unemployed or unregistered	Decile 8	-0.00934654	0.00365706	-2.55575	0.0105958	-0.0165142	-0.00217884
Occupational type	8 - Unemployed or unregistered	Decile 9	-0.00950374	0.00373904	-2.54176	0.0110295	-0.0168321	-0.00217537
Occupational type	8 - Unemployed or unregistered	Decile 10	-0.00988315	0.00396542	-2.49233	0.0126907	-0.0176552	-0.00211107
Occupational type	9 - Unemployed or unregistered	Decile 1	-0.000750056	0.00243299	-0.308285	0.757865	-0.00551863	0.00401852
Occupational type	9 - Unemployed or unregistered	Decile 2	-0.00076197	0.00247189	-0.308254	0.757889	-0.00560679	0.00408285
Occupational type	9 - Unemployed or unregistered	Decile 3	-0.00077229	0.00250564	-0.308221	0.757914	-0.00568325	0.00413867
Occupational type	9 - Unemployed or unregistered	Decile 4	-0.000780277	0.00253179	-0.308192	0.757936	-0.00574249	0.00418194
Occupational type	9 - Unemployed or unregistered	Decile 5	-0.000787282	0.00255474	-0.308165	0.757957	-0.00579449	0.00421993
Occupational type	9 - Unemployed or unregistered	Decile 6	-0.000794127	0.0025772	-0.308136	0.757979	-0.00584534	0.00425709
Occupational type	9 - Unemployed or unregistered	Decile 7	-0.000801551	0.00260157	-0.308102	0.758005	-0.00590054	0.00429744
Occupational type	9 - Unemployed or unregistered	Decile 8	-0.000810709	0.00263168	-0.308058	0.758039	-0.00596871	0.00434729
Occupational type	9 - Unemployed or unregistered	Decile 9	-0.00082413	0.00267587	-0.307986	0.758093	-0.00606873	0.00442047
Occupational type	9 - Unemployed or unregistered	Decile 10	-0.00085647	0.00278268	-0.307787	0.758245	-0.00631041	0.00459747

## Sheet: sga_deaton_1600_interaction
Independent variable	Contrast	Income level	AME	Standard error	Z score	P value	Lower CI	Upper CI
Average distance to neighbor	dX/dY	Decile 1	-2.01606e-07	1.85677e-07	-1.08579	0.277572	-5.65525e-07	1.62314e-07
Average distance to neighbor	dX/dY	Decile 2	-2.05673e-07	1.8931e-07	-1.08643	0.277287	-5.76714e-07	1.65368e-07
Average distance to neighbor	dX/dY	Decile 3	-2.09214e-07	1.92523e-07	-1.0867	0.27717	-5.86552e-07	1.68124e-07
Average distance to neighbor	dX/dY	Decile 4	-2.11966e-07	1.95052e-07	-1.08672	0.277162	-5.9426e-07	1.70328e-07
Average distance to neighbor	dX/dY	Decile 5	-2.14388e-07	1.97301e-07	-1.0866	0.277212	-6.0109e-07	1.72314e-07
Average distance to neighbor	dX/dY	Decile 6	-2.16761e-07	1.99527e-07	-1.08638	0.277312	-6.07826e-07	1.74304e-07
Average distance to neighbor	dX/dY	Decile 7	-2.19343e-07	2.01973e-07	-1.086	0.277477	-6.15203e-07	1.76516e-07
Average distance to neighbor	dX/dY	Decile 8	-2.2254e-07	2.05037e-07	-1.08536	0.277761	-6.24406e-07	1.79326e-07
Average distance to neighbor	dX/dY	Decile 9	-2.27246e-07	2.09621e-07	-1.08408	0.27833	-6.38096e-07	1.83604e-07
Average distance to neighbor	dX/dY	Decile 10	-2.38686e-07	2.2113e-07	-1.07939	0.280413	-6.72094e-07	1.94721e-07
Civil status	Divorced - Unmarried	Decile 1	0.00305328	0.00237647	1.28479	0.198864	-0.00160452	0.00771108
Civil status	Divorced - Unmarried	Decile 2	0.00311453	0.00242215	1.28585	0.198495	-0.0016328	0.00786186
Civil status	Divorced - Unmarried	Decile 3	0.00316784	0.00246278	1.28629	0.198343	-0.00165912	0.00799481
Civil status	Divorced - Unmarried	Decile 4	0.00320927	0.00249491	1.28632	0.19833	-0.00168067	0.00809921
Civil status	Divorced - Unmarried	Decile 5	0.00324572	0.00252361	1.28614	0.198393	-0.00170046	0.00819189
Civil status	Divorced - Unmarried	Decile 6	0.00328144	0.0025521	1.28578	0.198521	-0.00172059	0.00828347
Civil status	Divorced - Unmarried	Decile 7	0.00332029	0.00258353	1.28517	0.198732	-0.00174335	0.00838392
Civil status	Divorced - Unmarried	Decile 8	0.00336838	0.00262307	1.28414	0.199094	-0.00177274	0.0085095
Civil status	Divorced - Unmarried	Decile 9	0.00343916	0.00268253	1.28206	0.199823	-0.00181851	0.00869682
Civil status	Divorced - Unmarried	Decile 10	0.00361114	0.00283338	1.2745	0.202487	-0.00194219	0.00916448
Civil status	Married - Unmarried	Decile 1	0.00100409	0.00103724	0.968037	0.333026	-0.00102887	0.00303705
Civil status	Married - Unmarried	Decile 2	0.00102431	0.00105774	0.968395	0.332847	-0.00104882	0.00309744
Civil status	Married - Unmarried	Decile 3	0.00104191	0.0010758	0.968498	0.332796	-0.00106662	0.00315045
Civil status	Married - Unmarried	Decile 4	0.00105559	0.00108998	0.968448	0.332821	-0.00108074	0.00319192
Civil status	Married - Unmarried	Decile 5	0.00106763	0.00110257	0.968311	0.332889	-0.00109337	0.00322863
Civil status	Married - Unmarried	Decile 6	0.00107943	0.001115	0.968096	0.332996	-0.00110594	0.0032648
Civil status	Married - Unmarried	Decile 7	0.00109227	0.00112864	0.967773	0.333158	-0.00111983	0.00330436
Civil status	Married - Unmarried	Decile 8	0.00110816	0.00114568	0.967248	0.33342	-0.00113734	0.00335366
Civil status	Married - Unmarried	Decile 9	0.00113156	0.0011711	0.966235	0.333927	-0.00116376	0.00342687
Civil status	Married - Unmarried	Decile 10	0.00118844	0.00123452	0.96267	0.335713	-0.00123118	0.00360806
Civil status	Widowed - Unmarried	Decile 1	-0.00109741	0.0106053	-0.103478	0.917584	-0.0218834	0.0196886
Civil status	Widowed - Unmarried	Decile 2	-0.00111959	0.0108201	-0.103473	0.917588	-0.0223267	0.0200875
Civil status	Widowed - Unmarried	Decile 3	-0.00113891	0.0110073	-0.103469	0.917591	-0.0227128	0.020435
Civil status	Widowed - Unmarried	Decile 4	-0.00115393	0.0111528	-0.103465	0.917594	-0.023013	0.0207052
Civil status	Widowed - Unmarried	Decile 5	-0.00116715	0.0112809	-0.103462	0.917596	-0.0232773	0.020943
Civil status	Widowed - Unmarried	Decile 6	-0.0011801	0.0114065	-0.103459	0.917599	-0.0235365	0.0211763
Civil status	Widowed - Unmarried	Decile 7	-0.0011942	0.0115432	-0.103455	0.917602	-0.0238185	0.0214301
Civil status	Widowed - Unmarried	Decile 8	-0.00121166	0.0117125	-0.10345	0.917606	-0.0241677	0.0217444
Civil status	Widowed - Unmarried	Decile 9	-0.00123736	0.0119619	-0.103442	0.917612	-0.0246822	0.0222075
Civil status	Widowed - Unmarried	Decile 10	-0.0012999	0.0125689	-0.103422	0.917628	-0.0259346	0.0233348
Deaton index (0.1 increment)	dX/dY	Decile 1	0.00125684	0.000305616	4.11248	3.91437e-05	0.000657843	0.00185584
Deaton index (0.1 increment)	dX/dY	Decile 2	0.0014611	0.000418384	3.49225	0.000478965	0.000641086	0.00228112
Deaton index (0.1 increment)	dX/dY	Decile 3	0.00164075	0.000551721	2.97387	0.00294071	0.000559393	0.0027221
Deaton index (0.1 increment)	dX/dY	Decile 4	0.00178149	0.000668228	2.666	0.007676	0.000471792	0.0030912
Deaton index (0.1 increment)	dX/dY	Decile 5	0.00190619	0.000777388	2.45204	0.0142049	0.000382534	0.00342984
Deaton index (0.1 increment)	dX/dY	Decile 6	0.00202915	0.000889285	2.28177	0.0225029	0.000286178	0.00377211
Deaton index (0.1 increment)	dX/dY	Decile 7	0.00216375	0.00101581	2.13007	0.0331655	0.000172799	0.0041547
Deaton index (0.1 increment)	dX/dY	Decile 8	0.0023316	0.00117866	1.97818	0.047908	2.14742e-05	0.00464172
Deaton index (0.1 increment)	dX/dY	Decile 9	0.00258112	0.00142977	1.80527	0.0710326	-0.000221178	0.00538341
Deaton index (0.1 increment)	dX/dY	Decile 10	0.00319975	0.00209163	1.52979	0.126069	-0.000899764	0.00729926
Disposable income (10,000 SEK/year)	dX/dY	Decile 1	0.000154021	0.000125027	1.2319	0.217986	-9.10274e-05	0.000399069
Disposable income (10,000 SEK/year)	dX/dY	Decile 2	0.000158792	0.000133094	1.19308	0.232838	-0.000102068	0.000419652
Disposable income (10,000 SEK/year)	dX/dY	Decile 3	0.000162974	0.000140282	1.16176	0.245332	-0.000111973	0.000437922
Disposable income (10,000 SEK/year)	dX/dY	Decile 4	0.000166242	0.00014597	1.13888	0.254753	-0.000119853	0.000452338
Disposable income (10,000 SEK/year)	dX/dY	Decile 5	0.00016913	0.000151048	1.11971	0.262836	-0.000126918	0.000465178
Disposable income (10,000 SEK/year)	dX/dY	Decile 6	0.000171972	0.000156088	1.10176	0.270567	-0.000133956	0.0004779
Disposable income (10,000 SEK/year)	dX/dY	Decile 7	0.000175075	0.000161643	1.0831	0.278765	-0.000141739	0.000491889
Disposable income (10,000 SEK/year)	dX/dY	Decile 8	0.000178933	0.000168618	1.06118	0.288609	-0.000151551	0.000509418
Disposable income (10,000 SEK/year)	dX/dY	Decile 9	0.000184645	0.000179078	1.03109	0.302498	-0.00016634	0.000535631
Disposable income (10,000 SEK/year)	dX/dY	Decile 10	0.000198679	0.000205394	0.96731	0.333389	-0.000203885	0.000601244
Distance to labor ward, km	dX/dY	Decile 1	-5.72372e-06	2.78796e-05	-0.205301	0.837337	-6.03668e-05	4.89193e-05
Distance to labor ward, km	dX/dY	Decile 2	-5.83919e-06	2.84418e-05	-0.205303	0.837335	-6.15842e-05	4.99058e-05
Distance to labor ward, km	dX/dY	Decile 3	-5.93973e-06	2.89316e-05	-0.205303	0.837336	-6.26446e-05	5.07651e-05
Distance to labor ward, km	dX/dY	Decile 4	-6.01786e-06	2.93124e-05	-0.205301	0.837337	-6.3469e-05	5.14333e-05
Distance to labor ward, km	dX/dY	Decile 5	-6.08661e-06	2.96476e-05	-0.205299	0.837339	-6.41948e-05	5.20216e-05
Distance to labor ward, km	dX/dY	Decile 6	-6.154e-06	2.99763e-05	-0.205296	0.837341	-6.49064e-05	5.25984e-05
Distance to labor ward, km	dX/dY	Decile 7	-6.2273e-06	3.03339e-05	-0.205292	0.837344	-6.56808e-05	5.32261e-05
Distance to labor ward, km	dX/dY	Decile 8	-6.31806e-06	3.0777e-05	-0.205285	0.837349	-6.66398e-05	5.40037e-05
Distance to labor ward, km	dX/dY	Decile 9	-6.45166e-06	3.14295e-05	-0.205274	0.837358	-6.80524e-05	5.51491e-05
Distance to labor ward, km	dX/dY	Decile 10	-6.77646e-06	3.30181e-05	-0.205235	0.837388	-7.14907e-05	5.79377e-05
Education	2 - 1	Decile 1	0.000694736	0.00319739	0.217283	0.827988	-0.00557203	0.0069615
Education	2 - 1	Decile 2	0.000708063	0.00325886	0.217273	0.827995	-0.00567918	0.00709531
Education	2 - 1	Decile 3	0.00071965	0.00331234	0.217263	0.828003	-0.00577242	0.00721172
Education	2 - 1	Decile 4	0.000728643	0.00335387	0.217254	0.82801	-0.00584483	0.00730211
Education	2 - 1	Decile 5	0.00073655	0.0033904	0.217245	0.828017	-0.00590852	0.00738162
Education	2 - 1	Decile 6	0.000744292	0.00342619	0.217236	0.828024	-0.00597092	0.00745951
Education	2 - 1	Decile 7	0.000752707	0.00346511	0.217225	0.828033	-0.00603878	0.00754419
Education	2 - 1	Decile 8	0.000763114	0.00351325	0.21721	0.828045	-0.00612274	0.00764897
Education	2 - 1	Decile 9	0.00077841	0.00358408	0.217186	0.828064	-0.00624626	0.00780308
Education	2 - 1	Decile 10	0.000815487	0.003756	0.217116	0.828118	-0.00654613	0.00817711
Education	2 - 1	Decile 1	-0.00236601	0.00303453	-0.779698	0.435569	-0.00831358	0.00358155
Education	3 - 1	Decile 2	-0.00241164	0.00309232	-0.779879	0.435462	-0.00847247	0.0036492
Education	3 - 1	Decile 3	-0.00245131	0.00314296	-0.779938	0.435428	-0.0086114	0.00370878
Education	3 - 1	Decile 4	-0.00248212	0.00318252	-0.779921	0.435437	-0.00871975	0.00375551
Education	3 - 1	Decile 5	-0.00250921	0.0032175	-0.779863	0.435472	-0.00881538	0.00379697
Education	3 - 1	Decile 6	-0.00253574	0.00325192	-0.779767	0.435528	-0.00890938	0.0038379
Education	3 - 1	Decile 7	-0.00256458	0.00328952	-0.779621	0.435614	-0.00901192	0.00388276
Education	3 - 1	Decile 8	-0.00260026	0.00333631	-0.779381	0.435755	-0.0091393	0.00393879
Education	3 - 1	Decile 9	-0.00265272	0.00340567	-0.778913	0.436031	-0.0093277	0.00402226
Education	3 - 1	Decile 10	-0.00277997	0.00357665	-0.777255	0.437008	-0.00979009	0.00423014
Education	4 - 1	Decile 1	-0.00536423	0.00289851	-1.85069	0.0642145	-0.0110452	0.000316737
Education	4 - 1	Decile 2	-0.00546819	0.00294881	-1.85437	0.0636861	-0.0112478	0.000311374
Education	4 - 1	Decile 3	-0.00555863	0.00299459	-1.85622	0.0634219	-0.0114279	0.000310664
Education	4 - 1	Decile 4	-0.00562887	0.00303147	-1.85681	0.0633383	-0.0115704	0.000312712
Education	4 - 1	Decile 5	-0.00569065	0.00306489	-1.85672	0.0633506	-0.0116977	0.000316423
Education	4 - 1	Decile 6	-0.00575116	0.00309851	-1.8561	0.0634387	-0.0118241	0.000321811
Education	4 - 1	Decile 7	-0.00581697	0.00313609	-1.85485	0.0636181	-0.0119636	0.000329657
Education	4 - 1	Decile 8	-0.00589839	0.00318406	-1.85247	0.0639577	-0.012139	0.000342252
Education	4 - 1	Decile 9	-0.00601816	0.0032576	-1.84742	0.0646861	-0.0124029	0.000366619
Education	4 - 1	Decile 10	-0.00630889	0.00345089	-1.82819	0.0675206	-0.0130725	0.000454727
Education	5 - 1	Decile 1	-0.00665169	0.00292141	-2.27688	0.0227934	-0.0123775	-0.00092584
Education	5 - 1	Decile 2	-0.00678089	0.00297083	-2.28248	0.0224607	-0.0126036	-0.000958156
Education	5 - 1	Decile 3	-0.0068933	0.00301698	-2.28484	0.0223224	-0.0128065	-0.000980131
Education	5 - 1	Decile 4	-0.0069806	0.00305487	-2.28507	0.0223087	-0.012968	-0.00099316
Education	5 - 1	Decile 5	-0.0070574	0.00308972	-2.28415	0.0223625	-0.0131131	-0.00100166
Education	5 - 1	Decile 6	-0.00713264	0.00312525	-2.28226	0.0224739	-0.013258	-0.00100726
Education	5 - 1	Decile 7	-0.00721446	0.00316546	-2.27912	0.0226598	-0.0134186	-0.00101028
Education	5 - 1	Decile 8	-0.00731571	0.00321749	-2.27373	0.022982	-0.0136219	-0.00100955
Education	5 - 1	Decile 9	-0.00746467	0.00329862	-2.26296	0.023638	-0.0139299	-0.000999481
Education	5 - 1	Decile 10	-0.00782638	0.00351825	-2.22451	0.0261141	-0.014722	-0.000930741
Education	6 - 1	Decile 1	-0.00865202	0.00292056	-2.96246	0.00305195	-0.0143762	-0.00292784
Education	6 - 1	Decile 2	-0.00882064	0.00296321	-2.97672	0.00291351	-0.0146284	-0.00301286
Education	6 - 1	Decile 3	-0.00896739	0.00300563	-2.98353	0.00284939	-0.0148583	-0.00307647
Education	6 - 1	Decile 4	-0.00908138	0.00304207	-2.98526	0.00283337	-0.0150437	-0.00311903
Education	6 - 1	Decile 5	-0.00918167	0.00307672	-2.98424	0.0028428	-0.0152119	-0.00315142
Education	6 - 1	Decile 6	-0.00927994	0.00311303	-2.981	0.00287306	-0.0153814	-0.00317852
Education	6 - 1	Decile 7	-0.00938682	0.00315519	-2.97504	0.00292953	-0.0155709	-0.00320275
Education	6 - 1	Decile 8	-0.0095191	0.00321126	-2.96429	0.00303387	-0.0158131	-0.00322514
Education	6 - 1	Decile 9	-0.00971376	0.00330157	-2.94216	0.00325929	-0.0161847	-0.0032428
Education	6 - 1	Decile 10	-0.0101867	0.003559	-2.86224	0.0042066	-0.0171622	-0.00321119
Education	7 - 1	Decile 1	-0.00847815	0.00514224	-1.64873	0.0992039	-0.0185568	0.00160046
Education	7 - 1	Decile 2	-0.00864333	0.00523303	-1.65169	0.0985981	-0.0188999	0.00161322
Education	7 - 1	Decile 3	-0.00878708	0.00531491	-1.65329	0.0982725	-0.0192041	0.00162996
Education	7 - 1	Decile 4	-0.00889874	0.00538042	-1.65391	0.0981455	-0.0194442	0.00164669
Education	7 - 1	Decile 5	-0.00899699	0.00543945	-1.65402	0.0981227	-0.0196581	0.00166415
Education	7 - 1	Decile 6	-0.00909325	0.00549858	-1.65374	0.0981795	-0.0198703	0.00168377
Education	7 - 1	Decile 7	-0.00919794	0.00556434	-1.65301	0.0983281	-0.0201039	0.00170798
Education	7 - 1	Decile 8	-0.00932751	0.00564786	-1.65151	0.0986344	-0.0203971	0.0017421
Education	7 - 1	Decile 9	-0.00951818	0.00577508	-1.64815	0.0993229	-0.0208371	0.00180078
Education	7 - 1	Decile 10	-0.0099814	0.00610572	-1.63476	0.102099	-0.0219484	0.0019856
Education	Unknown - 1	Decile 1	-0.00303186	0.00381659	-0.794391	0.426968	-0.0105122	0.00444852
Education	Unknown - 1	Decile 2	-0.00309039	0.00388737	-0.794982	0.426624	-0.0107095	0.00452872
Education	Unknown - 1	Decile 3	-0.0031413	0.00394939	-0.795387	0.426388	-0.010882	0.00459937
Education	Unknown - 1	Decile 4	-0.00318082	0.00399785	-0.795633	0.426245	-0.0110165	0.00465481
Education	Unknown - 1	Decile 5	-0.00321558	0.00404068	-0.795801	0.426148	-0.0111352	0.00470401
Education	Unknown - 1	Decile 6	-0.00324962	0.00408283	-0.795923	0.426077	-0.0112518	0.00475259
Education	Unknown - 1	Decile 7	-0.00328663	0.00412889	-0.796008	0.426028	-0.0113791	0.00480585
Education	Unknown - 1	Decile 8	-0.00333241	0.00418621	-0.796046	0.426005	-0.0115372	0.0048724
Education	Unknown - 1	Decile 9	-0.00339974	0.00427118	-0.795972	0.426048	-0.0117711	0.00497162
Education	Unknown - 1	Decile 10	-0.00356309	0.00448078	-0.795193	0.426501	-0.0123453	0.00521908
Maternal age	25-29 years - 18-25 years	Decile 1	0.00215901	0.00124003	1.7411	0.0816669	-0.000271404	0.00458943
Maternal age	25-29 years - 18-25 years	Decile 2	0.00220362	0.00126505	1.74192	0.0815225	-0.000275838	0.00468308
Maternal age	25-29 years - 18-25 years	Decile 3	0.0022425	0.00128778	1.74137	0.0816189	-0.000281503	0.00476651
Maternal age	25-29 years - 18-25 years	Decile 4	0.00227275	0.00130606	1.74015	0.0818327	-0.000287092	0.00483259
Maternal age	25-29 years - 18-25 years	Decile 5	0.00229938	0.00132261	1.73852	0.0821191	-0.000292882	0.00489165
Maternal age	25-29 years - 18-25 years	Decile 6	0.00232551	0.00133924	1.73644	0.0824869	-0.000299359	0.00495037
Maternal age	25-29 years - 18-25 years	Decile 7	0.00235395	0.00135781	1.73363	0.0829832	-0.000307315	0.00501521
Maternal age	25-29 years - 18-25 years	Decile 8	0.00238919	0.00138149	1.72943	0.0837328	-0.000318486	0.00509686
Maternal age	25-29 years - 18-25 years	Decile 9	0.00244113	0.00141775	1.72183	0.0851001	-0.000337613	0.00521987
Maternal age	25-29 years - 18-25 years	Decile 10	0.00256772	0.00151288	1.69724	0.0896514	-0.00039747	0.0055329
Maternal age	30-34 years - 18-25 years	Decile 1	0.00769868	0.00141308	5.44816	5.08941e-08	0.0049291	0.0104683
Maternal age	30-34 years - 18-25 years	Decile 2	0.00785602	0.00143271	5.48331	4.17437e-08	0.00504795	0.0106641
Maternal age	30-34 years - 18-25 years	Decile 3	0.00799306	0.0014598	5.47547	4.36363e-08	0.00513191	0.0108542
Maternal age	30-34 years - 18-25 years	Decile 4	0.00809959	0.00148738	5.44556	5.16432e-08	0.00518439	0.0110148
Maternal age	30-34 years - 18-25 years	Decile 5	0.00819336	0.00151637	5.40327	6.54379e-08	0.00522133	0.0111654
Maternal age	30-34 years - 18-25 years	Decile 6	0.0082853	0.00154904	5.34868	8.85995e-08	0.00524924	0.0113214
Maternal age	30-34 years - 18-25 years	Decile 7	0.00838533	0.00158925	5.27628	1.3183e-07	0.00527046	0.0115002
Maternal age	30-34 years - 18-25 years	Decile 8	0.00850921	0.00164558	5.17094	2.32921e-07	0.00528392	0.0117345
Maternal age	30-34 years - 18-25 years	Decile 9	0.00869164	0.00174104	4.99221	5.96918e-07	0.00527926	0.012104
Maternal age	30-34 years - 18-25 years	Decile 10	0.00913551	0.00202831	4.504	6.66874e-06	0.00516009	0.0131109
Maternal age	35-39 years - 18-25 years	Decile 1	0.0145678	0.00190703	7.63899	2.18925e-14	0.0108301	0.0183055
Maternal age	35-39 years - 18-25 years	Decile 2	0.0148615	0.00191485	7.7612	8.41274e-15	0.0111085	0.0186145
Maternal age	35-39 years - 18-25 years	Decile 3	0.0151172	0.00194731	7.76309	8.28857e-15	0.0113005	0.0189338
Maternal age	35-39 years - 18-25 years	Decile 4	0.0153157	0.00198938	7.69876	1.37396e-14	0.0114166	0.0192148
Maternal age	35-39 years - 18-25 years	Decile 5	0.0154904	0.00203844	7.59917	2.98038e-14	0.0114952	0.0194857
Maternal age	35-39 years - 18-25 years	Decile 6	0.0156616	0.00209714	7.46808	8.1375e-14	0.0115513	0.0197719
Maternal age	35-39 years - 18-25 years	Decile 7	0.0158478	0.00217242	7.29498	2.98706e-13	0.0115899	0.0201056
Maternal age	35-39 years - 18-25 years	Decile 8	0.0160781	0.00228109	7.04845	1.80925e-12	0.0116073	0.020549
Maternal age	35-39 years - 18-25 years	Decile 9	0.0164171	0.00246926	6.64856	2.95966e-11	0.0115774	0.0212567
Maternal age	35-39 years - 18-25 years	Decile 10	0.0172401	0.00304024	5.67063	1.42276e-08	0.0112813	0.0231988
Maternal age	40+ years - 18-25 years	Decile 1	0.0222254	0.00336155	6.61165	3.80053e-11	0.0156369	0.0288139
Maternal age	40+ years - 18-25 years	Decile 2	0.0226669	0.00338686	6.69261	2.19223e-11	0.0160288	0.0293051
Maternal age	40+ years - 18-25 years	Decile 3	0.0230509	0.00344152	6.69789	2.11454e-11	0.0163056	0.0297961
Maternal age	40+ years - 18-25 years	Decile 4	0.0233489	0.00350531	6.66101	2.71956e-11	0.0164786	0.0302192
Maternal age	40+ years - 18-25 years	Decile 5	0.0236109	0.00357677	6.60119	4.07872e-11	0.0166006	0.0306213
Maternal age	40+ years - 18-25 years	Decile 6	0.0238675	0.00366043	6.52043	7.01083e-11	0.0166932	0.0310418
Maternal age	40+ years - 18-25 years	Decile 7	0.0241464	0.00376624	6.41127	1.44314e-10	0.0167647	0.0315281
Maternal age	40+ years - 18-25 years	Decile 8	0.0244912	0.00391762	6.25155	4.06386e-10	0.0168128	0.0321696
Maternal age	40+ years - 18-25 years	Decile 9	0.0249981	0.00417844	5.98264	2.19549e-09	0.0168085	0.0331877
Maternal age	40+ years - 18-25 years	Decile 10	0.0262263	0.0049711	5.27576	1.3221e-07	0.0164831	0.0359695
Mean neighborhood income (10,000 SEK/year)	dX/dY	Decile 1	-0.000940934	0.000171957	-5.4719	4.45238e-08	-0.00127796	-0.000603903
Mean neighborhood income (10,000 SEK/year)	dX/dY	Decile 2	-0.000959916	0.000183716	-5.225	1.74152e-07	-0.00131999	-0.00059984
Mean neighborhood income (10,000 SEK/year)	dX/dY	Decile 3	-0.000976444	0.000194956	-5.00852	5.48489e-07	-0.00135855	-0.000594336
Mean neighborhood income (10,000 SEK/year)	dX/dY	Decile 4	-0.000989287	0.000204281	-4.84277	1.28042e-06	-0.00138967	-0.000588903
Mean neighborhood income (10,000 SEK/year)	dX/dY	Decile 5	-0.00100059	0.000212883	-4.70018	2.59935e-06	-0.00141783	-0.000583346
Mean neighborhood income (10,000 SEK/year)	dX/dY	Decile 6	-0.00101167	0.000221651	-4.56424	5.01314e-06	-0.0014461	-0.00057724
Mean neighborhood income (10,000 SEK/year)	dX/dY	Decile 7	-0.00102372	0.000231544	-4.42127	9.8123e-06	-0.00147754	-0.000569901
Mean neighborhood income (10,000 SEK/year)	dX/dY	Decile 8	-0.00103864	0.000244271	-4.252	2.11871e-05	-0.0015174	-0.000559877
Mean neighborhood income (10,000 SEK/year)	dX/dY	Decile 9	-0.0010606	0.000263889	-4.01912	5.84153e-05	-0.00157781	-0.000543389
Mean neighborhood income (10,000 SEK/year)	dX/dY	Decile 10	-0.001114	0.000315358	-3.53248	0.000411675	-0.00173209	-0.000495906
Area of origin	Nordic countries - Sweden	Decile 1	-0.00738214	0.0032549	-2.26801	0.0233287	-0.0137616	-0.00100266
Area of origin	Nordic countries - Sweden	Decile 2	-0.00753038	0.00331369	-2.27251	0.0230559	-0.0140251	-0.00103567
Area of origin	Nordic countries - Sweden	Decile 3	-0.00765961	0.00336873	-2.27373	0.0229819	-0.0142622	-0.00105701
Area of origin	Nordic countries - Sweden	Decile 4	-0.00776014	0.00341406	-2.27299	0.0230267	-0.0144516	-0.0010687
Area of origin	Nordic countries - Sweden	Decile 5	-0.0078487	0.00345584	-2.27114	0.0231387	-0.014622	-0.00107537
Area of origin	Nordic countries - Sweden	Decile 6	-0.00793556	0.00349853	-2.26825	0.0233137	-0.0147926	-0.00107856
Area of origin	Nordic countries - Sweden	Decile 7	-0.00803015	0.00354695	-2.26396	0.0235768	-0.0149821	-0.00107825
Area of origin	Nordic countries - Sweden	Decile 8	-0.00814738	0.00360979	-2.25702	0.0240067	-0.0152224	-0.00107232
Area of origin	Nordic countries - Sweden	Decile 9	-0.00832024	0.00370818	-2.24375	0.0248484	-0.0155881	-0.00105233
Area of origin	Nordic countries - Sweden	Decile 10	-0.00874194	0.00397684	-2.19821	0.0279338	-0.0165364	-0.000947484
Area of origin	OECD - Sweden	Decile 1	0.000796	0.00201807	0.394436	0.693259	-0.00315935	0.00475135
Area of origin	OECD - Sweden	Decile 2	0.000811766	0.0020578	0.394482	0.693225	-0.00322145	0.00484498
Area of origin	OECD - Sweden	Decile 3	0.000825497	0.00209247	0.394509	0.693205	-0.00327566	0.00492666
Area of origin	OECD - Sweden	Decile 4	0.000836171	0.00211946	0.394521	0.693196	-0.00331789	0.00499023
Area of origin	OECD - Sweden	Decile 5	0.000845567	0.00214325	0.394526	0.693193	-0.00335513	0.00504626
Area of origin	OECD - Sweden	Decile 6	0.000854779	0.00216661	0.394525	0.693194	-0.00339169	0.00510125
Area of origin	OECD - Sweden	Decile 7	0.000864803	0.00219205	0.394518	0.693199	-0.00343154	0.00516115
Area of origin	OECD - Sweden	Decile 8	0.000877218	0.00222361	0.394501	0.693211	-0.00348099	0.00523542
Area of origin	OECD - Sweden	Decile 9	0.000895504	0.0022702	0.39446	0.693242	-0.00355401	0.00534502
Area of origin	OECD - Sweden	Decile 10	0.000940014	0.00238411	0.394284	0.693372	-0.00373275	0.00561278
Area of origin	Outside OECD - Sweden	Decile 1	0.0076926	0.0014885	5.16802	2.36593e-07	0.00477519	0.01061
Area of origin	Outside OECD - Sweden	Decile 2	0.00784321	0.00149641	5.24134	1.59418e-07	0.00491029	0.0107761
Area of origin	Outside OECD - Sweden	Decile 3	0.00797429	0.00151161	5.27535	1.32501e-07	0.00501158	0.010937
Area of origin	Outside OECD - Sweden	Decile 4	0.00807613	0.00152899	5.282	1.27778e-07	0.00507936	0.0110729
Area of origin	Outside OECD - Sweden	Decile 5	0.00816572	0.00154839	5.27369	1.33706e-07	0.00513094	0.0112005
Area of origin	Outside OECD - Sweden	Decile 6	0.00825352	0.00157116	5.25314	1.49528e-07	0.0051741	0.0113329
Area of origin	Outside OECD - Sweden	Decile 7	0.00834901	0.00160015	5.21765	1.81206e-07	0.00521278	0.0114852
Area of origin	Outside OECD - Sweden	Decile 8	0.0084672	0.00164205	5.15647	2.51643e-07	0.00524884	0.0116856
Area of origin	Outside OECD - Sweden	Decile 9	0.00864114	0.00171553	5.03703	4.72822e-07	0.00527878	0.0120035
Area of origin	Outside OECD - Sweden	Decile 10	0.00906379	0.00194797	4.65293	3.27251e-06	0.00524583	0.0128818
Parity	2 - 1	Decile 1	-0.0256249	0.00133038	-19.2613	1.13384e-82	-0.0282324	-0.0230174
Parity	2 - 1	Decile 2	-0.0261832	0.00127141	-20.5939	3.11309e-94	-0.0286751	-0.0236913
Parity	2 - 1	Decile 3	-0.0266691	0.00135887	-19.626	9.2697e-86	-0.0293325	-0.0240058
Parity	2 - 1	Decile 4	-0.0270466	0.00150821	-17.933	6.52113e-72	-0.0300027	-0.0240906
Parity	2 - 1	Decile 5	-0.0273788	0.00168561	-16.2427	2.51683e-59	-0.0306825	-0.024075
Parity	2 - 1	Decile 6	-0.0277042	0.00189107	-14.6501	1.34609e-48	-0.0314106	-0.0239978
Parity	2 - 1	Decile 7	-0.0280581	0.00214129	-13.1034	3.14839e-39	-0.032255	-0.0238613
Parity	2 - 1	Decile 8	-0.0284961	0.00247967	-11.4919	1.44858e-30	-0.0333562	-0.0236361
Parity	2 - 1	Decile 9	-0.0291406	0.00301889	-9.65275	4.78547e-22	-0.0350575	-0.0232237
Parity	2 - 1	Decile 10	-0.0307055	0.00445788	-6.8879	5.66212e-12	-0.0394427	-0.0219682
Parity	3 - 1	Decile 1	-0.0286235	0.00150573	-19.0098	1.41517e-80	-0.0315747	-0.0256724
Parity	3 - 1	Decile 2	-0.0292509	0.0014439	-20.2583	3.00247e-91	-0.0320808	-0.0264209
Parity	3 - 1	Decile 3	-0.0297971	0.00154476	-19.2891	6.63582e-83	-0.0328247	-0.0267694
Parity	3 - 1	Decile 4	-0.0302215	0.00171373	-17.6349	1.32887e-69	-0.0335804	-0.0268627
Parity	3 - 1	Decile 5	-0.030595	0.00191377	-15.9868	1.57861e-57	-0.034346	-0.0268441
Parity	3 - 1	Decile 6	-0.0309611	0.00214526	-14.4323	3.23904e-47	-0.0351658	-0.0267565
Parity	3 - 1	Decile 7	-0.0313594	0.00242722	-12.9199	3.47676e-38	-0.0361166	-0.0266021
Parity	3 - 1	Decile 8	-0.0318524	0.00280873	-11.3405	8.2671e-30	-0.0373574	-0.0263474
Parity	3 - 1	Decile 9	-0.0325781	0.00341729	-9.5333	1.52361e-21	-0.0392758	-0.0258803
Parity	3 - 1	Decile 10	-0.0343419	0.00504496	-6.80717	9.95375e-12	-0.0442299	-0.024454
Parity	4 - 1	Decile 1	-0.0267403	0.0019256	-13.8868	7.61702e-44	-0.0305144	-0.0229662
Parity	4 - 1	Decile 2	-0.0273242	0.00190945	-14.31	1.89496e-46	-0.0310667	-0.0235818
Parity	4 - 1	Decile 3	-0.0278325	0.00199825	-13.9284	4.25532e-44	-0.031749	-0.023916
Parity	4 - 1	Decile 4	-0.0282274	0.0021302	-13.2511	4.44713e-40	-0.0324025	-0.0240523
Parity	4 - 1	Decile 5	-0.0285749	0.00228615	-12.4991	7.54838e-36	-0.0330557	-0.0240941
Parity	4 - 1	Decile 6	-0.0289154	0.00246976	-11.7078	1.16291e-31	-0.033756	-0.0240747
Parity	4 - 1	Decile 7	-0.0292857	0.00269833	-10.8533	1.92446e-27	-0.0345743	-0.0239971
Parity	4 - 1	Decile 8	-0.0297441	0.0030151	-9.86502	5.90215e-23	-0.0356536	-0.0238346
Parity	4 - 1	Decile 9	-0.0304186	0.00353383	-8.60781	7.44675e-18	-0.0373448	-0.0234924
Parity	4 - 1	Decile 10	-0.0320571	0.0049675	-6.45335	1.09403e-10	-0.0417932	-0.0223209
Parity	5+ - 1	Decile 1	-0.0318595	0.00186553	-17.0781	2.16224e-65	-0.0355159	-0.0282032
Parity	5+ - 1	Decile 2	-0.0325622	0.00179324	-18.1583	1.10446e-73	-0.0360769	-0.0290475
Parity	5+ - 1	Decile 3	-0.0331743	0.0018869	-17.5814	3.42067e-69	-0.0368725	-0.029476
Parity	5+ - 1	Decile 4	-0.0336501	0.00205533	-16.3721	3.02403e-60	-0.0376785	-0.0296217
Parity	5+ - 1	Decile 5	-0.034069	0.00226082	-15.0693	2.57871e-51	-0.0385001	-0.0296378
Parity	5+ - 1	Decile 6	-0.0344796	0.00250357	-13.7721	3.74961e-43	-0.0393865	-0.0295727
Parity	5+ - 1	Decile 7	-0.0349264	0.00280402	-12.4558	1.29976e-35	-0.0404221	-0.0294306
Parity	5+ - 1	Decile 8	-0.0354797	0.00321613	-11.0318	2.68425e-28	-0.0417832	-0.0291762
Parity	5+ - 1	Decile 9	-0.0362945	0.00388195	-9.34957	8.8001e-21	-0.043903	-0.0286861
Parity	5+ - 1	Decile 10	-0.0382771	0.0056889	-6.72838	1.71562e-11	-0.0494272	-0.0271271
Occupational type	0 - Unemployed or unregistered	Decile 1	-0.0263369	0.00140192	-18.7864	9.76277e-79	-0.0290846	-0.0235892
Occupational type	0 - Unemployed or unregistered	Decile 2	-0.0268743	0.00122501	-21.938	1.1281e-106	-0.0292753	-0.0244733
Occupational type	0 - Unemployed or unregistered	Decile 3	-0.0273431	0.00118964	-22.9844	6.67398e-117	-0.0296748	-0.0250115
Occupational type	0 - Unemployed or unregistered	Decile 4	-0.0277082	0.00125375	-22.1003	3.14016e-108	-0.0301655	-0.0252509
Occupational type	0 - Unemployed or unregistered	Decile 5	-0.02803	0.0013719	-20.4314	8.78625e-93	-0.0307188	-0.0253411
Occupational type	0 - Unemployed or unregistered	Decile 6	-0.0283458	0.00153348	-18.4846	2.74564e-76	-0.0313514	-0.0253402
Occupational type	0 - Unemployed or unregistered	Decile 7	-0.0286899	0.00174869	-16.4065	1.7181e-60	-0.0321173	-0.0252626
Occupational type	0 - Unemployed or unregistered	Decile 8	-0.0291168	0.00205686	-14.156	1.71528e-45	-0.0331482	-0.0250855
Occupational type	0 - Unemployed or unregistered	Decile 9	-0.029747	0.00256879	-11.5801	5.19601e-31	-0.0347817	-0.0247122
Occupational type	0 - Unemployed or unregistered	Decile 10	-0.0312881	0.00399107	-7.83954	4.52189e-15	-0.0391105	-0.0234658
Occupational type	1 - Unemployed or unregistered	Decile 1	-0.00301289	0.00342121	-0.880649	0.378508	-0.00971833	0.00369256
Occupational type	1 - Unemployed or unregistered	Decile 2	-0.00307192	0.00348346	-0.88186	0.377853	-0.00989938	0.00375553
Occupational type	1 - Unemployed or unregistered	Decile 3	-0.0031233	0.00353812	-0.882756	0.377368	-0.0100579	0.0038113
Occupational type	1 - Unemployed or unregistered	Decile 4	-0.00316321	0.00358091	-0.883354	0.377045	-0.0101817	0.00385525
Occupational type	1 - Unemployed or unregistered	Decile 5	-0.00319833	0.0036188	-0.883809	0.376799	-0.010291	0.00389439
Occupational type	1 - Unemployed or unregistered	Decile 6	-0.00323273	0.00365615	-0.884192	0.376593	-0.0103986	0.00393318
Occupational type	1 - Unemployed or unregistered	Decile 7	-0.00327015	0.00369702	-0.884539	0.376406	-0.0105162	0.00397586
Occupational type	1 - Unemployed or unregistered	Decile 8	-0.00331647	0.00374797	-0.884869	0.376227	-0.0106624	0.00402942
Occupational type	1 - Unemployed or unregistered	Decile 9	-0.00338462	0.00382372	-0.885163	0.376069	-0.010879	0.00410974
Occupational type	1 - Unemployed or unregistered	Decile 10	-0.00355019	0.00401164	-0.884973	0.376171	-0.0114129	0.00431248
Occupational type	2 - Unemployed or unregistered	Decile 1	-0.00397148	0.00179554	-2.21186	0.0269764	-0.00749068	-0.000452287
Occupational type	2 - Unemployed or unregistered	Decile 2	-0.00404943	0.001824	-2.22008	0.026413	-0.00762441	-0.00047446
Occupational type	2 - Unemployed or unregistered	Decile 3	-0.00411728	0.00185058	-2.22486	0.0260905	-0.00774434	-0.000490213
Occupational type	2 - Unemployed or unregistered	Decile 4	-0.00416998	0.00187242	-2.22706	0.0259436	-0.00783986	-0.000500107
Occupational type	2 - Unemployed or unregistered	Decile 5	-0.00421636	0.00189252	-2.2279	0.0258869	-0.00792563	-0.000507082
Occupational type	2 - Unemployed or unregistered	Decile 6	-0.0042618	0.00191303	-2.22777	0.0258958	-0.00801127	-0.000512324
Occupational type	2 - Unemployed or unregistered	Decile 7	-0.00431122	0.00193626	-2.22657	0.0259762	-0.00810623	-0.000516215
Occupational type	2 - Unemployed or unregistered	Decile 8	-0.0043724	0.00196637	-2.22359	0.0261758	-0.00822641	-0.000518394
Occupational type	2 - Unemployed or unregistered	Decile 9	-0.00446244	0.0020134	-2.21637	0.0266659	-0.00840862	-0.000516254
Occupational type	2 - Unemployed or unregistered	Decile 10	-0.00468124	0.00214124	-2.18623	0.0287991	-0.00887799	-0.000484482
Occupational type	3 - Unemployed or unregistered	Decile 1	-0.00748434	0.00195006	-3.83799	0.000124043	-0.0113064	-0.00366228
Occupational type	3 - Unemployed or unregistered	Decile 2	-0.00763212	0.00197157	-3.87109	0.000108352	-0.0114963	-0.00376791
Occupational type	3 - Unemployed or unregistered	Decile 3	-0.00776079	0.00199639	-3.88741	0.00010132	-0.0116736	-0.00384793
Occupational type	3 - Unemployed or unregistered	Decile 4	-0.00786078	0.00201974	-3.89198	9.94308e-05	-0.0118194	-0.00390217
Occupational type	3 - Unemployed or unregistered	Decile 5	-0.00794879	0.00204329	-3.89019	0.000100166	-0.0119536	-0.00394401
Occupational type	3 - Unemployed or unregistered	Decile 6	-0.00803505	0.00206913	-3.88329	0.000103051	-0.0120905	-0.00397962
Occupational type	3 - Unemployed or unregistered	Decile 7	-0.00812889	0.00210036	-3.87023	0.000108733	-0.0122455	-0.00401225
Occupational type	3 - Unemployed or unregistered	Decile 8	-0.00824508	0.00214354	-3.84647	0.00011983	-0.0124463	-0.00404382
Occupational type	3 - Unemployed or unregistered	Decile 9	-0.00841616	0.00221613	-3.79769	0.000146051	-0.0127597	-0.00407263
Occupational type	3 - Unemployed or unregistered	Decile 10	-0.00883229	0.00243582	-3.626	0.000287841	-0.0136064	-0.00405817
Occupational type	4 - Unemployed or unregistered	Decile 1	-0.00484115	0.00215025	-2.25144	0.0243579	-0.00905555	-0.000626738
Occupational type	4 - Unemployed or unregistered	Decile 2	-0.0049363	0.00218676	-2.25736	0.0239857	-0.00922228	-0.000650331
Occupational type	4 - Unemployed or unregistered	Decile 3	-0.00501913	0.00222086	-2.25999	0.0238217	-0.00937194	-0.000666324
Occupational type	4 - Unemployed or unregistered	Decile 4	-0.00508349	0.00224888	-2.26045	0.0237934	-0.00949122	-0.000675755
Occupational type	4 - Unemployed or unregistered	Decile 5	-0.00514011	0.00227467	-2.25972	0.0238384	-0.00959838	-0.000681853
Occupational type	4 - Unemployed or unregistered	Decile 6	-0.00519561	0.00230096	-2.25802	0.0239447	-0.00970541	-0.000685805
Occupational type	4 - Unemployed or unregistered	Decile 7	-0.00525597	0.00233073	-2.25507	0.024129	-0.00982412	-0.000687812
Occupational type	4 - Unemployed or unregistered	Decile 8	-0.00533068	0.00236929	-2.24991	0.0244547	-0.0099744	-0.000686965
Occupational type	4 - Unemployed or unregistered	Decile 9	-0.00544066	0.00242947	-2.23944	0.0251271	-0.0102023	-0.000678987
Occupational type	4 - Unemployed or unregistered	Decile 10	-0.00570798	0.00259272	-2.20154	0.0276981	-0.0107896	-0.000626329
Occupational type	5 - Unemployed or unregistered	Decile 1	-0.00407981	0.00147198	-2.77165	0.00557733	-0.00696484	-0.00119478
Occupational type	5 - Unemployed or unregistered	Decile 2	-0.0041599	0.00149832	-2.77638	0.00549682	-0.00709655	-0.00122325
Occupational type	5 - Unemployed or unregistered	Decile 3	-0.00422961	0.00152372	-2.77585	0.0055058	-0.00721604	-0.00124318
Occupational type	5 - Unemployed or unregistered	Decile 4	-0.00428376	0.00154507	-2.77254	0.00556213	-0.00731204	-0.00125548
Occupational type	5 - Unemployed or unregistered	Decile 5	-0.00433141	0.00156504	-2.7676	0.00564706	-0.00739884	-0.00126399
Occupational type	5 - Unemployed or unregistered	Decile 6	-0.0043781	0.0015857	-2.761	0.00576249	-0.00748601	-0.0012702
Occupational type	5 - Unemployed or unregistered	Decile 7	-0.00442889	0.00160938	-2.75192	0.00592464	-0.00758322	-0.00127456
Occupational type	5 - Unemployed or unregistered	Decile 8	-0.00449175	0.00164046	-2.73811	0.00617929	-0.00770698	-0.00127652
Occupational type	5 - Unemployed or unregistered	Decile 9	-0.00458427	0.00168971	-2.71305	0.00666677	-0.00789604	-0.00127249
Occupational type	5 - Unemployed or unregistered	Decile 10	-0.0048091	0.00182648	-2.63299	0.00846364	-0.00838893	-0.00122927
Occupational type	6 - Unemployed or unregistered	Decile 1	-0.00896277	0.00586497	-1.52819	0.126466	-0.0204579	0.00253236
Occupational type	6 - Unemployed or unregistered	Decile 2	-0.0091402	0.00597838	-1.52887	0.126296	-0.0208576	0.00257722
Occupational type	6 - Unemployed or unregistered	Decile 3	-0.0092947	0.00608026	-1.52867	0.126346	-0.0212118	0.00262238
Occupational type	6 - Unemployed or unregistered	Decile 4	-0.00941479	0.00616148	-1.52801	0.126511	-0.0214911	0.00266149
Occupational type	6 - Unemployed or unregistered	Decile 5	-0.00952049	0.00623447	-1.52707	0.126743	-0.0217398	0.00269885
Occupational type	6 - Unemployed or unregistered	Decile 6	-0.0096241	0.0063074	-1.52584	0.127049	-0.0219864	0.00273817
Occupational type	6 - Unemployed or unregistered	Decile 7	-0.00973684	0.00638831	-1.52417	0.127467	-0.0222577	0.00278402
Occupational type	6 - Unemployed or unregistered	Decile 8	-0.00987644	0.00649078	-1.52161	0.128107	-0.0225981	0.00284525
Occupational type	6 - Unemployed or unregistered	Decile 9	-0.010082	0.0066463	-1.51694	0.129282	-0.0231085	0.00294448
Occupational type	6 - Unemployed or unregistered	Decile 10	-0.0105823	0.00704781	-1.5015	0.133225	-0.0243958	0.00323114
Occupational type	7 - Unemployed or unregistered	Decile 1	-0.00255979	0.00469515	-0.545198	0.585617	-0.0117621	0.00664254
Occupational type	7 - Unemployed or unregistered	Decile 2	-0.00260991	0.00478607	-0.545314	0.585538	-0.0119904	0.00677061
Occupational type	7 - Unemployed or unregistered	Decile 3	-0.00265352	0.00486549	-0.545377	0.585494	-0.0121897	0.00688265
Occupational type	7 - Unemployed or unregistered	Decile 4	-0.0026874	0.00492737	-0.545403	0.585476	-0.0123449	0.00697007
Occupational type	7 - Unemployed or unregistered	Decile 5	-0.00271721	0.00498197	-0.545409	0.585472	-0.0124817	0.00704726
Occupational type	7 - Unemployed or unregistered	Decile 6	-0.00274642	0.00503559	-0.545401	0.585478	-0.012616	0.00712316
Occupational type	7 - Unemployed or unregistered	Decile 7	-0.00277818	0.00509406	-0.545376	0.585495	-0.0127624	0.007206
Occupational type	7 - Unemployed or unregistered	Decile 8	-0.00281749	0.00516665	-0.545322	0.585532	-0.0129439	0.00730895
Occupational type	7 - Unemployed or unregistered	Decile 9	-0.00287533	0.00527391	-0.545199	0.585617	-0.013212	0.00746134
Occupational type	7 - Unemployed or unregistered	Decile 10	-0.00301584	0.00553674	-0.544696	0.585963	-0.0138677	0.00783597
Occupational type	8 - Unemployed or unregistered	Decile 1	-0.00863622	0.0033562	-2.57321	0.0100759	-0.0152143	-0.00205819
Occupational type	8 - Unemployed or unregistered	Decile 2	-0.00880709	0.00341209	-2.58114	0.00984745	-0.0154947	-0.00211951
Occupational type	8 - Unemployed or unregistered	Decile 3	-0.00895587	0.0034656	-2.58422	0.00975984	-0.0157483	-0.00216343
Occupational type	8 - Unemployed or unregistered	Decile 4	-0.00907151	0.00351037	-2.58421	0.00976036	-0.0159517	-0.00219132
Occupational type	8 - Unemployed or unregistered	Decile 5	-0.0091733	0.00355212	-2.58248	0.00980925	-0.0161353	-0.00221126
Occupational type	8 - Unemployed or unregistered	Decile 6	-0.00927307	0.00359521	-2.57928	0.00990057	-0.0163196	-0.00222658
Occupational type	8 - Unemployed or unregistered	Decile 7	-0.00938162	0.00364454	-2.57416	0.0100483	-0.0165248	-0.00223846
Occupational type	8 - Unemployed or unregistered	Decile 8	-0.00951604	0.00370916	-2.56555	0.0103012	-0.0167859	-0.00224622
Occupational type	8 - Unemployed or unregistered	Decile 9	-0.00971399	0.00381149	-2.54861	0.0108154	-0.0171844	-0.00224361
Occupational type	8 - Unemployed or unregistered	Decile 10	-0.0101956	0.0040957	-2.48934	0.0127979	-0.0182231	-0.00216819
Occupational type	9 - Unemployed or unregistered	Decile 1	-0.000787833	0.00242118	-0.325391	0.744885	-0.00553327	0.0039576
Occupational type	9 - Unemployed or unregistered	Decile 2	-0.000803212	0.00246876	-0.32535	0.744916	-0.0056419	0.00403548
Occupational type	9 - Unemployed or unregistered	Decile 3	-0.000816593	0.00251023	-0.325306	0.744949	-0.00573655	0.00410336
Occupational type	9 - Unemployed or unregistered	Decile 4	-0.000826985	0.00254247	-0.325268	0.744978	-0.00581014	0.00415617
Occupational type	9 - Unemployed or unregistered	Decile 5	-0.000836127	0.00257087	-0.325231	0.745006	-0.00587493	0.00420268
Occupational type	9 - Unemployed or unregistered	Decile 6	-0.000845083	0.00259871	-0.325193	0.745035	-0.00593847	0.0042483
Occupational type	9 - Unemployed or unregistered	Decile 7	-0.000854822	0.00262903	-0.325148	0.745069	-0.00600762	0.00429798
Occupational type	9 - Unemployed or unregistered	Decile 8	-0.000866873	0.00266658	-0.325088	0.745115	-0.00609328	0.00435953
Occupational type	9 - Unemployed or unregistered	Decile 9	-0.000884602	0.00272193	-0.324991	0.745188	-0.00621948	0.00445028
Occupational type	9 - Unemployed or unregistered	Decile 10	-0.00092765	0.00285678	-0.324719	0.745394	-0.00652683	0.00467153

## Sheet: sga_deaton_6400_interaction
Independent variable	Contrast	Income level	AME	Standard error	Z score	P value	Lower CI	Upper CI
Average distance to neighbor	dX/dY	Decile 1	1.12584e-07	8.89701e-08	1.26541	0.205724	-6.17944e-08	2.86962e-07
Average distance to neighbor	dX/dY	Decile 2	1.15317e-07	9.11062e-08	1.26574	0.205606	-6.32481e-08	2.93882e-07
Average distance to neighbor	dX/dY	Decile 3	1.17707e-07	9.30122e-08	1.2655	0.205691	-6.45935e-08	3.00008e-07
Average distance to neighbor	dX/dY	Decile 4	1.19571e-07	9.45237e-08	1.26499	0.205875	-6.56915e-08	3.04834e-07
Average distance to neighbor	dX/dY	Decile 5	1.21217e-07	9.58761e-08	1.26431	0.206119	-6.66967e-08	3.09131e-07
Average distance to neighbor	dX/dY	Decile 6	1.22834e-07	9.7222e-08	1.26344	0.206432	-6.77176e-08	3.13386e-07
Average distance to neighbor	dX/dY	Decile 7	1.24598e-07	9.87093e-08	1.26227	0.206852	-6.88689e-08	3.18064e-07
Average distance to neighbor	dX/dY	Decile 8	1.26788e-07	1.00584e-07	1.26051	0.207484	-7.03536e-08	3.23929e-07
Average distance to neighbor	dX/dY	Decile 9	1.30025e-07	1.03413e-07	1.25734	0.20863	-7.266e-08	3.3271e-07
Average distance to neighbor	dX/dY	Decile 10	1.37954e-07	1.10627e-07	1.24702	0.212391	-7.88713e-08	3.5478e-07
Civil status	Divorced - Unmarried	Decile 1	0.00308606	0.00236507	1.30485	0.191943	-0.00154938	0.00772151
Civil status	Divorced - Unmarried	Decile 2	0.00316052	0.00241976	1.30613	0.191509	-0.00158212	0.00790317
Civil status	Divorced - Unmarried	Decile 3	0.00322563	0.00246859	1.30667	0.191325	-0.00161272	0.00806397
Civil status	Divorced - Unmarried	Decile 4	0.0032764	0.00250733	1.30673	0.191305	-0.00163788	0.00819067
Civil status	Divorced - Unmarried	Decile 5	0.0033212	0.002542	1.30653	0.191373	-0.00166104	0.00830343
Civil status	Divorced - Unmarried	Decile 6	0.00336521	0.00257652	1.30611	0.191517	-0.00168468	0.00841511
Civil status	Divorced - Unmarried	Decile 7	0.00341322	0.00261469	1.3054	0.191756	-0.00171148	0.00853791
Civil status	Divorced - Unmarried	Decile 8	0.00347281	0.00266282	1.30419	0.19217	-0.00174622	0.00869185
Civil status	Divorced - Unmarried	Decile 9	0.00356087	0.00273547	1.30174	0.193006	-0.00180056	0.0089223
Civil status	Divorced - Unmarried	Decile 10	0.00377644	0.00292105	1.29284	0.196068	-0.00194871	0.00950159
Civil status	Married - Unmarried	Decile 1	0.00102325	0.00103055	0.992914	0.320752	-0.000996598	0.0030431
Civil status	Married - Unmarried	Decile 2	0.00104804	0.001055	0.993403	0.320513	-0.00101972	0.00311579
Civil status	Married - Unmarried	Decile 3	0.00106972	0.00107663	0.993574	0.32043	-0.00104045	0.00317988
Civil status	Married - Unmarried	Decile 4	0.00108662	0.00109368	0.993546	0.320444	-0.00105695	0.0032302
Civil status	Married - Unmarried	Decile 5	0.00110155	0.00110886	0.993409	0.320511	-0.00107177	0.00327487
Civil status	Married - Unmarried	Decile 6	0.00111621	0.00112389	0.993173	0.320625	-0.00108656	0.00331899
Civil status	Married - Unmarried	Decile 7	0.00113221	0.00114041	0.992807	0.320804	-0.00110296	0.00336738
Civil status	Married - Unmarried	Decile 8	0.00115208	0.00116113	0.9922	0.3211	-0.0011237	0.00342785
Civil status	Married - Unmarried	Decile 9	0.00118144	0.00119216	0.991008	0.321681	-0.00115515	0.00351802
Civil status	Married - Unmarried	Decile 10	0.00125337	0.00127018	0.986763	0.323759	-0.00123614	0.00374289
Civil status	Widowed - Unmarried	Decile 1	-0.000946549	0.0106	-0.0892968	0.928846	-0.0217222	0.0198291
Civil status	Widowed - Unmarried	Decile 2	-0.000969563	0.0108582	-0.0892928	0.928849	-0.0222513	0.0203122
Civil status	Widowed - Unmarried	Decile 3	-0.000989697	0.0110842	-0.0892891	0.928852	-0.0227143	0.0207349
Civil status	Widowed - Unmarried	Decile 4	-0.0010054	0.0112605	-0.089286	0.928855	-0.0230756	0.0210648
Civil status	Widowed - Unmarried	Decile 5	-0.00101927	0.0114162	-0.0892831	0.928857	-0.0233946	0.021356
Civil status	Widowed - Unmarried	Decile 6	-0.0010329	0.0115692	-0.0892802	0.928859	-0.0237081	0.0216423
Civil status	Widowed - Unmarried	Decile 7	-0.00104777	0.0117362	-0.0892769	0.928862	-0.0240503	0.0219548
Civil status	Widowed - Unmarried	Decile 8	-0.00106624	0.0119437	-0.0892726	0.928865	-0.0244754	0.0223429
Civil status	Widowed - Unmarried	Decile 9	-0.00109355	0.0122505	-0.0892659	0.928871	-0.025104	0.0229169
Civil status	Widowed - Unmarried	Decile 10	-0.0011605	0.0130031	-0.0892479	0.928885	-0.0266461	0.0243251
Deaton index (0.1 increment)	dX/dY	Decile 1	0.00139262	0.00030887	4.50874	6.52151e-06	0.00078724	0.00199799
Deaton index (0.1 increment)	dX/dY	Decile 2	0.00163136	0.00042898	3.80288	0.000143025	0.000790572	0.00247214
Deaton index (0.1 increment)	dX/dY	Decile 3	0.00184274	0.000570271	3.23135	0.00123208	0.000725033	0.00296045
Deaton index (0.1 increment)	dX/dY	Decile 4	0.00200927	0.000694255	2.89414	0.00380203	0.000648554	0.00336998
Deaton index (0.1 increment)	dX/dY	Decile 5	0.00215744	0.000811048	2.66007	0.00781247	0.000567819	0.00374707
Deaton index (0.1 increment)	dX/dY	Decile 6	0.00230415	0.000931441	2.47374	0.0133705	0.000478556	0.00412974
Deaton index (0.1 increment)	dX/dY	Decile 7	0.00246539	0.00106839	2.30758	0.0210224	0.00037139	0.00455939
Deaton index (0.1 increment)	dX/dY	Decile 8	0.00266739	0.00124589	2.14095	0.0322779	0.000225491	0.0051093
Deaton index (0.1 increment)	dX/dY	Decile 9	0.00296954	0.0015222	1.95082	0.0510788	-1.39233e-05	0.00595301
Deaton index (0.1 increment)	dX/dY	Decile 10	0.00372769	0.00226382	1.64663	0.0996334	-0.000709325	0.0081647
Disposable income (10,000 SEK/year)	dX/dY	Decile 1	0.000183838	0.000131266	1.4005	0.161363	-7.34386e-05	0.000441115
Disposable income (10,000 SEK/year)	dX/dY	Decile 2	0.000190595	0.000141337	1.34852	0.177493	-8.64203e-05	0.000467611
Disposable income (10,000 SEK/year)	dX/dY	Decile 3	0.000196549	0.00015038	1.30702	0.191206	-9.81893e-05	0.000491288
Disposable income (10,000 SEK/year)	dX/dY	Decile 4	0.000201221	0.000157579	1.27695	0.201618	-0.000107628	0.00051007
Disposable income (10,000 SEK/year)	dX/dY	Decile 5	0.000205363	0.000164036	1.25194	0.210592	-0.000116141	0.000526868
Disposable income (10,000 SEK/year)	dX/dY	Decile 6	0.000209451	0.000170473	1.22865	0.219205	-0.00012467	0.000543572
Disposable income (10,000 SEK/year)	dX/dY	Decile 7	0.000213928	0.000177595	1.20459	0.228363	-0.000134151	0.000562008
Disposable income (10,000 SEK/year)	dX/dY	Decile 8	0.000219514	0.000186579	1.17652	0.239388	-0.000146174	0.000585202
Disposable income (10,000 SEK/year)	dX/dY	Decile 9	0.000227818	0.00020013	1.13835	0.254973	-0.000164429	0.000620065
Disposable income (10,000 SEK/year)	dX/dY	Decile 10	0.000248386	0.000234572	1.05889	0.289649	-0.000211366	0.000708139
Distance to labor ward, km	dX/dY	Decile 1	-4.57033e-05	3.23968e-05	-1.41073	0.158323	-0.0001092	1.77933e-05
Distance to labor ward, km	dX/dY	Decile 2	-4.68128e-05	3.31577e-05	-1.41182	0.158002	-0.000111801	1.81751e-05
Distance to labor ward, km	dX/dY	Decile 3	-4.77831e-05	3.38398e-05	-1.41204	0.157938	-0.000114108	1.85416e-05
Distance to labor ward, km	dX/dY	Decile 4	-4.854e-05	3.43829e-05	-1.41175	0.158024	-0.000115929	1.88492e-05
Distance to labor ward, km	dX/dY	Decile 5	-4.9208e-05	3.48703e-05	-1.41117	0.158195	-0.000117553	1.91366e-05
Distance to labor ward, km	dX/dY	Decile 6	-4.98644e-05	3.53569e-05	-1.41032	0.158446	-0.000119163	1.94338e-05
Distance to labor ward, km	dX/dY	Decile 7	-5.05804e-05	3.58962e-05	-1.40907	0.158813	-0.000120936	1.97748e-05
Distance to labor ward, km	dX/dY	Decile 8	-5.14695e-05	3.65783e-05	-1.4071	0.159397	-0.000123162	2.02227e-05
Distance to labor ward, km	dX/dY	Decile 9	-5.27836e-05	3.7612e-05	-1.40337	0.160507	-0.000126502	2.09347e-05
Distance to labor ward, km	dX/dY	Decile 10	-5.60025e-05	4.0272e-05	-1.39061	0.164345	-0.000134934	2.29291e-05
Education	2 - 1	Decile 1	0.000550488	0.00319534	0.172278	0.863219	-0.00571227	0.00681324
Education	2 - 1	Decile 2	0.00056315	0.00326895	0.172272	0.863223	-0.00584387	0.00697017
Education	2 - 1	Decile 3	0.000574205	0.00333324	0.172266	0.863228	-0.00595883	0.00710724
Education	2 - 1	Decile 4	0.000582814	0.00338333	0.172261	0.863233	-0.00604839	0.00721402
Education	2 - 1	Decile 5	0.000590404	0.0034275	0.172255	0.863237	-0.00612737	0.00730818
Education	2 - 1	Decile 6	0.000597854	0.00347087	0.172249	0.863242	-0.00620492	0.00740062
Education	2 - 1	Decile 7	0.000605971	0.00351813	0.172243	0.863247	-0.00628943	0.00750137
Education	2 - 1	Decile 8	0.000616036	0.00357675	0.172233	0.863254	-0.00639427	0.00762634
Education	2 - 1	Decile 9	0.000630885	0.00366328	0.172219	0.863265	-0.006549	0.00781077
Education	2 - 1	Decile 10	0.000667122	0.00387462	0.172177	0.863298	-0.00692699	0.00826124
Education	2 - 1	Decile 1	-0.00249136	0.00303484	-0.820918	0.411693	-0.00843954	0.00345683
Education	3 - 1	Decile 2	-0.00254896	0.00310423	-0.821126	0.411575	-0.00863315	0.00353522
Education	3 - 1	Decile 3	-0.00259928	0.00316531	-0.821176	0.411546	-0.00880318	0.00360462
Education	3 - 1	Decile 4	-0.00263848	0.00321321	-0.821134	0.41157	-0.00893626	0.0036593
Education	3 - 1	Decile 5	-0.00267304	0.00325568	-0.82104	0.411623	-0.00905406	0.00370797
Education	3 - 1	Decile 6	-0.00270698	0.00329759	-0.820897	0.411705	-0.00917013	0.00375617
Education	3 - 1	Decile 7	-0.00274396	0.0033435	-0.820686	0.411825	-0.00929711	0.00380918
Education	3 - 1	Decile 8	-0.00278984	0.00340081	-0.820347	0.412018	-0.0094553	0.00387562
Education	3 - 1	Decile 9	-0.00285755	0.00348611	-0.819698	0.412388	-0.00969019	0.00397509
Education	3 - 1	Decile 10	-0.00302295	0.00369806	-0.817442	0.413676	-0.010271	0.00422511
Education	4 - 1	Decile 1	-0.00560973	0.00289792	-1.93578	0.0528945	-0.0112895	7.00801e-05
Education	4 - 1	Decile 2	-0.00574016	0.00295856	-1.94019	0.0523571	-0.0115388	5.85147e-05
Education	4 - 1	Decile 3	-0.00585411	0.00301404	-1.94228	0.0521029	-0.0117615	5.32934e-05
Education	4 - 1	Decile 4	-0.00594292	0.00305893	-1.94281	0.0520388	-0.0119383	5.24655e-05
Education	4 - 1	Decile 5	-0.00602125	0.00309974	-1.9425	0.0520765	-0.0120966	5.41325e-05
Education	4 - 1	Decile 6	-0.00609819	0.00314096	-1.9415	0.0521972	-0.0122544	5.79821e-05
Education	4 - 1	Decile 7	-0.00618205	0.00318717	-1.93966	0.0524204	-0.0124288	6.46972e-05
Education	4 - 1	Decile 8	-0.00628611	0.00324639	-1.93634	0.0528266	-0.0126489	7.67054e-05
Education	4 - 1	Decile 9	-0.00643977	0.00333765	-1.92943	0.0536772	-0.0129814	0.000101904
Education	4 - 1	Decile 10	-0.00681547	0.00357977	-1.90389	0.0569249	-0.0138317	0.000200742
Education	5 - 1	Decile 1	-0.00685956	0.00292081	-2.34851	0.0188487	-0.0125843	-0.00113487
Education	5 - 1	Decile 2	-0.00701939	0.0029805	-2.3551	0.0185176	-0.0128611	-0.00117771
Education	5 - 1	Decile 3	-0.00715907	0.00303643	-2.35773	0.0183872	-0.0131104	-0.00120778
Education	5 - 1	Decile 4	-0.00726793	0.00308251	-2.35779	0.0183838	-0.0133095	-0.00122632
Education	5 - 1	Decile 5	-0.00736397	0.00312501	-2.35646	0.0184501	-0.0134889	-0.00123905
Education	5 - 1	Decile 6	-0.00745829	0.00316846	-2.35392	0.0185767	-0.0136684	-0.00124823
Education	5 - 1	Decile 7	-0.00756113	0.00321776	-2.34981	0.0187829	-0.0138678	-0.00125444
Education	5 - 1	Decile 8	-0.00768875	0.00328176	-2.34287	0.0191358	-0.0141209	-0.00125662
Education	5 - 1	Decile 9	-0.00787723	0.00338198	-2.32918	0.0198497	-0.0145058	-0.00124867
Education	5 - 1	Decile 10	-0.00833828	0.00365534	-2.28112	0.0225411	-0.0155026	-0.00117395
Education	6 - 1	Decile 1	-0.00885556	0.0029208	-3.03189	0.00243026	-0.0145802	-0.00313089
Education	6 - 1	Decile 2	-0.00906262	0.00297295	-3.04836	0.00230094	-0.0148895	-0.00323574
Education	6 - 1	Decile 3	-0.00924361	0.00302479	-3.05595	0.00224345	-0.0151721	-0.00331514
Education	6 - 1	Decile 4	-0.00938472	0.00306938	-3.05753	0.00223169	-0.0154006	-0.00336885
Education	6 - 1	Decile 5	-0.00950921	0.00311182	-3.05584	0.00224432	-0.0156083	-0.00341016
Education	6 - 1	Decile 6	-0.00963151	0.00315637	-3.05145	0.00227736	-0.0158179	-0.00344515
Education	6 - 1	Decile 7	-0.00976487	0.0032082	-3.04373	0.00233667	-0.0160528	-0.00347692
Education	6 - 1	Decile 8	-0.00993042	0.00327726	-3.0301	0.00244473	-0.0163537	-0.00350711
Education	6 - 1	Decile 9	-0.010175	0.00338882	-3.00252	0.00267759	-0.0168169	-0.00353302
Education	6 - 1	Decile 10	-0.0107736	0.00370851	-2.90509	0.00367144	-0.0180421	-0.00350502
Education	7 - 1	Decile 1	-0.00876601	0.00510165	-1.71827	0.0857475	-0.0187651	0.00123304
Education	7 - 1	Decile 2	-0.00897095	0.00520994	-1.72189	0.0850896	-0.0191823	0.00124036
Education	7 - 1	Decile 3	-0.00915009	0.00530811	-1.72379	0.0847452	-0.0195538	0.00125362
Education	7 - 1	Decile 4	-0.00928974	0.00538697	-1.72448	0.084621	-0.019848	0.00126854
Education	7 - 1	Decile 5	-0.00941295	0.00545828	-1.72453	0.084613	-0.020111	0.00128509
Education	7 - 1	Decile 6	-0.00953399	0.00552994	-1.72407	0.0846956	-0.0203725	0.00130449
Education	7 - 1	Decile 7	-0.00966597	0.0056099	-1.72302	0.0848848	-0.0206612	0.00132923
Education	7 - 1	Decile 8	-0.00982981	0.00571183	-1.72095	0.0852591	-0.0210248	0.00136518
Education	7 - 1	Decile 9	-0.0100718	0.00586789	-1.71643	0.0860828	-0.0215727	0.00142901
Education	7 - 1	Decile 10	-0.0106642	0.00627737	-1.69884	0.0893496	-0.0229677	0.00163918
Education	Unknown - 1	Decile 1	-0.00321081	0.00380775	-0.84323	0.3991	-0.0106739	0.00425224
Education	Unknown - 1	Decile 2	-0.00328514	0.00389248	-0.843971	0.398686	-0.0109143	0.00434399
Education	Unknown - 1	Decile 3	-0.00335008	0.00396708	-0.84447	0.398407	-0.0111254	0.00442525
Education	Unknown - 1	Decile 4	-0.00340067	0.00402557	-0.844765	0.398242	-0.0112906	0.00448931
Education	Unknown - 1	Decile 5	-0.00344528	0.00407744	-0.84496	0.398133	-0.0114369	0.00454637
Education	Unknown - 1	Decile 6	-0.00348908	0.00412864	-0.845093	0.398059	-0.0115811	0.0046029
Education	Unknown - 1	Decile 7	-0.00353682	0.00418473	-0.845173	0.398014	-0.0117387	0.0046651
Education	Unknown - 1	Decile 8	-0.00359605	0.00425476	-0.845183	0.398009	-0.0119352	0.00474313
Education	Unknown - 1	Decile 9	-0.00368347	0.00435903	-0.845021	0.398099	-0.012227	0.00486007
Education	Unknown - 1	Decile 10	-0.00389706	0.00461835	-0.84382	0.39877	-0.0129489	0.00515475
Maternal age	25-29 years - 18-25 years	Decile 1	0.00214005	0.00123327	1.73526	0.0826944	-0.000277118	0.00455722
Maternal age	25-29 years - 18-25 years	Decile 2	0.00219334	0.0012633	1.7362	0.0825291	-0.000282686	0.00466937
Maternal age	25-29 years - 18-25 years	Decile 3	0.00224002	0.00129064	1.73558	0.0826376	-0.000289596	0.00476963
Maternal age	25-29 years - 18-25 years	Decile 4	0.00227646	0.00131268	1.73421	0.0828804	-0.000296339	0.00484927
Maternal age	25-29 years - 18-25 years	Decile 5	0.00230866	0.00133265	1.73238	0.0832063	-0.000303294	0.00492061
Maternal age	25-29 years - 18-25 years	Decile 6	0.00234033	0.00135277	1.73002	0.0836258	-0.000311055	0.0049917
Maternal age	25-29 years - 18-25 years	Decile 7	0.0023749	0.00137527	1.72686	0.0841924	-0.000320577	0.00507037
Maternal age	25-29 years - 18-25 years	Decile 8	0.00241787	0.00140401	1.72211	0.0850493	-0.000333948	0.00516969
Maternal age	25-29 years - 18-25 years	Decile 9	0.00248148	0.00144816	1.71354	0.0866133	-0.000356862	0.00531982
Maternal age	25-29 years - 18-25 years	Decile 10	0.00263778	0.00156463	1.68588	0.0918186	-0.000428837	0.00570439
Maternal age	30-34 years - 18-25 years	Decile 1	0.00762512	0.00140499	5.42715	5.72607e-08	0.00487138	0.0103789
Maternal age	30-34 years - 18-25 years	Decile 2	0.00781289	0.00142959	5.46514	4.6255e-08	0.00501095	0.0106148
Maternal age	30-34 years - 18-25 years	Decile 3	0.00797721	0.00146236	5.45504	4.89619e-08	0.00511104	0.0108434
Maternal age	30-34 years - 18-25 years	Decile 4	0.00810541	0.00149534	5.42044	5.94516e-08	0.0051746	0.0110362
Maternal age	30-34 years - 18-25 years	Decile 5	0.0082186	0.00152985	5.37216	7.78006e-08	0.00522015	0.0112171
Maternal age	30-34 years - 18-25 years	Decile 6	0.00832986	0.00156862	5.3103	1.09444e-07	0.00525542	0.0114043
Maternal age	30-34 years - 18-25 years	Decile 7	0.00845126	0.00161628	5.22884	1.70573e-07	0.00528342	0.0116191
Maternal age	30-34 years - 18-25 years	Decile 8	0.00860206	0.00168296	5.11126	3.20012e-07	0.00530352	0.0119006
Maternal age	30-34 years - 18-25 years	Decile 9	0.00882504	0.00179587	4.91407	8.92045e-07	0.0053052	0.0123449
Maternal age	30-34 years - 18-25 years	Decile 10	0.00937177	0.00213549	4.38859	1.14088e-05	0.0051863	0.0135572
Maternal age	35-39 years - 18-25 years	Decile 1	0.0144309	0.00189576	7.61216	2.69551e-14	0.0107152	0.0181465
Maternal age	35-39 years - 18-25 years	Decile 2	0.0147814	0.00190892	7.74331	9.68605e-15	0.01104	0.0185228
Maternal age	35-39 years - 18-25 years	Decile 3	0.0150878	0.00194933	7.73999	9.9425e-15	0.0112672	0.0189084
Maternal age	35-39 years - 18-25 years	Decile 4	0.0153267	0.00199995	7.66354	1.80874e-14	0.0114068	0.0192465
Maternal age	35-39 years - 18-25 years	Decile 5	0.0155374	0.0020583	7.54865	4.39806e-14	0.0115032	0.0195716
Maternal age	35-39 years - 18-25 years	Decile 6	0.0157444	0.00212771	7.39971	1.36487e-13	0.0115742	0.0199147
Maternal age	35-39 years - 18-25 years	Decile 7	0.0159701	0.00221635	7.20561	5.77867e-13	0.0116262	0.0203141
Maternal age	35-39 years - 18-25 years	Decile 8	0.0162503	0.00234387	6.93309	4.11732e-12	0.0116564	0.0208442
Maternal age	35-39 years - 18-25 years	Decile 9	0.016664	0.00256398	6.4993	8.06964e-11	0.0116387	0.0216893
Maternal age	35-39 years - 18-25 years	Decile 10	0.017676	0.00322915	5.4739	4.40247e-08	0.011347	0.024005
Maternal age	40+ years - 18-25 years	Decile 1	0.0219949	0.00333808	6.58907	4.42584e-11	0.0154523	0.0285374
Maternal age	40+ years - 18-25 years	Decile 2	0.0225211	0.00337296	6.67695	2.43973e-11	0.0159102	0.029132
Maternal age	40+ years - 18-25 years	Decile 3	0.0229806	0.00344009	6.68025	2.38533e-11	0.0162382	0.0297231
Maternal age	40+ years - 18-25 years	Decile 4	0.0233385	0.00351655	6.63678	3.20609e-11	0.0164462	0.0302309
Maternal age	40+ years - 18-25 years	Decile 5	0.0236541	0.0036014	6.56803	5.09857e-11	0.0165955	0.0307127
Maternal age	40+ years - 18-25 years	Decile 6	0.0239638	0.00370023	6.47631	9.3992e-11	0.0167115	0.0312161
Maternal age	40+ years - 18-25 years	Decile 7	0.0243013	0.00382481	6.35359	2.10343e-10	0.0168048	0.0317978
Maternal age	40+ years - 18-25 years	Decile 8	0.0247197	0.00400253	6.17602	6.57368e-10	0.0168749	0.0325645
Maternal age	40+ years - 18-25 years	Decile 9	0.025337	0.00430789	5.88153	4.06489e-09	0.0168937	0.0337803
Maternal age	40+ years - 18-25 years	Decile 10	0.0268429	0.00523234	5.13019	2.89454e-07	0.0165877	0.0370981
Mean neighborhood income (10,000 SEK/year)	dX/dY	Decile 1	-0.00100063	0.00018757	-5.33472	9.56943e-08	-0.00136826	-0.000633002
Mean neighborhood income (10,000 SEK/year)	dX/dY	Decile 2	-0.00102492	0.000201118	-5.09613	3.46667e-07	-0.00141911	-0.000630739
Mean neighborhood income (10,000 SEK/year)	dX/dY	Decile 3	-0.00104617	0.000214201	-4.88404	1.03936e-06	-0.00146599	-0.000626341
Mean neighborhood income (10,000 SEK/year)	dX/dY	Decile 4	-0.00106274	0.000225138	-4.72039	2.35398e-06	-0.001504	-0.000621476
Mean neighborhood income (10,000 SEK/year)	dX/dY	Decile 5	-0.00107736	0.000235284	-4.57898	4.67242e-06	-0.00153851	-0.000616214
Mean neighborhood income (10,000 SEK/year)	dX/dY	Decile 6	-0.00109173	0.000245677	-4.44379	8.83894e-06	-0.00157325	-0.000610217
Mean neighborhood income (10,000 SEK/year)	dX/dY	Decile 7	-0.00110741	0.000257459	-4.30132	1.69786e-05	-0.00161202	-0.000602801
Mean neighborhood income (10,000 SEK/year)	dX/dY	Decile 8	-0.00112688	0.000272692	-4.13241	3.58972e-05	-0.00166134	-0.00059241
Mean neighborhood income (10,000 SEK/year)	dX/dY	Decile 9	-0.00115565	0.000296324	-3.89995	9.62142e-05	-0.00173643	-0.000574863
Mean neighborhood income (10,000 SEK/year)	dX/dY	Decile 10	-0.00122612	0.000359004	-3.41535	0.000637	-0.00192976	-0.000522489
Area of origin	Nordic countries - Sweden	Decile 1	-0.00727743	0.00322104	-2.25934	0.0238621	-0.0135905	-0.000964309
Area of origin	Nordic countries - Sweden	Decile 2	-0.00745257	0.00329189	-2.26392	0.023579	-0.0139046	-0.00100059
Area of origin	Nordic countries - Sweden	Decile 3	-0.00760599	0.00335817	-2.26492	0.0235176	-0.0141879	-0.0010241
Area of origin	Nordic countries - Sweden	Decile 4	-0.0077258	0.00341276	-2.2638	0.0235864	-0.0144147	-0.00103692
Area of origin	Nordic countries - Sweden	Decile 5	-0.00783167	0.00346309	-2.26147	0.0237303	-0.0146192	-0.00104414
Area of origin	Nordic countries - Sweden	Decile 6	-0.00793582	0.00351455	-2.25799	0.0239464	-0.0148242	-0.00104742
Area of origin	Nordic countries - Sweden	Decile 7	-0.00804955	0.00357297	-2.2529	0.0242655	-0.0150525	-0.00104665
Area of origin	Nordic countries - Sweden	Decile 8	-0.00819098	0.00364889	-2.24479	0.0247817	-0.0153427	-0.00103929
Area of origin	Nordic countries - Sweden	Decile 9	-0.00840043	0.00376798	-2.22943	0.0257856	-0.0157855	-0.00101533
Area of origin	Nordic countries - Sweden	Decile 10	-0.00891579	0.00409464	-2.17743	0.0294486	-0.0169411	-0.000890441
Area of origin	OECD - Sweden	Decile 1	0.000975804	0.00201007	0.485459	0.627351	-0.00296385	0.00491546
Area of origin	OECD - Sweden	Decile 2	0.000998956	0.00205734	0.485558	0.627281	-0.00303335	0.00503126
Area of origin	OECD - Sweden	Decile 3	0.00101921	0.00209881	0.485616	0.627239	-0.00309437	0.0051328
Area of origin	OECD - Sweden	Decile 4	0.00103502	0.00213124	0.485643	0.62722	-0.00314212	0.00521216
Area of origin	OECD - Sweden	Decile 5	0.00104898	0.00215992	0.485655	0.627212	-0.00318439	0.00528234
Area of origin	OECD - Sweden	Decile 6	0.00106269	0.00218817	0.485654	0.627212	-0.00322604	0.00535143
Area of origin	OECD - Sweden	Decile 7	0.00107766	0.00221905	0.485641	0.627221	-0.0032716	0.00542692
Area of origin	OECD - Sweden	Decile 8	0.00109626	0.0022575	0.485608	0.627245	-0.00332836	0.00552088
Area of origin	OECD - Sweden	Decile 9	0.00112376	0.00231454	0.485524	0.627305	-0.00341265	0.00566018
Area of origin	OECD - Sweden	Decile 10	0.00119125	0.00245538	0.485159	0.627564	-0.00362121	0.0060037
Area of origin	Outside OECD - Sweden	Decile 1	0.00809384	0.00148691	5.44338	5.22782e-08	0.00517954	0.0110081
Area of origin	Outside OECD - Sweden	Decile 2	0.00828355	0.00149505	5.54064	3.01363e-08	0.0053533	0.0112138
Area of origin	Outside OECD - Sweden	Decile 3	0.0084494	0.00151247	5.5865	2.3169e-08	0.00548502	0.0114138
Area of origin	Outside OECD - Sweden	Decile 4	0.0085787	0.00153305	5.59583	2.19575e-08	0.00557397	0.0115834
Area of origin	Outside OECD - Sweden	Decile 5	0.00869279	0.00155644	5.58504	2.33641e-08	0.00564222	0.0117434
Area of origin	Outside OECD - Sweden	Decile 6	0.00880487	0.00158422	5.55786	2.73095e-08	0.00569986	0.0119099
Area of origin	Outside OECD - Sweden	Decile 7	0.00892709	0.00161991	5.51085	3.57106e-08	0.00575212	0.0121021
Area of origin	Outside OECD - Sweden	Decile 8	0.00907881	0.00167194	5.43012	5.63177e-08	0.00580188	0.0123558
Area of origin	Outside OECD - Sweden	Decile 9	0.00930297	0.00176387	5.27418	1.3335e-07	0.00584585	0.0127601
Area of origin	Outside OECD - Sweden	Decile 10	0.0098517	0.00205701	4.78933	1.67342e-06	0.00582003	0.0138834
Parity	2 - 1	Decile 1	-0.0256512	0.00133838	-19.1658	7.14917e-82	-0.0282743	-0.023028
Parity	2 - 1	Decile 2	-0.0263242	0.00127359	-20.6693	6.54587e-95	-0.0288204	-0.023828
Parity	2 - 1	Decile 3	-0.0269127	0.00137507	-19.5718	2.68781e-85	-0.0296078	-0.0242176
Parity	2 - 1	Decile 4	-0.0273715	0.00154649	-17.6991	4.26338e-70	-0.0304025	-0.0243404
Parity	2 - 1	Decile 5	-0.0277763	0.0017488	-15.883	8.30788e-57	-0.0312039	-0.0243487
Parity	2 - 1	Decile 6	-0.0281739	0.00198201	-14.2148	7.41315e-46	-0.0320586	-0.0242893
Parity	2 - 1	Decile 7	-0.0286075	0.00226512	-12.6296	1.45001e-36	-0.0330471	-0.024168
Parity	2 - 1	Decile 8	-0.0291457	0.00264727	-11.0097	3.43071e-28	-0.0343342	-0.0239571
Parity	2 - 1	Decile 9	-0.0299405	0.00325616	-9.19505	3.74834e-20	-0.0363225	-0.0235586
Parity	2 - 1	Decile 10	-0.0318846	0.00488733	-6.52393	6.84891e-11	-0.0414636	-0.0223056
Parity	3 - 1	Decile 1	-0.0286586	0.00151279	-18.9442	4.92862e-80	-0.0316236	-0.0256935
Parity	3 - 1	Decile 2	-0.0294151	0.00144447	-20.3639	3.49609e-92	-0.0322462	-0.026584
Parity	3 - 1	Decile 3	-0.0300769	0.00156141	-19.2626	1.10643e-82	-0.0331372	-0.0270166
Parity	3 - 1	Decile 4	-0.030593	0.00175559	-17.4261	5.22846e-68	-0.0340339	-0.0271521
Parity	3 - 1	Decile 5	-0.0310486	0.00198408	-15.6489	3.38051e-55	-0.0349373	-0.0271599
Parity	3 - 1	Decile 6	-0.0314963	0.00224731	-14.0151	1.26006e-44	-0.0359009	-0.0270916
Parity	3 - 1	Decile 7	-0.0319846	0.00256693	-12.4602	1.23009e-35	-0.0370157	-0.0269535
Parity	3 - 1	Decile 8	-0.0325909	0.00299866	-10.8685	1.62895e-27	-0.0384681	-0.0267136
Parity	3 - 1	Decile 9	-0.0334868	0.00368733	-9.08159	1.07004e-19	-0.0407139	-0.0262598
Parity	3 - 1	Decile 10	-0.0356808	0.00553711	-6.44394	1.16412e-10	-0.0465333	-0.0248283
Parity	4 - 1	Decile 1	-0.0267829	0.00192439	-13.9176	4.95234e-44	-0.0305547	-0.0230112
Parity	4 - 1	Decile 2	-0.0274873	0.00190737	-14.4111	4.40953e-47	-0.0312257	-0.0237489
Parity	4 - 1	Decile 3	-0.0281032	0.00201041	-13.9789	2.09764e-44	-0.0320435	-0.0241629
Parity	4 - 1	Decile 4	-0.0285835	0.00216299	-13.2148	7.20447e-40	-0.0328229	-0.0243441
Parity	4 - 1	Decile 5	-0.0290073	0.00234287	-12.3811	3.30708e-35	-0.0335993	-0.0244154
Parity	4 - 1	Decile 6	-0.0294237	0.00255409	-11.5202	1.04309e-30	-0.0344296	-0.0244178
Parity	4 - 1	Decile 7	-0.0298778	0.0028164	-10.6085	2.72014e-26	-0.0353978	-0.0243578
Parity	4 - 1	Decile 8	-0.0304415	0.00317915	-9.57535	1.01509e-21	-0.0366725	-0.0242105
Parity	4 - 1	Decile 9	-0.0312742	0.00377233	-8.29041	1.12855e-16	-0.0386678	-0.0238805
Parity	4 - 1	Decile 10	-0.0333117	0.00541335	-6.15362	7.57355e-10	-0.0439216	-0.0227017
Parity	5+ - 1	Decile 1	-0.0318567	0.00187161	-17.021	5.73458e-65	-0.035525	-0.0281884
Parity	5+ - 1	Decile 2	-0.0327031	0.00179238	-18.2457	2.2397e-74	-0.0362161	-0.0291901
Parity	5+ - 1	Decile 3	-0.0334439	0.00190172	-17.5862	3.14526e-69	-0.0371712	-0.0297166
Parity	5+ - 1	Decile 4	-0.034022	0.00209613	-16.2309	3.052e-59	-0.0381303	-0.0299136
Parity	5+ - 1	Decile 5	-0.0345323	0.00233196	-14.8083	1.29537e-49	-0.0391029	-0.0299618
Parity	5+ - 1	Decile 6	-0.035034	0.00260931	-13.4265	4.22796e-41	-0.0401482	-0.0299198
Parity	5+ - 1	Decile 7	-0.0355814	0.00295143	-12.0557	1.81062e-33	-0.0413661	-0.0297967
Parity	5+ - 1	Decile 8	-0.0362614	0.00341967	-10.6038	2.86224e-26	-0.0429638	-0.029559
Parity	5+ - 1	Decile 9	-0.0372669	0.00417573	-8.92464	4.47143e-19	-0.0454512	-0.0290826
Parity	5+ - 1	Decile 10	-0.0397322	0.00623495	-6.3725	1.85967e-10	-0.0519525	-0.0275119
Occupational type	0 - Unemployed or unregistered	Decile 1	-0.0261664	0.0014119	-18.5327	1.12523e-76	-0.0289337	-0.0233991
Occupational type	0 - Unemployed or unregistered	Decile 2	-0.0268087	0.001222	-21.9383	1.11929e-106	-0.0292038	-0.0244136
Occupational type	0 - Unemployed or unregistered	Decile 3	-0.027372	0.00118909	-23.0194	2.98384e-117	-0.0297026	-0.0250414
Occupational type	0 - Unemployed or unregistered	Decile 4	-0.0278123	0.00126806	-21.933	1.25724e-106	-0.0302977	-0.025327
Occupational type	0 - Unemployed or unregistered	Decile 5	-0.0282018	0.00140733	-20.0392	2.50546e-89	-0.0309601	-0.0254435
Occupational type	0 - Unemployed or unregistered	Decile 6	-0.0285852	0.00159458	-17.9265	7.33041e-72	-0.0317105	-0.0254599
Occupational type	0 - Unemployed or unregistered	Decile 7	-0.0290042	0.00184142	-15.751	6.76054e-56	-0.0326133	-0.0253951
Occupational type	0 - Unemployed or unregistered	Decile 8	-0.0295259	0.00219257	-13.4664	2.46759e-41	-0.0338232	-0.0252285
Occupational type	0 - Unemployed or unregistered	Decile 9	-0.0302995	0.00277423	-10.9218	9.0704e-28	-0.0357369	-0.0248621
Occupational type	0 - Unemployed or unregistered	Decile 10	-0.0322093	0.00439777	-7.32401	2.40666e-13	-0.0408288	-0.0235898
Occupational type	1 - Unemployed or unregistered	Decile 1	-0.0029637	0.00340222	-0.871107	0.383696	-0.00963192	0.00370453
Occupational type	1 - Unemployed or unregistered	Decile 2	-0.00303348	0.00347702	-0.872439	0.382969	-0.00984831	0.00378135
Occupational type	1 - Unemployed or unregistered	Decile 3	-0.00309449	0.00354293	-0.873427	0.382431	-0.0100385	0.00384953
Occupational type	1 - Unemployed or unregistered	Decile 4	-0.00314205	0.00359467	-0.874086	0.382072	-0.0101875	0.00390338
Occupational type	1 - Unemployed or unregistered	Decile 5	-0.00318402	0.00364059	-0.874588	0.381798	-0.0103194	0.00395141
Occupational type	1 - Unemployed or unregistered	Decile 6	-0.00322524	0.00368595	-0.875011	0.381568	-0.0104496	0.00399908
Occupational type	1 - Unemployed or unregistered	Decile 7	-0.0032702	0.00373569	-0.875393	0.38136	-0.010592	0.00405162
Occupational type	1 - Unemployed or unregistered	Decile 8	-0.003326	0.00379785	-0.875758	0.381162	-0.0107697	0.00411766
Occupational type	1 - Unemployed or unregistered	Decile 9	-0.00340844	0.00389056	-0.876079	0.380987	-0.0110338	0.00421692
Occupational type	1 - Unemployed or unregistered	Decile 10	-0.00361023	0.00412196	-0.875852	0.381111	-0.0116891	0.00446867
Occupational type	2 - Unemployed or unregistered	Decile 1	-0.00392661	0.00178548	-2.19919	0.0278642	-0.00742608	-0.000427139
Occupational type	2 - Unemployed or unregistered	Decile 2	-0.00401923	0.00182005	-2.20831	0.0272228	-0.00758646	-0.000451999
Occupational type	2 - Unemployed or unregistered	Decile 3	-0.0041002	0.00185228	-2.2136	0.026856	-0.0077306	-0.000469811
Occupational type	2 - Unemployed or unregistered	Decile 4	-0.00416334	0.00187874	-2.21603	0.0266897	-0.00784561	-0.000481074
Occupational type	2 - Unemployed or unregistered	Decile 5	-0.00421905	0.00190309	-2.21695	0.0266268	-0.00794904	-0.000489061
Occupational type	2 - Unemployed or unregistered	Decile 6	-0.00427379	0.00192794	-2.21677	0.0266391	-0.00805247	-0.000495098
Occupational type	2 - Unemployed or unregistered	Decile 7	-0.00433348	0.00195609	-2.21538	0.0267341	-0.00816734	-0.000499614
Occupational type	2 - Unemployed or unregistered	Decile 8	-0.00440758	0.00199258	-2.21199	0.026967	-0.00831297	-0.000502192
Occupational type	2 - Unemployed or unregistered	Decile 9	-0.00451707	0.00204965	-2.20382	0.027537	-0.00853432	-0.000499822
Occupational type	2 - Unemployed or unregistered	Decile 10	-0.00478516	0.0022052	-2.16994	0.0300111	-0.00910728	-0.000463047
Occupational type	3 - Unemployed or unregistered	Decile 1	-0.00743425	0.00193956	-3.83296	0.00012661	-0.0112357	-0.00363279
Occupational type	3 - Unemployed or unregistered	Decile 2	-0.0076107	0.00196656	-3.87005	0.000108813	-0.0114651	-0.00375631
Occupational type	3 - Unemployed or unregistered	Decile 3	-0.00776504	0.00199702	-3.88832	0.000100941	-0.0116791	-0.00385096
Occupational type	3 - Unemployed or unregistered	Decile 4	-0.00788542	0.00202537	-3.89332	9.88834e-05	-0.0118551	-0.00391576
Occupational type	3 - Unemployed or unregistered	Decile 5	-0.00799168	0.00205384	-3.8911	9.97908e-05	-0.0120171	-0.00396624
Occupational type	3 - Unemployed or unregistered	Decile 6	-0.00809611	0.00208498	-3.88306	0.000103149	-0.0121826	-0.00400962
Occupational type	3 - Unemployed or unregistered	Decile 7	-0.00821003	0.00212256	-3.86798	0.000109739	-0.0123702	-0.00404989
Occupational type	3 - Unemployed or unregistered	Decile 8	-0.00835151	0.00217447	-3.84071	0.000122677	-0.0126134	-0.00408963
Occupational type	3 - Unemployed or unregistered	Decile 9	-0.00856068	0.00226171	-3.78504	0.000153682	-0.0129936	-0.0041278
Occupational type	3 - Unemployed or unregistered	Decile 10	-0.00907342	0.00252609	-3.59188	0.000328301	-0.0140245	-0.00412237
Occupational type	4 - Unemployed or unregistered	Decile 1	-0.00478048	0.00213895	-2.23497	0.0254194	-0.00897273	-0.00058822
Occupational type	4 - Unemployed or unregistered	Decile 2	-0.00489341	0.00218319	-2.24141	0.0249997	-0.00917238	-0.000614443
Occupational type	4 - Unemployed or unregistered	Decile 3	-0.00499215	0.00222444	-2.24423	0.0248178	-0.00935198	-0.000632328
Occupational type	4 - Unemployed or unregistered	Decile 4	-0.00506915	0.00225832	-2.24465	0.0247905	-0.00949539	-0.000642916
Occupational type	4 - Unemployed or unregistered	Decile 5	-0.0051371	0.00228949	-2.24377	0.0248472	-0.00962443	-0.000649771
Occupational type	4 - Unemployed or unregistered	Decile 6	-0.00520386	0.00232129	-2.24179	0.0249748	-0.00975351	-0.000654207
Occupational type	4 - Unemployed or unregistered	Decile 7	-0.00527667	0.00235731	-2.23843	0.0251932	-0.00989692	-0.000656426
Occupational type	4 - Unemployed or unregistered	Decile 8	-0.00536707	0.00240398	-2.23258	0.0255769	-0.0100788	-0.000655356
Occupational type	4 - Unemployed or unregistered	Decile 9	-0.00550067	0.00247691	-2.22077	0.0263664	-0.0103553	-0.000646001
Occupational type	4 - Unemployed or unregistered	Decile 10	-0.00582785	0.0026753	-2.17839	0.0293767	-0.0110713	-0.000584367
Occupational type	5 - Unemployed or unregistered	Decile 1	-0.0040645	0.00146302	-2.77816	0.00546677	-0.00693197	-0.00119704
Occupational type	5 - Unemployed or unregistered	Decile 2	-0.0041604	0.00149496	-2.78295	0.00538675	-0.00709047	-0.00123033
Occupational type	5 - Unemployed or unregistered	Decile 3	-0.00424424	0.0015257	-2.78182	0.00540543	-0.00723457	-0.00125392
Occupational type	5 - Unemployed or unregistered	Decile 4	-0.00430961	0.00155154	-2.77764	0.00547546	-0.00735057	-0.00126866
Occupational type	5 - Unemployed or unregistered	Decile 5	-0.0043673	0.0015757	-2.77166	0.00557714	-0.00745561	-0.00127899
Occupational type	5 - Unemployed or unregistered	Decile 6	-0.00442397	0.00160069	-2.76378	0.00571353	-0.00756127	-0.00128667
Occupational type	5 - Unemployed or unregistered	Decile 7	-0.00448578	0.00162937	-2.75307	0.00590395	-0.00767929	-0.00129226
Occupational type	5 - Unemployed or unregistered	Decile 8	-0.00456251	0.00166704	-2.7369	0.00620217	-0.00782984	-0.00129518
Occupational type	5 - Unemployed or unregistered	Decile 9	-0.00467588	0.00172682	-2.7078	0.00677306	-0.00806039	-0.00129138
Occupational type	5 - Unemployed or unregistered	Decile 10	-0.0049535	0.00189331	-2.61632	0.00888838	-0.00866432	-0.00124268
Occupational type	6 - Unemployed or unregistered	Decile 1	-0.00946311	0.00564774	-1.67556	0.0938253	-0.0205325	0.00160626
Occupational type	6 - Unemployed or unregistered	Decile 2	-0.00968852	0.0057786	-1.67662	0.0936169	-0.0210144	0.00163733
Occupational type	6 - Unemployed or unregistered	Decile 3	-0.00988574	0.00589721	-1.67634	0.0936712	-0.0214441	0.00167258
Occupational type	6 - Unemployed or unregistered	Decile 4	-0.0100396	0.00599247	-1.67537	0.0938615	-0.0217846	0.00170542
Occupational type	6 - Unemployed or unregistered	Decile 5	-0.0101754	0.00607858	-1.67398	0.0941341	-0.0220893	0.00173836
Occupational type	6 - Unemployed or unregistered	Decile 6	-0.010309	0.0061651	-1.67215	0.0944949	-0.0223923	0.00177441
Occupational type	6 - Unemployed or unregistered	Decile 7	-0.0104547	0.00626162	-1.66964	0.0949906	-0.0227272	0.0018179
Occupational type	6 - Unemployed or unregistered	Decile 8	-0.0106356	0.00638464	-1.66582	0.09575	-0.0231493	0.00187803
Occupational type	6 - Unemployed or unregistered	Decile 9	-0.0109033	0.00657291	-1.65882	0.0971518	-0.0237859	0.00197939
Occupational type	6 - Unemployed or unregistered	Decile 10	-0.0115598	0.00706671	-1.63581	0.101879	-0.0254103	0.00229068
Occupational type	7 - Unemployed or unregistered	Decile 1	-0.00261563	0.0046531	-0.562126	0.57403	-0.0117355	0.00650427
Occupational type	7 - Unemployed or unregistered	Decile 2	-0.00267718	0.00476149	-0.562257	0.573941	-0.0120095	0.00665517
Occupational type	7 - Unemployed or unregistered	Decile 3	-0.00273099	0.0048566	-0.562325	0.573895	-0.0122498	0.00678778
Occupational type	7 - Unemployed or unregistered	Decile 4	-0.00277293	0.00493099	-0.562349	0.573879	-0.0124375	0.00689163
Occupational type	7 - Unemployed or unregistered	Decile 5	-0.00280994	0.0049968	-0.562349	0.573878	-0.0126035	0.0069836
Occupational type	7 - Unemployed or unregistered	Decile 6	-0.0028463	0.00506161	-0.562331	0.573891	-0.0127669	0.00707428
Occupational type	7 - Unemployed or unregistered	Decile 7	-0.00288594	0.00513248	-0.562291	0.573918	-0.0129454	0.00717353
Occupational type	7 - Unemployed or unregistered	Decile 8	-0.00293515	0.00522072	-0.562212	0.573971	-0.0131676	0.00729726
Occupational type	7 - Unemployed or unregistered	Decile 9	-0.00300785	0.00535164	-0.562042	0.574087	-0.0134969	0.00748117
Occupational type	7 - Unemployed or unregistered	Decile 10	-0.00318576	0.00567496	-0.561371	0.574545	-0.0143085	0.00793697
Occupational type	8 - Unemployed or unregistered	Decile 1	-0.00860958	0.00333177	-2.58409	0.00976364	-0.0151397	-0.00207944
Occupational type	8 - Unemployed or unregistered	Decile 2	-0.00881435	0.00339948	-2.59285	0.00951838	-0.0154772	-0.00215149
Occupational type	8 - Unemployed or unregistered	Decile 3	-0.00899349	0.00346422	-2.59611	0.00942864	-0.0157832	-0.00220374
Occupational type	8 - Unemployed or unregistered	Decile 4	-0.00913324	0.00351839	-2.59586	0.00943552	-0.0160292	-0.00223732
Occupational type	8 - Unemployed or unregistered	Decile 5	-0.0092566	0.00356893	-2.59367	0.00949588	-0.0162516	-0.00226163
Occupational type	8 - Unemployed or unregistered	Decile 6	-0.00937785	0.00362111	-2.58977	0.00960392	-0.0164751	-0.00228061
Occupational type	8 - Unemployed or unregistered	Decile 7	-0.00951014	0.0036809	-2.58364	0.00977631	-0.0167246	-0.0022957
Occupational type	8 - Unemployed or unregistered	Decile 8	-0.00967446	0.00375935	-2.57344	0.0100693	-0.0170427	-0.00230627
Occupational type	8 - Unemployed or unregistered	Decile 9	-0.00991743	0.00388381	-2.55353	0.0106637	-0.0175296	-0.0023053
Occupational type	8 - Unemployed or unregistered	Decile 10	-0.0105133	0.004231	-2.48482	0.0129618	-0.0188059	-0.00222065
Occupational type	9 - Unemployed or unregistered	Decile 1	-0.000835569	0.00240277	-0.347752	0.728026	-0.00554491	0.00387377
Occupational type	9 - Unemployed or unregistered	Decile 2	-0.000855172	0.00245956	-0.347693	0.728071	-0.00567582	0.00396547
Occupational type	9 - Unemployed or unregistered	Decile 3	-0.000872303	0.00250927	-0.347632	0.728117	-0.00579038	0.00404578
Occupational type	9 - Unemployed or unregistered	Decile 4	-0.000885655	0.00254808	-0.347578	0.728157	-0.00587979	0.00410848
Occupational type	9 - Unemployed or unregistered	Decile 5	-0.000897434	0.00258235	-0.347526	0.728196	-0.00595875	0.00416388
Occupational type	9 - Unemployed or unregistered	Decile 6	-0.000909003	0.00261605	-0.347472	0.728237	-0.00603637	0.00421836
Occupational type	9 - Unemployed or unregistered	Decile 7	-0.000921616	0.00265284	-0.347408	0.728285	-0.00612108	0.00427785
Occupational type	9 - Unemployed or unregistered	Decile 8	-0.00093727	0.00269855	-0.347323	0.728349	-0.00622634	0.0043518
Occupational type	9 - Unemployed or unregistered	Decile 9	-0.000960388	0.0027662	-0.347187	0.728451	-0.00638204	0.00446126
Occupational type	9 - Unemployed or unregistered	Decile 10	-0.00101694	0.0029323	-0.346805	0.728738	-0.00676414	0.00473027

## Sheet: lbw_gini_100_interaction
Independent variable	Contrast	Income level	AME	Standard error	Z score	P value	Lower CI	Upper CI
Average distance to neighbor	dX/dY	Decile 1	-1.31291e-06	8.67952e-07	-1.51266	0.130367	-3.01407e-06	3.88242e-07
Average distance to neighbor	dX/dY	Decile 2	-1.30915e-06	8.65168e-07	-1.51317	0.130236	-3.00484e-06	3.86551e-07
Average distance to neighbor	dX/dY	Decile 3	-1.30596e-06	8.62881e-07	-1.51349	0.130156	-2.99717e-06	3.85257e-07
Average distance to neighbor	dX/dY	Decile 4	-1.30354e-06	8.61186e-07	-1.51365	0.130114	-2.99143e-06	3.84357e-07
Average distance to neighbor	dX/dY	Decile 5	-1.30144e-06	8.59752e-07	-1.51374	0.130091	-2.98653e-06	3.83639e-07
Average distance to neighbor	dX/dY	Decile 6	-1.29943e-06	8.58395e-07	-1.51379	0.13008	-2.98185e-06	3.82998e-07
Average distance to neighbor	dX/dY	Decile 7	-1.29727e-06	8.56972e-07	-1.51378	0.130082	-2.9769e-06	3.82368e-07
Average distance to neighbor	dX/dY	Decile 8	-1.29465e-06	8.55284e-07	-1.5137	0.130101	-2.97097e-06	3.81681e-07
Average distance to neighbor	dX/dY	Decile 9	-1.29088e-06	8.52938e-07	-1.51346	0.130164	-2.96261e-06	3.80843e-07
Average distance to neighbor	dX/dY	Decile 10	-1.28218e-06	8.47853e-07	-1.51227	0.130465	-2.94395e-06	3.79579e-07
Civil status	Divorced - Unmarried	Decile 1	0.00581044	0.00288521	2.01387	0.0440233	0.000155526	0.0114653
Civil status	Divorced - Unmarried	Decile 2	0.00579386	0.00287592	2.01461	0.0439454	0.00015716	0.0114306
Civil status	Divorced - Unmarried	Decile 3	0.00577983	0.00286846	2.01496	0.0439091	0.000157746	0.0114019
Civil status	Divorced - Unmarried	Decile 4	0.00576916	0.00286304	2.01505	0.0438999	0.000157701	0.0113806
Civil status	Divorced - Unmarried	Decile 5	0.00575995	0.00285853	2.015	0.0439047	0.000157321	0.0113626
Civil status	Divorced - Unmarried	Decile 6	0.00575106	0.00285434	2.01485	0.0439206	0.000156656	0.0113455
Civil status	Divorced - Unmarried	Decile 7	0.00574156	0.00285002	2.01457	0.04395	0.00015562	0.0113275
Civil status	Divorced - Unmarried	Decile 8	0.00573001	0.002845	2.01406	0.044003	0.000153909	0.0113061
Civil status	Divorced - Unmarried	Decile 9	0.00571345	0.00283825	2.01302	0.0441123	0.000150591	0.0112763
Civil status	Divorced - Unmarried	Decile 10	0.00567514	0.0028246	2.00918	0.0445178	0.000139023	0.0112113
Civil status	Married - Unmarried	Decile 1	0.000590237	0.0012156	0.485554	0.627284	-0.00179229	0.00297276
Civil status	Married - Unmarried	Decile 2	0.000588542	0.00121197	0.485607	0.627246	-0.00178688	0.00296396
Civil status	Married - Unmarried	Decile 3	0.000587107	0.00120892	0.485648	0.627217	-0.00178232	0.00295654
Civil status	Married - Unmarried	Decile 4	0.000586017	0.0012066	0.485677	0.627196	-0.00177887	0.00295091
Civil status	Married - Unmarried	Decile 5	0.000585075	0.0012046	0.4857	0.62718	-0.0017759	0.00294605
Civil status	Married - Unmarried	Decile 6	0.000584166	0.00120268	0.485721	0.627165	-0.00177304	0.00294137
Civil status	Married - Unmarried	Decile 7	0.000583195	0.00120063	0.485741	0.62715	-0.00176999	0.00293638
Civil status	Married - Unmarried	Decile 8	0.000582015	0.00119814	0.485764	0.627134	-0.0017663	0.00293033
Civil status	Married - Unmarried	Decile 9	0.000580321	0.00119459	0.485793	0.627114	-0.00176103	0.00292167
Civil status	Married - Unmarried	Decile 10	0.000576405	0.00118641	0.485838	0.627082	-0.00174892	0.00290173
Civil status	Widowed - Unmarried	Decile 1	-0.00163054	0.012707	-0.128318	0.897897	-0.0265358	0.0232748
Civil status	Widowed - Unmarried	Decile 2	-0.00162585	0.0126703	-0.128319	0.897896	-0.0264592	0.0232075
Civil status	Widowed - Unmarried	Decile 3	-0.00162187	0.0126393	-0.12832	0.897896	-0.0263944	0.0231506
Civil status	Widowed - Unmarried	Decile 4	-0.00161885	0.0126157	-0.128321	0.897895	-0.0263451	0.0231074
Civil status	Widowed - Unmarried	Decile 5	-0.00161624	0.0125953	-0.128321	0.897895	-0.0263025	0.02307
Civil status	Widowed - Unmarried	Decile 6	-0.00161373	0.0125756	-0.128322	0.897894	-0.0262615	0.023034
Civil status	Widowed - Unmarried	Decile 7	-0.00161103	0.0125546	-0.128322	0.897894	-0.0262176	0.0229955
Civil status	Widowed - Unmarried	Decile 8	-0.00160777	0.0125291	-0.128323	0.897893	-0.0261643	0.0229488
Civil status	Widowed - Unmarried	Decile 9	-0.00160308	0.0124925	-0.128324	0.897893	-0.0260878	0.0228817
Civil status	Widowed - Unmarried	Decile 10	-0.00159223	0.0124078	-0.128325	0.897892	-0.0259111	0.0227266
Disposable income (10,000 SEK/year)	dX/dY	Decile 1	-2.96143e-05	6.97655e-05	-0.424483	0.671214	-0.000166352	0.000107124
Disposable income (10,000 SEK/year)	dX/dY	Decile 2	-2.95245e-05	6.93375e-05	-0.425808	0.670248	-0.000165424	0.000106375
Disposable income (10,000 SEK/year)	dX/dY	Decile 3	-2.94485e-05	6.89759e-05	-0.426939	0.669424	-0.000164639	0.000105742
Disposable income (10,000 SEK/year)	dX/dY	Decile 4	-2.93907e-05	6.87014e-05	-0.427804	0.668794	-0.000164043	0.000105262
Disposable income (10,000 SEK/year)	dX/dY	Decile 5	-2.93408e-05	6.84644e-05	-0.428556	0.668246	-0.000163529	0.000104847
Disposable income (10,000 SEK/year)	dX/dY	Decile 6	-2.92927e-05	6.82363e-05	-0.429284	0.667716	-0.000163033	0.000104448
Disposable income (10,000 SEK/year)	dX/dY	Decile 7	-2.92413e-05	6.79923e-05	-0.430068	0.667146	-0.000162504	0.000104021
Disposable income (10,000 SEK/year)	dX/dY	Decile 8	-2.91788e-05	6.76964e-05	-0.431025	0.66645	-0.000161861	0.000103504
Disposable income (10,000 SEK/year)	dX/dY	Decile 9	-2.90892e-05	6.72724e-05	-0.432409	0.665444	-0.000160941	0.000102762
Disposable income (10,000 SEK/year)	dX/dY	Decile 10	-2.88819e-05	6.62944e-05	-0.435661	0.663083	-0.000158817	0.000101053
Distance to labor ward, km	dX/dY	Decile 1	2.28294e-06	3.01975e-05	0.0756002	0.939737	-5.69031e-05	6.14689e-05
Distance to labor ward, km	dX/dY	Decile 2	2.27639e-06	3.01113e-05	0.0755993	0.939738	-5.67406e-05	6.12934e-05
Distance to labor ward, km	dX/dY	Decile 3	2.27085e-06	3.00382e-05	0.0755985	0.939739	-5.6603e-05	6.11447e-05
Distance to labor ward, km	dX/dY	Decile 4	2.26663e-06	2.99828e-05	0.0755979	0.939739	-5.64985e-05	6.10318e-05
Distance to labor ward, km	dX/dY	Decile 5	2.26299e-06	2.99348e-05	0.0755974	0.939739	-5.64082e-05	6.09342e-05
Distance to labor ward, km	dX/dY	Decile 6	2.25949e-06	2.98886e-05	0.0755968	0.93974	-5.63211e-05	6.08401e-05
Distance to labor ward, km	dX/dY	Decile 7	2.25573e-06	2.98392e-05	0.0755963	0.93974	-5.6228e-05	6.07395e-05
Distance to labor ward, km	dX/dY	Decile 8	2.25117e-06	2.97792e-05	0.0755956	0.939741	-5.61149e-05	6.06173e-05
Distance to labor ward, km	dX/dY	Decile 9	2.24463e-06	2.9693e-05	0.0755946	0.939742	-5.59526e-05	6.04419e-05
Distance to labor ward, km	dX/dY	Decile 10	2.2295e-06	2.94938e-05	0.0755922	0.939744	-5.55774e-05	6.00364e-05
Education	2 - 1	Decile 1	0.00826767	0.00388799	2.12647	0.0334644	0.000647363	0.015888
Education	2 - 1	Decile 2	0.0082444	0.00387589	2.1271	0.033412	0.000647791	0.015841
Education	2 - 1	Decile 3	0.0082247	0.00386625	2.12731	0.0333946	0.000646987	0.0158024
Education	2 - 1	Decile 4	0.00820972	0.00385929	2.12726	0.0333981	0.000645661	0.0157738
Education	2 - 1	Decile 5	0.00819678	0.00385352	2.12709	0.0334128	0.000644017	0.0157495
Education	2 - 1	Decile 6	0.00818431	0.00384819	2.12679	0.0334372	0.000641995	0.0157266
Education	2 - 1	Decile 7	0.00817096	0.00384272	2.12635	0.0334745	0.000639357	0.0157026
Education	2 - 1	Decile 8	0.00815475	0.00383642	2.12561	0.0335356	0.000635494	0.015674
Education	2 - 1	Decile 9	0.00813148	0.00382803	2.1242	0.0336537	0.000628688	0.0156343
Education	2 - 1	Decile 10	0.00807767	0.0038115	2.11929	0.0340662	0.000607259	0.0155481
Education	2 - 1	Decile 1	0.00170633	0.00363655	0.469217	0.638914	-0.00542118	0.00883384
Education	3 - 1	Decile 2	0.00170149	0.00362615	0.469228	0.638907	-0.00540563	0.00880861
Education	3 - 1	Decile 3	0.00169739	0.00361736	0.469234	0.638902	-0.00539251	0.0087873
Education	3 - 1	Decile 4	0.00169428	0.00361071	0.469236	0.638901	-0.00538258	0.00877113
Education	3 - 1	Decile 5	0.00169158	0.00360497	0.469237	0.6389	-0.00537402	0.00875719
Education	3 - 1	Decile 6	0.00168899	0.00359944	0.469236	0.638901	-0.00536579	0.00874377
Education	3 - 1	Decile 7	0.00168621	0.00359355	0.469233	0.638903	-0.00535701	0.00872943
Education	3 - 1	Decile 8	0.00168284	0.0035864	0.469228	0.638907	-0.00534637	0.00871205
Education	3 - 1	Decile 9	0.001678	0.00357617	0.469217	0.638915	-0.00533116	0.00868716
Education	3 - 1	Decile 10	0.00166681	0.00355265	0.469173	0.638946	-0.00529626	0.00862987
Education	4 - 1	Decile 1	-0.00125249	0.00342717	-0.365458	0.71477	-0.00796963	0.00546465
Education	4 - 1	Decile 2	-0.00124892	0.00341754	-0.365445	0.71478	-0.00794717	0.00544933
Education	4 - 1	Decile 3	-0.0012459	0.00340939	-0.365432	0.714789	-0.00792818	0.00543638
Education	4 - 1	Decile 4	-0.00124361	0.00340321	-0.365421	0.714797	-0.00791378	0.00542657
Education	4 - 1	Decile 5	-0.00124162	0.00339788	-0.365411	0.714805	-0.00790134	0.00541809
Education	4 - 1	Decile 6	-0.00123971	0.00339274	-0.365401	0.714812	-0.00788936	0.00540994
Education	4 - 1	Decile 7	-0.00123766	0.00338725	-0.365389	0.714821	-0.00787656	0.00540123
Education	4 - 1	Decile 8	-0.00123518	0.00338059	-0.365374	0.714832	-0.00786102	0.00539066
Education	4 - 1	Decile 9	-0.00123162	0.00337106	-0.36535	0.71485	-0.00783877	0.00537554
Education	4 - 1	Decile 10	-0.00122337	0.00334908	-0.365286	0.714898	-0.00778744	0.0053407
Education	5 - 1	Decile 1	-0.00544885	0.00345165	-1.57862	0.114424	-0.012214	0.00131627
Education	5 - 1	Decile 2	-0.00543325	0.00344122	-1.57887	0.114365	-0.0121779	0.00131141
Education	5 - 1	Decile 3	-0.00542004	0.00343268	-1.57895	0.114347	-0.012148	0.00130789
Education	5 - 1	Decile 4	-0.00541	0.00342638	-1.57893	0.114352	-0.0121256	0.00130557
Education	5 - 1	Decile 5	-0.00540133	0.00342106	-1.57885	0.114371	-0.0121065	0.00130382
Education	5 - 1	Decile 6	-0.00539297	0.00341604	-1.57872	0.114401	-0.0120883	0.00130235
Education	5 - 1	Decile 7	-0.00538403	0.0034108	-1.57852	0.114446	-0.0120691	0.00130102
Education	5 - 1	Decile 8	-0.00537317	0.00340461	-1.5782	0.114519	-0.0120461	0.00129974
Education	5 - 1	Decile 9	-0.00535758	0.00339604	-1.5776	0.114658	-0.0120137	0.00129854
Education	5 - 1	Decile 10	-0.00532154	0.0033777	-1.57549	0.115143	-0.0119417	0.00129863
Education	6 - 1	Decile 1	-0.00861545	0.00342637	-2.51445	0.0119217	-0.015331	-0.00189989
Education	6 - 1	Decile 2	-0.00859069	0.0034155	-2.51521	0.0118963	-0.015285	-0.00189643
Education	6 - 1	Decile 3	-0.00856973	0.00340706	-2.51528	0.0118937	-0.0152474	-0.00189201
Education	6 - 1	Decile 4	-0.0085538	0.00340112	-2.515	0.0119034	-0.0152199	-0.00188773
Education	6 - 1	Decile 5	-0.00854004	0.00339631	-2.51451	0.0119199	-0.0151967	-0.0018834
Education	6 - 1	Decile 6	-0.00852677	0.00339195	-2.51382	0.0119431	-0.0151749	-0.00187866
Education	6 - 1	Decile 7	-0.00851257	0.00338761	-2.51286	0.0119758	-0.0151522	-0.00187298
Education	6 - 1	Decile 8	-0.00849533	0.00338276	-2.51136	0.0120266	-0.0151254	-0.00186525
Education	6 - 1	Decile 9	-0.0084706	0.00337662	-2.5086	0.0121211	-0.0150887	-0.00185254
Education	6 - 1	Decile 10	-0.00841339	0.00336612	-2.49943	0.0124394	-0.0150109	-0.00181591
Education	7 - 1	Decile 1	-0.0177485	0.00521358	-3.40428	0.000663391	-0.0279669	-0.00753004
Education	7 - 1	Decile 2	-0.0176969	0.00519305	-3.4078	0.000654889	-0.0278751	-0.00751869
Education	7 - 1	Decile 3	-0.0176532	0.00517786	-3.40937	0.00065114	-0.0278016	-0.0075048
Education	7 - 1	Decile 4	-0.01762	0.00516766	-3.40968	0.000650395	-0.0277485	-0.00749162
Education	7 - 1	Decile 5	-0.0175914	0.00515977	-3.40933	0.000651218	-0.0277043	-0.00747841
Education	7 - 1	Decile 6	-0.0175637	0.00515298	-3.40846	0.000653308	-0.0276634	-0.00746407
Education	7 - 1	Decile 7	-0.0175342	0.00514661	-3.40693	0.000656969	-0.0276213	-0.007447
Education	7 - 1	Decile 8	-0.0174983	0.00514011	-3.40426	0.000663431	-0.0275727	-0.00742385
Education	7 - 1	Decile 9	-0.0174468	0.00513312	-3.39886	0.000676679	-0.0275075	-0.00738602
Education	7 - 1	Decile 10	-0.0173276	0.00512751	-3.37935	0.000726584	-0.0273774	-0.0072779
Education	Unknown - 1	Decile 1	-0.00343457	0.00461659	-0.743962	0.456899	-0.0124829	0.00561379
Education	Unknown - 1	Decile 2	-0.00342476	0.00460312	-0.744009	0.456871	-0.0124467	0.00559719
Education	Unknown - 1	Decile 3	-0.00341646	0.00459181	-0.744034	0.456856	-0.0124162	0.00558332
Education	Unknown - 1	Decile 4	-0.00341015	0.00458326	-0.744044	0.45685	-0.0123932	0.00557288
Education	Unknown - 1	Decile 5	-0.0034047	0.00457592	-0.744046	0.456848	-0.0123733	0.00556394
Education	Unknown - 1	Decile 6	-0.00339944	0.00456887	-0.744044	0.45685	-0.0123543	0.00555538
Education	Unknown - 1	Decile 7	-0.00339382	0.00456137	-0.744035	0.456856	-0.0123339	0.0055463
Education	Unknown - 1	Decile 8	-0.00338699	0.00455231	-0.744015	0.456867	-0.0123093	0.00553537
Education	Unknown - 1	Decile 9	-0.00337719	0.0045394	-0.743972	0.456893	-0.0122742	0.00551987
Education	Unknown - 1	Decile 10	-0.00335452	0.00450998	-0.743798	0.456999	-0.0121939	0.00548489
Gini index (0.1 increment)	dX/dY	Decile 1	0.00211931	0.001474	1.4378	0.150492	-0.000769677	0.00500831
Gini index (0.1 increment)	dX/dY	Decile 2	0.00216388	0.00139603	1.55002	0.121137	-0.000572297	0.00490005
Gini index (0.1 increment)	dX/dY	Decile 3	0.00220149	0.00134266	1.63965	0.101077	-0.000430068	0.00483305
Gini index (0.1 increment)	dX/dY	Decile 4	0.00223	0.00131064	1.70146	0.0888569	-0.000338808	0.00479881
Gini index (0.1 increment)	dX/dY	Decile 5	0.00225458	0.00128929	1.7487	0.0803437	-0.000272387	0.00478156
Gini index (0.1 increment)	dX/dY	Decile 6	0.00227824	0.00127449	1.78757	0.0738462	-0.000219721	0.0047762
Gini index (0.1 increment)	dX/dY	Decile 7	0.0023035	0.00126509	1.82082	0.068635	-0.000176036	0.00478304
Gini index (0.1 increment)	dX/dY	Decile 8	0.00233411	0.00126271	1.8485	0.0645301	-0.000140747	0.00480897
Gini index (0.1 increment)	dX/dY	Decile 9	0.00237791	0.00127636	1.86304	0.0624571	-0.000123714	0.00487953
Gini index (0.1 increment)	dX/dY	Decile 10	0.00247862	0.00137828	1.79834	0.0721228	-0.00022276	0.00518
Maternal age	25-29 years - 18-25 years	Decile 1	0.00364043	0.00148374	2.45355	0.0141455	0.000732348	0.00654851
Maternal age	25-29 years - 18-25 years	Decile 2	0.00362978	0.00147667	2.45808	0.0139681	0.000735558	0.00652401
Maternal age	25-29 years - 18-25 years	Decile 3	0.00362077	0.00147102	2.46141	0.0138394	0.00073763	0.00650392
Maternal age	25-29 years - 18-25 years	Decile 4	0.00361393	0.00146692	2.46361	0.0137546	0.000738808	0.00648905
Maternal age	25-29 years - 18-25 years	Decile 5	0.00360801	0.00146353	2.46528	0.0136905	0.00073955	0.00647647
Maternal age	25-29 years - 18-25 years	Decile 6	0.00360231	0.00146038	2.4667	0.0136366	0.000740021	0.0064646
Maternal age	25-29 years - 18-25 years	Decile 7	0.00359621	0.00145714	2.46799	0.0135876	0.000740261	0.00645216
Maternal age	25-29 years - 18-25 years	Decile 8	0.0035888	0.0014534	2.46924	0.0135401	0.000740183	0.00643742
Maternal age	25-29 years - 18-25 years	Decile 9	0.00357817	0.0014484	2.47043	0.0134949	0.000739364	0.00641698
Maternal age	25-29 years - 18-25 years	Decile 10	0.0035536	0.00143845	2.47043	0.0134952	0.000734276	0.00637291
Maternal age	30-34 years - 18-25 years	Decile 1	0.010143	0.00169134	5.99701	2.00979e-09	0.00682804	0.013458
Maternal age	30-34 years - 18-25 years	Decile 2	0.0101136	0.00167237	6.04747	1.47135e-09	0.00683582	0.0133914
Maternal age	30-34 years - 18-25 years	Decile 3	0.0100887	0.00165845	6.0832	1.1781e-09	0.00683819	0.0133392
Maternal age	30-34 years - 18-25 years	Decile 4	0.0100698	0.00164922	6.10577	1.02308e-09	0.00683736	0.0133022
Maternal age	30-34 years - 18-25 years	Decile 5	0.0100534	0.00164219	6.12195	9.24345e-10	0.00683479	0.0132721
Maternal age	30-34 years - 18-25 years	Decile 6	0.0100377	0.00163625	6.13456	8.53978e-10	0.00683068	0.0132447
Maternal age	30-34 years - 18-25 years	Decile 7	0.0100208	0.00163081	6.14469	8.01195e-10	0.00682448	0.0132171
Maternal age	30-34 years - 18-25 years	Decile 8	0.0100003	0.00162547	6.15225	7.6389e-10	0.00681446	0.0131862
Maternal age	30-34 years - 18-25 years	Decile 9	0.00997095	0.00162028	6.15386	7.56201e-10	0.00679527	0.0131466
Maternal age	30-34 years - 18-25 years	Decile 10	0.00990301	0.00161931	6.11556	9.62204e-10	0.00672921	0.0130768
Maternal age	35-39 years - 18-25 years	Decile 1	0.0192088	0.00227221	8.45381	2.81943e-17	0.0147554	0.0236623
Maternal age	35-39 years - 18-25 years	Decile 2	0.0191538	0.00223416	8.57315	1.00689e-17	0.0147749	0.0235326
Maternal age	35-39 years - 18-25 years	Decile 3	0.0191071	0.00220749	8.65561	4.90274e-18	0.0147805	0.0234337
Maternal age	35-39 years - 18-25 years	Decile 4	0.0190717	0.00219072	8.70568	3.15689e-18	0.014778	0.0233655
Maternal age	35-39 years - 18-25 years	Decile 5	0.0190411	0.00217872	8.7396	2.33933e-18	0.0147709	0.0233113
Maternal age	35-39 years - 18-25 years	Decile 6	0.0190116	0.00216934	8.76375	1.88857e-18	0.0147598	0.0232634
Maternal age	35-39 years - 18-25 years	Decile 7	0.01898	0.00216173	8.78	1.63478e-18	0.0147431	0.0232169
Maternal age	35-39 years - 18-25 years	Decile 8	0.0189417	0.00215587	8.7861	1.54841e-18	0.0147162	0.0231671
Maternal age	35-39 years - 18-25 years	Decile 9	0.0188866	0.00215393	8.76846	1.81123e-18	0.014665	0.0231083
Maternal age	35-39 years - 18-25 years	Decile 10	0.0187594	0.0021783	8.61194	7.18341e-18	0.01449	0.0230288
Maternal age	40+ years - 18-25 years	Decile 1	0.0353792	0.0041494	8.52634	1.51047e-17	0.0272465	0.0435119
Maternal age	40+ years - 18-25 years	Decile 2	0.0352798	0.00408924	8.62749	6.27134e-18	0.0272651	0.0432946
Maternal age	40+ years - 18-25 years	Decile 3	0.0351957	0.00404829	8.69396	3.50014e-18	0.0272612	0.0431302
Maternal age	40+ years - 18-25 years	Decile 4	0.0351318	0.00402346	8.73174	2.50795e-18	0.0272459	0.0430176
Maternal age	40+ years - 18-25 years	Decile 5	0.0350765	0.00400642	8.75507	2.03977e-18	0.0272241	0.042929
Maternal age	40+ years - 18-25 years	Decile 6	0.0350232	0.00399392	8.76914	1.80042e-18	0.0271953	0.0428512
Maternal age	40+ years - 18-25 years	Decile 7	0.0349662	0.00398483	8.77484	1.7115e-18	0.0271561	0.0427764
Maternal age	40+ years - 18-25 years	Decile 8	0.034897	0.00397976	8.76863	1.80852e-18	0.0270968	0.0426972
Maternal age	40+ years - 18-25 years	Decile 9	0.0347977	0.00398388	8.73462	2.4447e-18	0.0269894	0.0426059
Maternal age	40+ years - 18-25 years	Decile 10	0.0345679	0.00404387	8.54822	1.24999e-17	0.026642	0.0424937
Mean neighborhood income (10,000 SEK/year)	dX/dY	Decile 1	-0.000820052	0.000154106	-5.32136	1.02995e-07	-0.00112209	-0.00051801
Mean neighborhood income (10,000 SEK/year)	dX/dY	Decile 2	-0.000817701	0.000154353	-5.29761	1.17325e-07	-0.00112023	-0.000515175
Mean neighborhood income (10,000 SEK/year)	dX/dY	Decile 3	-0.000815709	0.000154709	-5.27254	1.34548e-07	-0.00111893	-0.000512485
Mean neighborhood income (10,000 SEK/year)	dX/dY	Decile 4	-0.000814197	0.000155069	-5.25055	1.51647e-07	-0.00111813	-0.000510267
Mean neighborhood income (10,000 SEK/year)	dX/dY	Decile 5	-0.000812889	0.000155441	-5.22956	1.6991e-07	-0.00111755	-0.00050823
Mean neighborhood income (10,000 SEK/year)	dX/dY	Decile 6	-0.000811629	0.000155853	-5.20766	1.91238e-07	-0.00111709	-0.000506163
Mean neighborhood income (10,000 SEK/year)	dX/dY	Decile 7	-0.00081028	0.00015635	-5.18247	2.18968e-07	-0.00111672	-0.00050384
Mean neighborhood income (10,000 SEK/year)	dX/dY	Decile 8	-0.000808643	0.000157032	-5.14954	2.61129e-07	-0.00111642	-0.000500866
Mean neighborhood income (10,000 SEK/year)	dX/dY	Decile 9	-0.000806293	0.000158156	-5.09808	3.43122e-07	-0.00111627	-0.000496313
Mean neighborhood income (10,000 SEK/year)	dX/dY	Decile 10	-0.000800859	0.000161387	-4.96234	6.96484e-07	-0.00111717	-0.000484546
Area of origin	Nordic countries - Sweden	Decile 1	-0.00566271	0.00461205	-1.22781	0.21952	-0.0147022	0.00337675
Area of origin	Nordic countries - Sweden	Decile 2	-0.00564635	0.00459759	-1.22811	0.219405	-0.0146575	0.00336476
Area of origin	Nordic countries - Sweden	Decile 3	-0.0056325	0.0045856	-1.2283	0.219333	-0.0146201	0.0033551
Area of origin	Nordic countries - Sweden	Decile 4	-0.00562198	0.00457664	-1.22841	0.219294	-0.014592	0.00334806
Area of origin	Nordic countries - Sweden	Decile 5	-0.00561289	0.004569	-1.22847	0.21927	-0.014568	0.00334219
Area of origin	Nordic countries - Sweden	Decile 6	-0.00560412	0.00456173	-1.22851	0.219257	-0.014545	0.00333671
Area of origin	Nordic countries - Sweden	Decile 7	-0.00559474	0.00455406	-1.22852	0.219252	-0.0145205	0.00333105
Area of origin	Nordic countries - Sweden	Decile 8	-0.00558336	0.00454488	-1.22849	0.219262	-0.0144912	0.00332444
Area of origin	Nordic countries - Sweden	Decile 9	-0.00556702	0.00453198	-1.22838	0.219303	-0.0144495	0.0033155
Area of origin	Nordic countries - Sweden	Decile 10	-0.00552923	0.00450337	-1.2278	0.219523	-0.0143557	0.00329721
Area of origin	OECD - Sweden	Decile 1	-0.00115496	0.00245823	-0.469833	0.638475	-0.005973	0.00366308
Area of origin	OECD - Sweden	Decile 2	-0.00115164	0.00245111	-0.469844	0.638467	-0.00595573	0.00365245
Area of origin	OECD - Sweden	Decile 3	-0.00114883	0.0024451	-0.46985	0.638463	-0.00594114	0.00364348
Area of origin	OECD - Sweden	Decile 4	-0.0011467	0.00244055	-0.469852	0.638461	-0.00593008	0.00363669
Area of origin	OECD - Sweden	Decile 5	-0.00114485	0.00243662	-0.469852	0.638461	-0.00592054	0.00363084
Area of origin	OECD - Sweden	Decile 6	-0.00114307	0.00243284	-0.469851	0.638462	-0.00591136	0.00362521
Area of origin	OECD - Sweden	Decile 7	-0.00114117	0.00242881	-0.469848	0.638464	-0.00590155	0.00361921
Area of origin	OECD - Sweden	Decile 8	-0.00113886	0.00242392	-0.469843	0.638468	-0.00588966	0.00361194
Area of origin	OECD - Sweden	Decile 9	-0.00113555	0.00241693	-0.469831	0.638476	-0.00587264	0.00360154
Area of origin	OECD - Sweden	Decile 10	-0.00112788	0.00240085	-0.469785	0.638509	-0.00583345	0.00357769
Area of origin	Outside OECD - Sweden	Decile 1	0.000549693	0.0016051	0.342465	0.732001	-0.00259625	0.00369564
Area of origin	Outside OECD - Sweden	Decile 2	0.000548117	0.00160062	0.342441	0.732019	-0.00258904	0.00368527
Area of origin	Outside OECD - Sweden	Decile 3	0.000546783	0.00159682	0.342419	0.732036	-0.00258294	0.0036765
Area of origin	Outside OECD - Sweden	Decile 4	0.000545769	0.00159395	0.342401	0.732049	-0.00257831	0.00366985
Area of origin	Outside OECD - Sweden	Decile 5	0.000544893	0.00159146	0.342385	0.732061	-0.00257432	0.0036641
Area of origin	Outside OECD - Sweden	Decile 6	0.000544049	0.00158907	0.342369	0.732073	-0.00257047	0.00365857
Area of origin	Outside OECD - Sweden	Decile 7	0.000543146	0.00158651	0.342352	0.732086	-0.00256636	0.00365265
Area of origin	Outside OECD - Sweden	Decile 8	0.000542048	0.00158341	0.34233	0.732103	-0.00256138	0.00364548
Area of origin	Outside OECD - Sweden	Decile 9	0.000540474	0.00157897	0.342296	0.732128	-0.00255424	0.00363519
Area of origin	Outside OECD - Sweden	Decile 10	0.000536833	0.00156872	0.342211	0.732192	-0.0025378	0.00361146
Parity	2 - 1	Decile 1	-0.0261558	0.00158553	-16.4966	3.88129e-61	-0.0292634	-0.0230483
Parity	2 - 1	Decile 2	-0.0260808	0.00149562	-17.4381	4.23951e-68	-0.0290122	-0.0231494
Parity	2 - 1	Decile 3	-0.0260173	0.00143245	-18.1628	1.01687e-73	-0.0288248	-0.0232097
Parity	2 - 1	Decile 4	-0.025969	0.00139339	-18.6373	1.60182e-77	-0.0287	-0.023238
Parity	2 - 1	Decile 5	-0.0259273	0.00136639	-18.975	2.74279e-80	-0.0286053	-0.0232492
Parity	2 - 1	Decile 6	-0.025887	0.00134662	-19.2236	2.34704e-82	-0.0285264	-0.0232477
Parity	2 - 1	Decile 7	-0.025844	0.00133257	-19.394	8.66431e-84	-0.0284558	-0.0232322
Parity	2 - 1	Decile 8	-0.0257918	0.00132563	-19.4562	2.58005e-84	-0.0283899	-0.0231936
Parity	2 - 1	Decile 9	-0.0257168	0.00133517	-19.2611	1.14029e-82	-0.0283337	-0.0230999
Parity	2 - 1	Decile 10	-0.0255433	0.00143976	-17.7414	2.00702e-70	-0.0283652	-0.0227215
Parity	3 - 1	Decile 1	-0.026945	0.00188303	-14.3094	1.91151e-46	-0.0306357	-0.0232543
Parity	3 - 1	Decile 2	-0.0268676	0.00179488	-14.969	1.17071e-50	-0.0303855	-0.0233497
Parity	3 - 1	Decile 3	-0.0268021	0.00173205	-15.4742	5.1842e-54	-0.0301968	-0.0234073
Parity	3 - 1	Decile 4	-0.0267523	0.00169229	-15.8084	2.72468e-56	-0.0300691	-0.0234355
Parity	3 - 1	Decile 5	-0.0267093	0.00166386	-16.0526	5.47964e-58	-0.0299704	-0.0234482
Parity	3 - 1	Decile 6	-0.0266678	0.00164191	-16.2419	2.54865e-59	-0.0298859	-0.0234497
Parity	3 - 1	Decile 7	-0.0266234	0.00162459	-16.3877	2.33952e-60	-0.0298076	-0.0234393
Parity	3 - 1	Decile 8	-0.0265696	0.00161235	-16.4788	5.21446e-61	-0.0297297	-0.0234094
Parity	3 - 1	Decile 9	-0.0264922	0.00161188	-16.4356	1.06399e-60	-0.0296515	-0.023333
Parity	3 - 1	Decile 10	-0.0263134	0.00168572	-15.6096	6.26644e-55	-0.0296174	-0.0230095
Parity	4 - 1	Decile 1	-0.0229614	0.0025582	-8.97564	2.81713e-19	-0.0279754	-0.0179475
Parity	4 - 1	Decile 2	-0.0228958	0.00250097	-9.15476	5.44774e-20	-0.0277976	-0.017994
Parity	4 - 1	Decile 3	-0.0228402	0.00245928	-9.28737	1.58149e-20	-0.0276603	-0.0180201
Parity	4 - 1	Decile 4	-0.022798	0.00243192	-9.37448	6.95203e-21	-0.0275645	-0.0180315
Parity	4 - 1	Decile 5	-0.0227615	0.00241138	-9.43921	3.75602e-21	-0.0274877	-0.0180353
Parity	4 - 1	Decile 6	-0.0227263	0.00239435	-9.49164	2.27417e-21	-0.0274192	-0.0180335
Parity	4 - 1	Decile 7	-0.0226887	0.00237921	-9.53625	1.48096e-21	-0.0273519	-0.0180255
Parity	4 - 1	Decile 8	-0.022643	0.00236514	-9.57362	1.03223e-21	-0.0272786	-0.0180074
Parity	4 - 1	Decile 9	-0.0225774	0.00235336	-9.59369	8.49875e-22	-0.0271899	-0.0179649
Parity	4 - 1	Decile 10	-0.0224257	0.00236407	-9.48605	2.39956e-21	-0.0270592	-0.0177922
Parity	5+ - 1	Decile 1	-0.0288457	0.00265243	-10.8752	1.51314e-27	-0.0340444	-0.023647
Parity	5+ - 1	Decile 2	-0.0287627	0.00257738	-11.1596	6.42493e-29	-0.0338142	-0.0237111
Parity	5+ - 1	Decile 3	-0.0286924	0.00252419	-11.3669	6.10861e-30	-0.0336397	-0.023745
Parity	5+ - 1	Decile 4	-0.028639	0.00249048	-11.4994	1.32864e-30	-0.0335202	-0.0237577
Parity	5+ - 1	Decile 5	-0.0285928	0.00246618	-11.594	4.42092e-31	-0.0334264	-0.0237592
Parity	5+ - 1	Decile 6	-0.0285483	0.0024471	-11.6662	1.89771e-31	-0.0333445	-0.0237521
Parity	5+ - 1	Decile 7	-0.0285007	0.00243152	-11.7214	9.9063e-32	-0.0332664	-0.023735
Parity	5+ - 1	Decile 8	-0.0284429	0.00241939	-11.7562	6.56022e-32	-0.0331848	-0.023701
Parity	5+ - 1	Decile 9	-0.0283599	0.00241512	-11.7427	7.70206e-32	-0.0330935	-0.0236264
Parity	5+ - 1	Decile 10	-0.0281681	0.00246365	-11.4335	2.84523e-30	-0.0329968	-0.0233394
Occupational type	0 - Unemployed or unregistered	Decile 1	-0.0102047	0.0235849	-0.432677	0.665249	-0.0564303	0.0360209
Occupational type	0 - Unemployed or unregistered	Decile 2	-0.0101752	0.0235164	-0.432685	0.665244	-0.0562665	0.0359161
Occupational type	0 - Unemployed or unregistered	Decile 3	-0.0101502	0.0234586	-0.432688	0.665242	-0.0561282	0.0358277
Occupational type	0 - Unemployed or unregistered	Decile 4	-0.0101313	0.0234147	-0.432688	0.665241	-0.0560233	0.0357608
Occupational type	0 - Unemployed or unregistered	Decile 5	-0.0101149	0.0233769	-0.432688	0.665242	-0.0559328	0.035703
Occupational type	0 - Unemployed or unregistered	Decile 6	-0.0100991	0.0233405	-0.432686	0.665243	-0.0558457	0.0356475
Occupational type	0 - Unemployed or unregistered	Decile 7	-0.0100822	0.0233016	-0.432683	0.665245	-0.0557526	0.0355882
Occupational type	0 - Unemployed or unregistered	Decile 8	-0.0100617	0.0232545	-0.432677	0.665249	-0.0556397	0.0355163
Occupational type	0 - Unemployed or unregistered	Decile 9	-0.0100323	0.0231871	-0.432666	0.665257	-0.0554781	0.0354136
Occupational type	0 - Unemployed or unregistered	Decile 10	-0.00996419	0.0230319	-0.432625	0.665287	-0.0551059	0.0351775
Occupational type	1 - Unemployed or unregistered	Decile 1	-0.00488776	0.003743	-1.30584	0.191606	-0.0122239	0.00244838
Occupational type	1 - Unemployed or unregistered	Decile 2	-0.00487374	0.00373594	-1.30456	0.192044	-0.012196	0.00244856
Occupational type	1 - Unemployed or unregistered	Decile 3	-0.00486187	0.00373017	-1.30339	0.192442	-0.0121729	0.00244914
Occupational type	1 - Unemployed or unregistered	Decile 4	-0.00485285	0.00372592	-1.30245	0.192761	-0.0121555	0.00244983
Occupational type	1 - Unemployed or unregistered	Decile 5	-0.00484505	0.00372234	-1.30161	0.193048	-0.0121407	0.0024506
Occupational type	1 - Unemployed or unregistered	Decile 6	-0.00483753	0.00371896	-1.30077	0.193336	-0.0121266	0.0024515
Occupational type	1 - Unemployed or unregistered	Decile 7	-0.0048295	0.00371544	-1.29984	0.193654	-0.0121116	0.00245263
Occupational type	1 - Unemployed or unregistered	Decile 8	-0.00481973	0.00371128	-1.29867	0.194056	-0.0120937	0.00245424
Occupational type	1 - Unemployed or unregistered	Decile 9	-0.00480572	0.00370553	-1.29691	0.194664	-0.0120684	0.00245698
Occupational type	1 - Unemployed or unregistered	Decile 10	-0.00477332	0.00369325	-1.29244	0.196204	-0.012012	0.00246532
Occupational type	2 - Unemployed or unregistered	Decile 1	-0.00436537	0.0020802	-2.09854	0.0358576	-0.00844248	-0.000288263
Occupational type	2 - Unemployed or unregistered	Decile 2	-0.00435286	0.0020772	-2.09554	0.0361227	-0.00842409	-0.000281626
Occupational type	2 - Unemployed or unregistered	Decile 3	-0.00434226	0.00207497	-2.09269	0.036377	-0.00840912	-0.000275399
Occupational type	2 - Unemployed or unregistered	Decile 4	-0.00433421	0.00207346	-2.09032	0.0365887	-0.00839812	-0.000270298
Occupational type	2 - Unemployed or unregistered	Decile 5	-0.00432725	0.00207229	-2.08815	0.0367846	-0.00838887	-0.000265632
Occupational type	2 - Unemployed or unregistered	Decile 6	-0.00432054	0.00207128	-2.08593	0.036985	-0.00838017	-0.00026091
Occupational type	2 - Unemployed or unregistered	Decile 7	-0.00431337	0.00207032	-2.08343	0.037212	-0.00837112	-0.000255615
Occupational type	2 - Unemployed or unregistered	Decile 8	-0.00430465	0.00206933	-2.08022	0.0375054	-0.00836046	-0.000248848
Occupational type	2 - Unemployed or unregistered	Decile 9	-0.00429215	0.00206823	-2.07528	0.0379607	-0.0083458	-0.000238497
Occupational type	2 - Unemployed or unregistered	Decile 10	-0.00426322	0.00206715	-2.06237	0.0391726	-0.00831476	-0.000211687
Occupational type	3 - Unemployed or unregistered	Decile 1	-0.00870437	0.00222543	-3.91133	9.17907e-05	-0.0130661	-0.00434262
Occupational type	3 - Unemployed or unregistered	Decile 2	-0.00867929	0.00222245	-3.90528	9.41179e-05	-0.0130352	-0.00432336
Occupational type	3 - Unemployed or unregistered	Decile 3	-0.00865804	0.00222112	-3.89805	9.69687e-05	-0.0130114	-0.00430473
Occupational type	3 - Unemployed or unregistered	Decile 4	-0.0086419	0.00222083	-3.89129	9.97118e-05	-0.0129947	-0.00428915
Occupational type	3 - Unemployed or unregistered	Decile 5	-0.00862796	0.00222108	-3.88457	0.000102511	-0.0129812	-0.00427471
Occupational type	3 - Unemployed or unregistered	Decile 6	-0.00861451	0.00222176	-3.87733	0.00010561	-0.0129691	-0.00425993
Occupational type	3 - Unemployed or unregistered	Decile 7	-0.00860013	0.00222296	-3.86876	0.000109388	-0.0129571	-0.0042432
Occupational type	3 - Unemployed or unregistered	Decile 8	-0.00858266	0.00222507	-3.85725	0.000114672	-0.0129437	-0.00422159
Occupational type	3 - Unemployed or unregistered	Decile 9	-0.0085576	0.00222934	-3.83863	0.000123725	-0.012927	-0.00418817
Occupational type	3 - Unemployed or unregistered	Decile 10	-0.00849963	0.00224467	-3.78659	0.000152728	-0.0128991	-0.00410017
Occupational type	4 - Unemployed or unregistered	Decile 1	-0.00780612	0.00238519	-3.27274	0.0010651	-0.012481	-0.00313123
Occupational type	4 - Unemployed or unregistered	Decile 2	-0.00778365	0.00237996	-3.2705	0.00107357	-0.0124483	-0.00311902
Occupational type	4 - Unemployed or unregistered	Decile 3	-0.00776462	0.00237642	-3.26737	0.00108553	-0.0124223	-0.00310693
Occupational type	4 - Unemployed or unregistered	Decile 4	-0.00775016	0.00237427	-3.26422	0.00109764	-0.0124037	-0.00309667
Occupational type	4 - Unemployed or unregistered	Decile 5	-0.00773767	0.0023728	-3.26098	0.00111027	-0.0123883	-0.00308706
Occupational type	4 - Unemployed or unregistered	Decile 6	-0.00772562	0.00237172	-3.2574	0.00112438	-0.0123741	-0.00307715
Occupational type	4 - Unemployed or unregistered	Decile 7	-0.00771274	0.00237091	-3.25307	0.00114167	-0.0123596	-0.00306583
Occupational type	4 - Unemployed or unregistered	Decile 8	-0.00769709	0.00237044	-3.24712	0.00116579	-0.0123431	-0.00305112
Occupational type	4 - Unemployed or unregistered	Decile 9	-0.00767464	0.0023707	-3.23729	0.00120672	-0.0123211	-0.00302815
Occupational type	4 - Unemployed or unregistered	Decile 10	-0.00762271	0.00237553	-3.20884	0.0013327	-0.0122787	-0.00296675
Occupational type	5 - Unemployed or unregistered	Decile 1	-0.00256972	0.00173622	-1.48006	0.138856	-0.00597266	0.000833213
Occupational type	5 - Unemployed or unregistered	Decile 2	-0.00256237	0.00173202	-1.47941	0.139031	-0.00595708	0.000832333
Occupational type	5 - Unemployed or unregistered	Decile 3	-0.00255615	0.0017286	-1.47874	0.13921	-0.00594414	0.000831844
Occupational type	5 - Unemployed or unregistered	Decile 4	-0.00255142	0.00172608	-1.47816	0.139365	-0.00593447	0.000831629
Occupational type	5 - Unemployed or unregistered	Decile 5	-0.00254733	0.00172395	-1.47761	0.139512	-0.00592622	0.000831551
Occupational type	5 - Unemployed or unregistered	Decile 6	-0.00254339	0.00172195	-1.47704	0.139665	-0.00591836	0.000831572
Occupational type	5 - Unemployed or unregistered	Decile 7	-0.00253918	0.00171987	-1.47638	0.139842	-0.00591005	0.000831698
Occupational type	5 - Unemployed or unregistered	Decile 8	-0.00253406	0.00171741	-1.47552	0.140074	-0.00590011	0.000831994
Occupational type	5 - Unemployed or unregistered	Decile 9	-0.00252671	0.00171401	-1.47415	0.140441	-0.00588612	0.000832693
Occupational type	5 - Unemployed or unregistered	Decile 10	-0.00250973	0.0017068	-1.47043	0.141446	-0.00585499	0.000835544
Occupational type	6 - Unemployed or unregistered	Decile 1	-0.00745656	0.00718953	-1.03714	0.29967	-0.0215478	0.00663467
Occupational type	6 - Unemployed or unregistered	Decile 2	-0.0074351	0.00716846	-1.0372	0.299644	-0.021485	0.00661482
Occupational type	6 - Unemployed or unregistered	Decile 3	-0.00741693	0.00715089	-1.0372	0.299641	-0.0214324	0.00659856
Occupational type	6 - Unemployed or unregistered	Decile 4	-0.00740313	0.00713771	-1.03719	0.299649	-0.0213928	0.00658653
Occupational type	6 - Unemployed or unregistered	Decile 5	-0.0073912	0.00712644	-1.03715	0.299665	-0.0213588	0.00657636
Occupational type	6 - Unemployed or unregistered	Decile 6	-0.0073797	0.00711567	-1.0371	0.299687	-0.0213262	0.00656676
Occupational type	6 - Unemployed or unregistered	Decile 7	-0.0073674	0.00710427	-1.03704	0.299718	-0.0212915	0.00655671
Occupational type	6 - Unemployed or unregistered	Decile 8	-0.00735245	0.00709057	-1.03693	0.299767	-0.0212497	0.00654481
Occupational type	6 - Unemployed or unregistered	Decile 9	-0.00733102	0.00707121	-1.03674	0.299857	-0.0211903	0.00652831
Occupational type	6 - Unemployed or unregistered	Decile 10	-0.00728143	0.00702778	-1.03609	0.300159	-0.0210556	0.00649277
Occupational type	7 - Unemployed or unregistered	Decile 1	0.000710434	0.00555434	0.127906	0.898223	-0.0101759	0.0115967
Occupational type	7 - Unemployed or unregistered	Decile 2	0.00070841	0.00553828	0.127912	0.898219	-0.0101464	0.0115632
Occupational type	7 - Unemployed or unregistered	Decile 3	0.000706696	0.00552468	0.127916	0.898215	-0.0101215	0.0115349
Occupational type	7 - Unemployed or unregistered	Decile 4	0.000705394	0.00551436	0.12792	0.898213	-0.0101025	0.0115133
Occupational type	7 - Unemployed or unregistered	Decile 5	0.000704269	0.00550543	0.127922	0.89821	-0.0100862	0.0114947
Occupational type	7 - Unemployed or unregistered	Decile 6	0.000703184	0.00549683	0.127925	0.898208	-0.0100704	0.0114768
Occupational type	7 - Unemployed or unregistered	Decile 7	0.000702023	0.00548763	0.127928	0.898206	-0.0100535	0.0114576
Occupational type	7 - Unemployed or unregistered	Decile 8	0.000700614	0.00547646	0.127932	0.898203	-0.0100331	0.0114343
Occupational type	7 - Unemployed or unregistered	Decile 9	0.000698591	0.00546044	0.127937	0.898199	-0.0100037	0.0114008
Occupational type	7 - Unemployed or unregistered	Decile 10	0.000693912	0.00542338	0.127948	0.89819	-0.00993572	0.0113235
Occupational type	8 - Unemployed or unregistered	Decile 1	-0.00229996	0.00431289	-0.533276	0.593843	-0.0107531	0.00615315
Occupational type	8 - Unemployed or unregistered	Decile 2	-0.00229338	0.00430136	-0.533176	0.593912	-0.0107239	0.00613713
Occupational type	8 - Unemployed or unregistered	Decile 3	-0.00228781	0.00429165	-0.533085	0.593975	-0.0106993	0.00612366
Occupational type	8 - Unemployed or unregistered	Decile 4	-0.00228358	0.00428429	-0.533013	0.594024	-0.0106806	0.00611347
Occupational type	8 - Unemployed or unregistered	Decile 5	-0.00227992	0.00427795	-0.532949	0.594069	-0.0106645	0.00610469
Occupational type	8 - Unemployed or unregistered	Decile 6	-0.0022764	0.00427185	-0.532884	0.594114	-0.0106491	0.00609627
Occupational type	8 - Unemployed or unregistered	Decile 7	-0.00227263	0.00426534	-0.532813	0.594163	-0.0106325	0.00608728
Occupational type	8 - Unemployed or unregistered	Decile 8	-0.00226805	0.00425746	-0.532723	0.594225	-0.0106125	0.00607642
Occupational type	8 - Unemployed or unregistered	Decile 9	-0.00226148	0.0042462	-0.532589	0.594318	-0.0105839	0.00606091
Occupational type	8 - Unemployed or unregistered	Decile 10	-0.00224628	0.00422034	-0.53225	0.594553	-0.010518	0.00602544
Occupational type	9 - Unemployed or unregistered	Decile 1	-5.93579e-05	0.00290071	-0.0204632	0.983674	-0.00574465	0.00562593
Occupational type	9 - Unemployed or unregistered	Decile 2	-5.91886e-05	0.00289245	-0.0204632	0.983674	-0.00572828	0.0056099
Occupational type	9 - Unemployed or unregistered	Decile 3	-5.90453e-05	0.00288545	-0.0204631	0.983674	-0.00571442	0.00559633
Occupational type	9 - Unemployed or unregistered	Decile 4	-5.89364e-05	0.00288013	-0.0204631	0.983674	-0.00570389	0.00558602
Occupational type	9 - Unemployed or unregistered	Decile 5	-5.88423e-05	0.00287554	-0.0204631	0.983674	-0.00569479	0.00557711
Occupational type	9 - Unemployed or unregistered	Decile 6	-5.87515e-05	0.00287111	-0.020463	0.983674	-0.00568602	0.00556851
Occupational type	9 - Unemployed or unregistered	Decile 7	-5.86545e-05	0.00286637	-0.020463	0.983674	-0.00567663	0.00555932
Occupational type	9 - Unemployed or unregistered	Decile 8	-5.85366e-05	0.00286061	-0.020463	0.983674	-0.00566523	0.00554816
Occupational type	9 - Unemployed or unregistered	Decile 9	-5.83674e-05	0.00285235	-0.0204629	0.983674	-0.00564888	0.00553214
Occupational type	9 - Unemployed or unregistered	Decile 10	-5.79762e-05	0.00283325	-0.0204628	0.983674	-0.00561105	0.0054951

## Sheet: lbw_gini_400_interaction
Independent variable	Contrast	Income level	AME	Standard error	Z score	P value	Lower CI	Upper CI
Average distance to neighbor	dX/dY	Decile 1	-8.90617e-07	4.15658e-07	-2.14267	0.0321398	-1.70529e-06	-7.5942e-08
Average distance to neighbor	dX/dY	Decile 2	-8.92838e-07	4.16417e-07	-2.14409	0.0320254	-1.709e-06	-7.66749e-08
Average distance to neighbor	dX/dY	Decile 3	-8.94733e-07	4.17124e-07	-2.14501	0.0319524	-1.71228e-06	-7.7185e-08
Average distance to neighbor	dX/dY	Decile 4	-8.96181e-07	4.177e-07	-2.14551	0.0319119	-1.71486e-06	-7.75037e-08
Average distance to neighbor	dX/dY	Decile 5	-8.97438e-07	4.18226e-07	-2.14582	0.0318872	-1.71715e-06	-7.77305e-08
Average distance to neighbor	dX/dY	Decile 6	-8.98656e-07	4.18758e-07	-2.146	0.0318726	-1.71941e-06	-7.7906e-08
Average distance to neighbor	dX/dY	Decile 7	-8.99964e-07	4.19353e-07	-2.14608	0.031867	-1.72188e-06	-7.80463e-08
Average distance to neighbor	dX/dY	Decile 8	-9.01561e-07	4.20115e-07	-2.14598	0.0318742	-1.72497e-06	-7.815e-08
Average distance to neighbor	dX/dY	Decile 9	-9.03868e-07	4.21283e-07	-2.14551	0.0319118	-1.72957e-06	-7.8169e-08
Average distance to neighbor	dX/dY	Decile 10	-9.09275e-07	4.24326e-07	-2.14287	0.0321235	-1.74094e-06	-7.76121e-08
Civil status	Divorced - Unmarried	Decile 1	0.00577501	0.00283956	2.03377	0.0419751	0.000209568	0.0113405
Civil status	Divorced - Unmarried	Decile 2	0.00578936	0.00284566	2.03445	0.0419058	0.000211974	0.0113668
Civil status	Divorced - Unmarried	Decile 3	0.00580161	0.00285122	2.03478	0.0418727	0.000213325	0.0113899
Civil status	Divorced - Unmarried	Decile 4	0.00581096	0.00285568	2.03488	0.0418634	0.000213925	0.011408
Civil status	Divorced - Unmarried	Decile 5	0.00581909	0.00285972	2.03485	0.0418664	0.000214141	0.011424
Civil status	Divorced - Unmarried	Decile 6	0.00582695	0.00286376	2.03472	0.0418791	0.000214083	0.0114398
Civil status	Divorced - Unmarried	Decile 7	0.0058354	0.00286825	2.03448	0.0419033	0.000213727	0.0114571
Civil status	Divorced - Unmarried	Decile 8	0.00584572	0.00287395	2.03404	0.0419479	0.000212882	0.0114786
Civil status	Divorced - Unmarried	Decile 9	0.00586062	0.00288258	2.03312	0.0420408	0.000210868	0.0115104
Civil status	Divorced - Unmarried	Decile 10	0.00589555	0.00290467	2.02968	0.0423891	0.000202501	0.0115886
Civil status	Married - Unmarried	Decile 1	0.000534109	0.00119306	0.44768	0.654384	-0.00180424	0.00287246
Civil status	Married - Unmarried	Decile 2	0.000535444	0.00119595	0.447716	0.654358	-0.00180857	0.00287946
Civil status	Married - Unmarried	Decile 3	0.000536583	0.00119842	0.447743	0.654338	-0.00181227	0.00288544
Civil status	Married - Unmarried	Decile 4	0.000537454	0.00120031	0.447763	0.654325	-0.00181511	0.00289002
Civil status	Married - Unmarried	Decile 5	0.000538209	0.00120196	0.447778	0.654313	-0.00181758	0.002894
Civil status	Married - Unmarried	Decile 6	0.000538941	0.00120355	0.447792	0.654303	-0.00181998	0.00289786
Civil status	Married - Unmarried	Decile 7	0.000539727	0.00120527	0.447806	0.654294	-0.00182256	0.00290202
Civil status	Married - Unmarried	Decile 8	0.000540687	0.00120737	0.447821	0.654283	-0.00182572	0.0029071
Civil status	Married - Unmarried	Decile 9	0.000542074	0.00121042	0.447839	0.654269	-0.00183031	0.00291446
Civil status	Married - Unmarried	Decile 10	0.000545324	0.0012176	0.447868	0.654249	-0.00184113	0.00293178
Civil status	Widowed - Unmarried	Decile 1	-0.00158171	0.012489	-0.126648	0.899219	-0.0260597	0.0228963
Civil status	Widowed - Unmarried	Decile 2	-0.00158568	0.0125203	-0.126648	0.899219	-0.026125	0.0229537
Civil status	Widowed - Unmarried	Decile 3	-0.00158906	0.012547	-0.126648	0.899219	-0.0261808	0.0230027
Civil status	Widowed - Unmarried	Decile 4	-0.00159164	0.0125675	-0.126648	0.899219	-0.0262234	0.0230401
Civil status	Widowed - Unmarried	Decile 5	-0.00159388	0.0125852	-0.126647	0.899219	-0.0262604	0.0230727
Civil status	Widowed - Unmarried	Decile 6	-0.00159606	0.0126024	-0.126647	0.89922	-0.0262963	0.0231041
Civil status	Widowed - Unmarried	Decile 7	-0.00159839	0.0126208	-0.126647	0.89922	-0.0263348	0.023138
Civil status	Widowed - Unmarried	Decile 8	-0.00160124	0.0126434	-0.126646	0.89922	-0.0263818	0.0231793
Civil status	Widowed - Unmarried	Decile 9	-0.00160536	0.0126759	-0.126646	0.899221	-0.0264498	0.023239
Civil status	Widowed - Unmarried	Decile 10	-0.00161501	0.0127523	-0.126644	0.899222	-0.0266091	0.0233791
Disposable income (10,000 SEK/year)	dX/dY	Decile 1	2.50244e-05	6.24637e-05	0.400622	0.688698	-9.74023e-05	0.000147451
Disposable income (10,000 SEK/year)	dX/dY	Decile 2	2.5164e-05	6.28775e-05	0.400206	0.689005	-9.80736e-05	0.000148402
Disposable income (10,000 SEK/year)	dX/dY	Decile 3	2.52829e-05	6.32315e-05	0.399846	0.68927	-9.86485e-05	0.000149214
Disposable income (10,000 SEK/year)	dX/dY	Decile 4	2.53736e-05	6.35023e-05	0.39957	0.689473	-9.90886e-05	0.000149836
Disposable income (10,000 SEK/year)	dX/dY	Decile 5	2.54524e-05	6.37378e-05	0.39933	0.68965	-9.94713e-05	0.000150376
Disposable income (10,000 SEK/year)	dX/dY	Decile 6	2.55286e-05	6.39662e-05	0.399095	0.689823	-9.98429e-05	0.0001509
Disposable income (10,000 SEK/year)	dX/dY	Decile 7	2.56104e-05	6.42119e-05	0.398842	0.69001	-0.000100243	0.000151463
Disposable income (10,000 SEK/year)	dX/dY	Decile 8	2.57102e-05	6.45123e-05	0.398531	0.690239	-0.000100732	0.000152152
Disposable income (10,000 SEK/year)	dX/dY	Decile 9	2.58541e-05	6.49473e-05	0.398079	0.690572	-0.00010144	0.000153148
Disposable income (10,000 SEK/year)	dX/dY	Decile 10	2.61908e-05	6.59707e-05	0.397007	0.691363	-0.000103109	0.000155491
Distance to labor ward, km	dX/dY	Decile 1	1.56851e-05	3.01599e-05	0.520066	0.603017	-4.34271e-05	7.47973e-05
Distance to labor ward, km	dX/dY	Decile 2	1.57242e-05	3.02363e-05	0.520046	0.603032	-4.35378e-05	7.49863e-05
Distance to labor ward, km	dX/dY	Decile 3	1.57576e-05	3.03017e-05	0.520024	0.603047	-4.36327e-05	7.51479e-05
Distance to labor ward, km	dX/dY	Decile 4	1.57831e-05	3.03519e-05	0.520004	0.603061	-4.37055e-05	7.52717e-05
Distance to labor ward, km	dX/dY	Decile 5	1.58053e-05	3.03956e-05	0.519986	0.603074	-4.37689e-05	7.53795e-05
Distance to labor ward, km	dX/dY	Decile 6	1.58267e-05	3.04379e-05	0.519966	0.603087	-4.38306e-05	7.5484e-05
Distance to labor ward, km	dX/dY	Decile 7	1.58497e-05	3.04836e-05	0.519943	0.603103	-4.3897e-05	7.55965e-05
Distance to labor ward, km	dX/dY	Decile 8	1.58779e-05	3.05395e-05	0.519913	0.603124	-4.39784e-05	7.57341e-05
Distance to labor ward, km	dX/dY	Decile 9	1.59185e-05	3.06205e-05	0.519864	0.603158	-4.40966e-05	7.59335e-05
Distance to labor ward, km	dX/dY	Decile 10	1.60137e-05	3.08117e-05	0.519729	0.603253	-4.43761e-05	7.64035e-05
Education	2 - 1	Decile 1	0.0082078	0.00384055	2.13715	0.0325862	0.000680472	0.0157351
Education	2 - 1	Decile 2	0.00822785	0.00384897	2.13768	0.0325431	0.000684007	0.0157717
Education	2 - 1	Decile 3	0.00824495	0.00385668	2.13784	0.0325299	0.000686004	0.0158039
Education	2 - 1	Decile 4	0.00825802	0.00386289	2.13778	0.0325342	0.000686901	0.0158291
Education	2 - 1	Decile 5	0.00826937	0.0038685	2.13761	0.0325481	0.000687238	0.0158515
Education	2 - 1	Decile 6	0.00828035	0.00387414	2.13734	0.0325704	0.000687176	0.0158735
Education	2 - 1	Decile 7	0.00829216	0.00388041	2.13693	0.0326041	0.000686683	0.0158976
Education	2 - 1	Decile 8	0.00830656	0.00388838	2.13626	0.0326586	0.000685486	0.0159276
Education	2 - 1	Decile 9	0.00832737	0.00390046	2.13497	0.0327634	0.000682606	0.0159721
Education	2 - 1	Decile 10	0.00837614	0.00393148	2.13053	0.0331279	0.000670576	0.0160817
Education	2 - 1	Decile 1	0.001644	0.00358961	0.457987	0.646961	-0.00539151	0.0086795
Education	3 - 1	Decile 2	0.00164804	0.00359836	0.457998	0.646954	-0.00540461	0.00870069
Education	3 - 1	Decile 3	0.00165149	0.00360584	0.458004	0.646949	-0.00541583	0.00871881
Education	3 - 1	Decile 4	0.00165413	0.00361157	0.458007	0.646947	-0.00542443	0.00873268
Education	3 - 1	Decile 5	0.00165641	0.00361656	0.458008	0.646947	-0.00543191	0.00874474
Education	3 - 1	Decile 6	0.00165863	0.0036214	0.458008	0.646946	-0.00543918	0.00875644
Education	3 - 1	Decile 7	0.00166101	0.00362661	0.458007	0.646947	-0.00544701	0.00876903
Education	3 - 1	Decile 8	0.00166392	0.00363298	0.458004	0.646949	-0.00545659	0.00878442
Education	3 - 1	Decile 9	0.00166812	0.00364221	0.457997	0.646955	-0.00547047	0.00880671
Education	3 - 1	Decile 10	0.00167796	0.00366395	0.457964	0.646978	-0.00550326	0.00885918
Education	4 - 1	Decile 1	-0.00139305	0.00338105	-0.412017	0.680327	-0.00801979	0.00523369
Education	4 - 1	Decile 2	-0.00139649	0.00338953	-0.412001	0.680338	-0.00803984	0.00524686
Education	4 - 1	Decile 3	-0.00139942	0.00339677	-0.411986	0.68035	-0.00805698	0.00525813
Education	4 - 1	Decile 4	-0.00140166	0.00340232	-0.411972	0.68036	-0.0080701	0.00526677
Education	4 - 1	Decile 5	-0.00140361	0.00340715	-0.41196	0.680369	-0.0080815	0.00527428
Education	4 - 1	Decile 6	-0.00140549	0.00341183	-0.411947	0.680378	-0.00809256	0.00528157
Education	4 - 1	Decile 7	-0.00140752	0.00341687	-0.411932	0.680389	-0.00810446	0.00528942
Education	4 - 1	Decile 8	-0.00140999	0.00342303	-0.411913	0.680403	-0.008119	0.00529902
Education	4 - 1	Decile 9	-0.00141356	0.00343194	-0.411884	0.680425	-0.00814004	0.00531292
Education	4 - 1	Decile 10	-0.00142193	0.00345293	-0.411804	0.680483	-0.00818954	0.00534569
Education	5 - 1	Decile 1	-0.00556239	0.00340327	-1.63443	0.10217	-0.0122327	0.00110789
Education	5 - 1	Decile 2	-0.00557618	0.00341132	-1.63461	0.10213	-0.0122622	0.00110988
Education	5 - 1	Decile 3	-0.00558794	0.00341846	-1.63464	0.102125	-0.012288	0.00111212
Education	5 - 1	Decile 4	-0.00559693	0.00342409	-1.63457	0.102138	-0.012308	0.00111416
Education	5 - 1	Decile 5	-0.00560473	0.0034291	-1.63446	0.102162	-0.0123256	0.00111618
Education	5 - 1	Decile 6	-0.00561229	0.00343406	-1.6343	0.102195	-0.0123429	0.00111834
Education	5 - 1	Decile 7	-0.00562041	0.0034395	-1.63408	0.102242	-0.0123617	0.00112089
Education	5 - 1	Decile 8	-0.00563033	0.00344631	-1.63373	0.102316	-0.012385	0.00112432
Education	5 - 1	Decile 9	-0.00564465	0.00345646	-1.63307	0.102454	-0.0124192	0.00112989
Education	5 - 1	Decile 10	-0.00567823	0.0034817	-1.63088	0.102917	-0.0125022	0.00114579
Education	6 - 1	Decile 1	-0.00877164	0.00337645	-2.59789	0.00937996	-0.0153894	-0.00215391
Education	6 - 1	Decile 2	-0.00879346	0.00338412	-2.59845	0.00936459	-0.0154262	-0.00216071
Education	6 - 1	Decile 3	-0.00881207	0.00339136	-2.59839	0.00936624	-0.015459	-0.00216513
Education	6 - 1	Decile 4	-0.00882629	0.00339733	-2.59801	0.00937656	-0.0154849	-0.00216765
Education	6 - 1	Decile 5	-0.00883864	0.00340281	-2.59745	0.00939187	-0.015508	-0.00216925
Education	6 - 1	Decile 6	-0.0088506	0.0034084	-2.59671	0.00941227	-0.0155309	-0.00217027
Education	6 - 1	Decile 7	-0.00886345	0.00341469	-2.59568	0.0094403	-0.0155561	-0.00217078
Education	6 - 1	Decile 8	-0.00887914	0.00342278	-2.59413	0.00948306	-0.0155877	-0.00217061
Education	6 - 1	Decile 9	-0.00890181	0.00343527	-2.5913	0.00956142	-0.0156348	-0.00216881
Education	6 - 1	Decile 10	-0.00895495	0.00346818	-2.58203	0.00982198	-0.0157525	-0.00215745
Education	7 - 1	Decile 1	-0.0177604	0.00509795	-3.48384	0.000494277	-0.0277522	-0.00776864
Education	7 - 1	Decile 2	-0.017805	0.00510666	-3.48663	0.000489152	-0.0278139	-0.00779616
Education	7 - 1	Decile 3	-0.0178431	0.00511605	-3.48767	0.000487252	-0.0278703	-0.00781581
Education	7 - 1	Decile 4	-0.0178722	0.00512443	-3.48764	0.000487304	-0.0279158	-0.00782846
Education	7 - 1	Decile 5	-0.0178974	0.00513255	-3.48704	0.000488399	-0.027957	-0.00783779
Education	7 - 1	Decile 6	-0.0179219	0.00514116	-3.48595	0.000490386	-0.0279984	-0.00784536
Education	7 - 1	Decile 7	-0.0179481	0.00515124	-3.48424	0.000493541	-0.0280444	-0.0078519
Education	7 - 1	Decile 8	-0.0179802	0.00516468	-3.48138	0.000498833	-0.0281028	-0.00785764
Education	7 - 1	Decile 9	-0.0180266	0.00518631	-3.4758	0.000509324	-0.0281916	-0.00786161
Education	7 - 1	Decile 10	-0.0181353	0.0052471	-3.45625	0.000547743	-0.0284194	-0.00785117
Education	Unknown - 1	Decile 1	-0.00341166	0.0045559	-0.748845	0.453951	-0.0123411	0.00551774
Education	Unknown - 1	Decile 2	-0.0034201	0.00456693	-0.748883	0.453928	-0.0123711	0.00553093
Education	Unknown - 1	Decile 3	-0.0034273	0.00457642	-0.748903	0.453916	-0.0123969	0.00554233
Education	Unknown - 1	Decile 4	-0.0034328	0.00458372	-0.74891	0.453912	-0.0124167	0.00555114
Education	Unknown - 1	Decile 5	-0.00343757	0.0045901	-0.74891	0.453911	-0.012434	0.00555886
Education	Unknown - 1	Decile 6	-0.0034422	0.0045963	-0.748906	0.453914	-0.0124508	0.00556639
Education	Unknown - 1	Decile 7	-0.00344717	0.004603	-0.748896	0.45392	-0.0124689	0.00557454
Education	Unknown - 1	Decile 8	-0.00345323	0.00461122	-0.748877	0.453931	-0.0124911	0.00558458
Education	Unknown - 1	Decile 9	-0.003462	0.00462318	-0.748835	0.453957	-0.0125233	0.00559927
Education	Unknown - 1	Decile 10	-0.00348254	0.00465163	-0.748671	0.454055	-0.0125996	0.00563448
Gini index (0.1 increment)	dX/dY	Decile 1	0.00385485	0.00199045	1.93667	0.052786	-4.63713e-05	0.00775607
Gini index (0.1 increment)	dX/dY	Decile 2	0.00361795	0.00183596	1.97061	0.0487685	1.95461e-05	0.00721636
Gini index (0.1 increment)	dX/dY	Decile 3	0.00341593	0.00172577	1.97936	0.0477751	3.34789e-05	0.00679839
Gini index (0.1 increment)	dX/dY	Decile 4	0.00326155	0.00165792	1.96725	0.0491541	1.20834e-05	0.00651101
Gini index (0.1 increment)	dX/dY	Decile 5	0.0031275	0.00161225	1.93984	0.0523994	-3.24481e-05	0.00628744
Gini index (0.1 increment)	dX/dY	Decile 6	0.00299771	0.00158096	1.89613	0.0579432	-0.000100924	0.00609634
Gini index (0.1 increment)	dX/dY	Decile 7	0.00285826	0.00156257	1.8292	0.0673695	-0.000204327	0.00592085
Gini index (0.1 increment)	dX/dY	Decile 8	0.00268805	0.00156247	1.72038	0.0853632	-0.000374342	0.00575044
Gini index (0.1 increment)	dX/dY	Decile 9	0.00244217	0.00160596	1.52069	0.128337	-0.000705451	0.00558978
Gini index (0.1 increment)	dX/dY	Decile 10	0.00186589	0.00188619	0.989235	0.322548	-0.00183098	0.00556276
Maternal age	25-29 years - 18-25 years	Decile 1	0.0034401	0.00146232	2.35249	0.018648	0.000574006	0.0063062
Maternal age	25-29 years - 18-25 years	Decile 2	0.00344896	0.0014638	2.35616	0.0184648	0.000579958	0.00631797
Maternal age	25-29 years - 18-25 years	Decile 3	0.00345652	0.00146532	2.35888	0.0183304	0.000584536	0.0063285
Maternal age	25-29 years - 18-25 years	Decile 4	0.00346229	0.00146664	2.36069	0.0182409	0.000587724	0.00633686
Maternal age	25-29 years - 18-25 years	Decile 5	0.00346731	0.0014679	2.36209	0.0181725	0.000590274	0.00634434
Maternal age	25-29 years - 18-25 years	Decile 6	0.00347217	0.00146922	2.36327	0.0181143	0.000592551	0.00635178
Maternal age	25-29 years - 18-25 years	Decile 7	0.00347738	0.00147074	2.36438	0.0180605	0.000594785	0.00635998
Maternal age	25-29 years - 18-25 years	Decile 8	0.00348375	0.00147275	2.36548	0.018007	0.000597217	0.00637029
Maternal age	25-29 years - 18-25 years	Decile 9	0.00349296	0.00147595	2.36659	0.017953	0.000600154	0.00638576
Maternal age	25-29 years - 18-25 years	Decile 10	0.00351453	0.0014848	2.36701	0.0179323	0.000604386	0.00642468
Maternal age	30-34 years - 18-25 years	Decile 1	0.00973199	0.00166137	5.8578	4.69053e-09	0.00647576	0.0129882
Maternal age	30-34 years - 18-25 years	Decile 2	0.00975687	0.00165357	5.90049	3.62426e-09	0.00651594	0.0129978
Maternal age	30-34 years - 18-25 years	Decile 3	0.00977809	0.00164866	5.93095	3.01194e-09	0.00654679	0.0130094
Maternal age	30-34 years - 18-25 years	Decile 4	0.00979431	0.001646	5.95039	2.6751e-09	0.00656822	0.0130204
Maternal age	30-34 years - 18-25 years	Decile 5	0.0098084	0.00164446	5.9645	2.45377e-09	0.00658531	0.0130315
Maternal age	30-34 years - 18-25 years	Decile 6	0.00982203	0.00164367	5.97569	2.29119e-09	0.00660051	0.0130436
Maternal age	30-34 years - 18-25 years	Decile 7	0.00983669	0.00164357	5.98495	2.16453e-09	0.00661535	0.013058
Maternal age	30-34 years - 18-25 years	Decile 8	0.00985457	0.00164452	5.99236	2.06812e-09	0.00663137	0.0130778
Maternal age	30-34 years - 18-25 years	Decile 9	0.00988041	0.00164797	5.99549	2.02868e-09	0.00665044	0.0131104
Maternal age	30-34 years - 18-25 years	Decile 10	0.00994098	0.00166562	5.96834	2.39684e-09	0.00667642	0.0132055
Maternal age	35-39 years - 18-25 years	Decile 1	0.0185523	0.00222425	8.34091	7.37204e-17	0.0141928	0.0229118
Maternal age	35-39 years - 18-25 years	Decile 2	0.0185992	0.00220248	8.44469	3.04842e-17	0.0142825	0.022916
Maternal age	35-39 years - 18-25 years	Decile 3	0.0186393	0.0021885	8.51694	1.63829e-17	0.0143499	0.0229287
Maternal age	35-39 years - 18-25 years	Decile 4	0.0186699	0.00218072	8.56132	1.1158e-17	0.0143957	0.022944
Maternal age	35-39 years - 18-25 years	Decile 5	0.0186965	0.00217605	8.59192	8.55309e-18	0.0144315	0.0229614
Maternal age	35-39 years - 18-25 years	Decile 6	0.0187222	0.00217338	8.61431	7.03671e-18	0.0144624	0.0229819
Maternal age	35-39 years - 18-25 years	Decile 7	0.0187498	0.00217256	8.63029	6.1196e-18	0.0144917	0.023008
Maternal age	35-39 years - 18-25 years	Decile 8	0.0187836	0.00217443	8.63836	5.70233e-18	0.0145217	0.0230454
Maternal age	35-39 years - 18-25 years	Decile 9	0.0188323	0.00218273	8.62787	6.25036e-18	0.0145542	0.0231104
Maternal age	35-39 years - 18-25 years	Decile 10	0.0189465	0.00222762	8.50526	1.81181e-17	0.0145804	0.0233126
Maternal age	40+ years - 18-25 years	Decile 1	0.034397	0.00405593	8.48066	2.23919e-17	0.0264475	0.0423464
Maternal age	40+ years - 18-25 years	Decile 2	0.0344824	0.00402374	8.56975	1.03714e-17	0.026596	0.0423688
Maternal age	40+ years - 18-25 years	Decile 3	0.0345553	0.00400472	8.62864	6.2088e-18	0.0267062	0.0424044
Maternal age	40+ years - 18-25 years	Decile 4	0.034611	0.00399551	8.66246	4.61683e-18	0.0267799	0.042442
Maternal age	40+ years - 18-25 years	Decile 5	0.0346593	0.00399129	8.68373	3.82984e-18	0.0268365	0.0424821
Maternal age	40+ years - 18-25 years	Decile 6	0.0347061	0.00399057	8.69704	3.40658e-18	0.0268848	0.0425275
Maternal age	40+ years - 18-25 years	Decile 7	0.0347564	0.00399348	8.70328	3.22422e-18	0.0269293	0.0425835
Maternal age	40+ years - 18-25 years	Decile 8	0.0348178	0.00400222	8.69961	3.33016e-18	0.0269736	0.042662
Maternal age	40+ years - 18-25 years	Decile 9	0.0349064	0.00402484	8.67275	4.21824e-18	0.0270178	0.0427949
Maternal age	40+ years - 18-25 years	Decile 10	0.035114	0.00412304	8.51652	1.6442e-17	0.027033	0.043195
Mean neighborhood income (10,000 SEK/year)	dX/dY	Decile 1	-0.000826235	0.000163427	-5.05568	4.28851e-07	-0.00114655	-0.000505924
Mean neighborhood income (10,000 SEK/year)	dX/dY	Decile 2	-0.000828296	0.000164358	-5.03958	4.66554e-07	-0.00115043	-0.00050616
Mean neighborhood income (10,000 SEK/year)	dX/dY	Decile 3	-0.000830054	0.000165278	-5.02218	5.10894e-07	-0.00115399	-0.000506115
Mean neighborhood income (10,000 SEK/year)	dX/dY	Decile 4	-0.000831397	0.000166057	-5.00669	5.53748e-07	-0.00115686	-0.000505931
Mean neighborhood income (10,000 SEK/year)	dX/dY	Decile 5	-0.000832564	0.000166788	-4.99176	5.98316e-07	-0.00115946	-0.000505666
Mean neighborhood income (10,000 SEK/year)	dX/dY	Decile 6	-0.000833693	0.000167541	-4.97604	6.48966e-07	-0.00116207	-0.000505318
Mean neighborhood income (10,000 SEK/year)	dX/dY	Decile 7	-0.000834907	0.000168402	-4.95783	7.12857e-07	-0.00116497	-0.000504845
Mean neighborhood income (10,000 SEK/year)	dX/dY	Decile 8	-0.000836388	0.000169522	-4.9338	8.06432e-07	-0.00116865	-0.000504131
Mean neighborhood income (10,000 SEK/year)	dX/dY	Decile 9	-0.000838528	0.000171274	-4.89584	9.78856e-07	-0.00117422	-0.000502838
Mean neighborhood income (10,000 SEK/year)	dX/dY	Decile 10	-0.000843545	0.000175973	-4.79359	1.63819e-06	-0.00118845	-0.000498643
Area of origin	Nordic countries - Sweden	Decile 1	-0.00558373	0.00451841	-1.23577	0.216543	-0.0144397	0.00327219
Area of origin	Nordic countries - Sweden	Decile 2	-0.00559775	0.00452888	-1.23601	0.216454	-0.0144742	0.00327869
Area of origin	Nordic countries - Sweden	Decile 3	-0.00560971	0.00453803	-1.23616	0.216401	-0.0145041	0.00328466
Area of origin	Nordic countries - Sweden	Decile 4	-0.00561885	0.00454515	-1.23623	0.216374	-0.0145272	0.00328949
Area of origin	Nordic countries - Sweden	Decile 5	-0.00562678	0.00455143	-1.23627	0.21636	-0.0145474	0.00329386
Area of origin	Nordic countries - Sweden	Decile 6	-0.00563447	0.0045576	-1.23628	0.216354	-0.0145672	0.00329826
Area of origin	Nordic countries - Sweden	Decile 7	-0.00564273	0.00456431	-1.23627	0.216358	-0.0145886	0.00330316
Area of origin	Nordic countries - Sweden	Decile 8	-0.00565281	0.00457263	-1.23623	0.216375	-0.014615	0.00330939
Area of origin	Nordic countries - Sweden	Decile 9	-0.00566737	0.00458491	-1.23609	0.216424	-0.0146536	0.00331888
Area of origin	Nordic countries - Sweden	Decile 10	-0.00570151	0.0046148	-1.23548	0.216651	-0.0147464	0.00334333
Area of origin	OECD - Sweden	Decile 1	-0.00113375	0.00241158	-0.470129	0.638263	-0.00586037	0.00359286
Area of origin	OECD - Sweden	Decile 2	-0.00113659	0.00241752	-0.470145	0.638251	-0.00587484	0.00360167
Area of origin	OECD - Sweden	Decile 3	-0.001139	0.0024226	-0.470156	0.638243	-0.00588722	0.00360921
Area of origin	OECD - Sweden	Decile 4	-0.00114085	0.0024265	-0.470163	0.638239	-0.0058967	0.003615
Area of origin	OECD - Sweden	Decile 5	-0.00114245	0.00242989	-0.470167	0.638236	-0.00590494	0.00362004
Area of origin	OECD - Sweden	Decile 6	-0.001144	0.00243317	-0.47017	0.638234	-0.00591294	0.00362493
Area of origin	OECD - Sweden	Decile 7	-0.00114567	0.00243671	-0.470171	0.638233	-0.00592154	0.0036302
Area of origin	OECD - Sweden	Decile 8	-0.00114771	0.00244104	-0.470172	0.638232	-0.00593207	0.00363665
Area of origin	OECD - Sweden	Decile 9	-0.00115065	0.00244732	-0.470168	0.638235	-0.00594731	0.003646
Area of origin	OECD - Sweden	Decile 10	-0.00115755	0.00246211	-0.470144	0.638252	-0.00598319	0.0036681
Area of origin	Outside OECD - Sweden	Decile 1	0.000640328	0.00157501	0.406555	0.684334	-0.00244663	0.00372729
Area of origin	Outside OECD - Sweden	Decile 2	0.000641925	0.00157909	0.406516	0.684363	-0.00245303	0.00373688
Area of origin	Outside OECD - Sweden	Decile 3	0.000643287	0.00158257	0.406481	0.684389	-0.0024585	0.00374507
Area of origin	Outside OECD - Sweden	Decile 4	0.000644327	0.00158524	0.406453	0.68441	-0.00246269	0.00375135
Area of origin	Outside OECD - Sweden	Decile 5	0.000645231	0.00158757	0.406428	0.684428	-0.00246634	0.0037568
Area of origin	Outside OECD - Sweden	Decile 6	0.000646106	0.00158982	0.406403	0.684447	-0.00246988	0.00376209
Area of origin	Outside OECD - Sweden	Decile 7	0.000647047	0.00159224	0.406375	0.684467	-0.00247369	0.00376778
Area of origin	Outside OECD - Sweden	Decile 8	0.000648195	0.0015952	0.40634	0.684493	-0.00247834	0.00377473
Area of origin	Outside OECD - Sweden	Decile 9	0.000649853	0.00159949	0.406287	0.684531	-0.00248509	0.0037848
Area of origin	Outside OECD - Sweden	Decile 10	0.000653739	0.00160958	0.406154	0.684629	-0.00250099	0.00380846
Parity	2 - 1	Decile 1	-0.0254135	0.00152623	-16.6512	2.96579e-62	-0.0284049	-0.0224222
Parity	2 - 1	Decile 2	-0.0254781	0.00145609	-17.4976	1.49555e-68	-0.028332	-0.0226242
Parity	2 - 1	Decile 3	-0.0255331	0.00140747	-18.1412	1.50829e-73	-0.0282917	-0.0227745
Parity	2 - 1	Decile 4	-0.0255752	0.00137801	-18.5594	6.84043e-77	-0.028276	-0.0228743
Parity	2 - 1	Decile 5	-0.0256117	0.00135825	-18.8564	2.60398e-79	-0.0282738	-0.0229496
Parity	2 - 1	Decile 6	-0.0256471	0.00134451	-19.0753	4.04764e-81	-0.0282823	-0.0230119
Parity	2 - 1	Decile 7	-0.0256851	0.00133587	-19.2271	2.19363e-82	-0.0283033	-0.0230668
Parity	2 - 1	Decile 8	-0.0257314	0.00133411	-19.2874	6.85286e-83	-0.0283462	-0.0231166
Parity	2 - 1	Decile 9	-0.0257984	0.00134864	-19.1292	1.44324e-81	-0.0284417	-0.0231552
Parity	2 - 1	Decile 10	-0.0259555	0.0014572	-17.8119	5.71781e-71	-0.0288115	-0.0230994
Parity	3 - 1	Decile 1	-0.0260766	0.00182345	-14.3007	2.16624e-46	-0.0296505	-0.0225027
Parity	3 - 1	Decile 2	-0.0261429	0.00175685	-14.8805	4.4107e-50	-0.0295863	-0.0226995
Parity	3 - 1	Decile 3	-0.0261994	0.00171007	-15.3206	5.56741e-53	-0.0295511	-0.0228477
Parity	3 - 1	Decile 4	-0.0262426	0.00168108	-15.6106	6.1695e-55	-0.0295375	-0.0229478
Parity	3 - 1	Decile 5	-0.0262801	0.00166094	-15.8225	2.17799e-56	-0.0295355	-0.0230247
Parity	3 - 1	Decile 6	-0.0263164	0.00164607	-15.9874	1.5639e-57	-0.0295427	-0.0230902
Parity	3 - 1	Decile 7	-0.0263554	0.00163534	-16.1162	1.96312e-58	-0.0295606	-0.0231502
Parity	3 - 1	Decile 8	-0.0264031	0.00162976	-16.2006	4.99163e-59	-0.0295973	-0.0232088
Parity	3 - 1	Decile 9	-0.0264719	0.00163645	-16.1764	7.40086e-59	-0.0296793	-0.0232645
Parity	3 - 1	Decile 10	-0.0266331	0.00171857	-15.4973	3.61986e-54	-0.0300014	-0.0232648
Parity	4 - 1	Decile 1	-0.0220498	0.00251116	-8.78071	1.62443e-18	-0.0269716	-0.017128
Parity	4 - 1	Decile 2	-0.0221056	0.00247514	-8.93103	4.22045e-19	-0.0269568	-0.0172544
Parity	4 - 1	Decile 3	-0.0221532	0.00244994	-9.04232	1.5338e-19	-0.026955	-0.0173514
Parity	4 - 1	Decile 4	-0.0221895	0.00243422	-9.11564	7.82039e-20	-0.0269605	-0.0174185
Parity	4 - 1	Decile 5	-0.0222211	0.00242312	-9.17043	4.71117e-20	-0.0269703	-0.0174719
Parity	4 - 1	Decile 6	-0.0222517	0.00241467	-9.2152	3.10695e-20	-0.0269843	-0.017519
Parity	4 - 1	Decile 7	-0.0222845	0.00240813	-9.25386	2.16538e-20	-0.0270044	-0.0175647
Parity	4 - 1	Decile 8	-0.0223246	0.00240377	-9.28734	1.58186e-20	-0.0270359	-0.0176133
Parity	4 - 1	Decile 9	-0.0223825	0.00240453	-9.3085	1.29649e-20	-0.0270953	-0.0176697
Parity	4 - 1	Decile 10	-0.0225182	0.00243894	-9.23279	2.63665e-20	-0.0272985	-0.017738
Parity	5+ - 1	Decile 1	-0.0278451	0.0026021	-10.701	1.00702e-26	-0.0329451	-0.022745
Parity	5+ - 1	Decile 2	-0.0279159	0.00255164	-10.9404	7.38858e-28	-0.0329171	-0.0229148
Parity	5+ - 1	Decile 3	-0.0279764	0.00251719	-11.1141	1.07069e-28	-0.03291	-0.0230428
Parity	5+ - 1	Decile 4	-0.0280226	0.00249642	-11.2251	3.07009e-29	-0.0329155	-0.0231297
Parity	5+ - 1	Decile 5	-0.0280627	0.00248242	-11.3046	1.24524e-29	-0.0329282	-0.0231973
Parity	5+ - 1	Decile 6	-0.0281016	0.0024725	-11.3657	6.19873e-30	-0.0329476	-0.0232556
Parity	5+ - 1	Decile 7	-0.0281433	0.00246588	-11.4131	3.59779e-30	-0.0329764	-0.0233103
Parity	5+ - 1	Decile 8	-0.0281943	0.00246355	-11.4446	2.50377e-30	-0.0330228	-0.0233658
Parity	5+ - 1	Decile 9	-0.0282679	0.00247138	-11.4381	2.69713e-30	-0.0331117	-0.0234241
Parity	5+ - 1	Decile 10	-0.0284404	0.0025407	-11.1939	4.36714e-29	-0.0334201	-0.0234607
Occupational type	0 - Unemployed or unregistered	Decile 1	-0.0103312	0.023112	-0.447005	0.654871	-0.0556298	0.0349674
Occupational type	0 - Unemployed or unregistered	Decile 2	-0.0103572	0.0231712	-0.446984	0.654887	-0.0557719	0.0350576
Occupational type	0 - Unemployed or unregistered	Decile 3	-0.0103793	0.0232219	-0.446963	0.654902	-0.0558934	0.0351347
Occupational type	0 - Unemployed or unregistered	Decile 4	-0.0103963	0.0232607	-0.446946	0.654914	-0.0559865	0.0351939
Occupational type	0 - Unemployed or unregistered	Decile 5	-0.010411	0.0232945	-0.446929	0.654926	-0.0560674	0.0352454
Occupational type	0 - Unemployed or unregistered	Decile 6	-0.0104252	0.0233273	-0.446912	0.654939	-0.0561459	0.0352954
Occupational type	0 - Unemployed or unregistered	Decile 7	-0.0104406	0.0233626	-0.446892	0.654953	-0.0562304	0.0353492
Occupational type	0 - Unemployed or unregistered	Decile 8	-0.0104592	0.0234057	-0.446867	0.654971	-0.0563336	0.0354152
Occupational type	0 - Unemployed or unregistered	Decile 9	-0.0104863	0.0234683	-0.446827	0.655	-0.0564832	0.0355107
Occupational type	0 - Unemployed or unregistered	Decile 10	-0.0105496	0.0236156	-0.44672	0.655078	-0.0568354	0.0357362
Occupational type	1 - Unemployed or unregistered	Decile 1	-0.00549023	0.00362871	-1.513	0.13028	-0.0126024	0.00162191
Occupational type	1 - Unemployed or unregistered	Decile 2	-0.00550397	0.00364148	-1.51147	0.13067	-0.0126411	0.00163319
Occupational type	1 - Unemployed or unregistered	Decile 3	-0.00551569	0.00365262	-1.51006	0.131027	-0.0126747	0.00164332
Occupational type	1 - Unemployed or unregistered	Decile 4	-0.00552465	0.0036613	-1.50893	0.131316	-0.0127007	0.00165136
Occupational type	1 - Unemployed or unregistered	Decile 5	-0.00553243	0.00366894	-1.50791	0.131578	-0.0127234	0.00165857
Occupational type	1 - Unemployed or unregistered	Decile 6	-0.00553996	0.00367644	-1.50688	0.131841	-0.0127457	0.00166573
Occupational type	1 - Unemployed or unregistered	Decile 7	-0.00554806	0.0036846	-1.50574	0.132134	-0.0127697	0.00167364
Occupational type	1 - Unemployed or unregistered	Decile 8	-0.00555793	0.00369472	-1.50429	0.132506	-0.0127994	0.00168357
Occupational type	1 - Unemployed or unregistered	Decile 9	-0.00557221	0.00370961	-1.5021	0.133071	-0.0128429	0.00169849
Occupational type	1 - Unemployed or unregistered	Decile 10	-0.00560566	0.00374582	-1.49651	0.134521	-0.0129473	0.00173602
Occupational type	2 - Unemployed or unregistered	Decile 1	-0.00474058	0.00203812	-2.32595	0.020021	-0.00873522	-0.000745933
Occupational type	2 - Unemployed or unregistered	Decile 2	-0.00475243	0.00204603	-2.32276	0.0201921	-0.00876258	-0.000742288
Occupational type	2 - Unemployed or unregistered	Decile 3	-0.00476254	0.00205311	-2.31967	0.0203587	-0.00878657	-0.000738519
Occupational type	2 - Unemployed or unregistered	Decile 4	-0.00477027	0.00205873	-2.31709	0.0204987	-0.00880531	-0.000735231
Occupational type	2 - Unemployed or unregistered	Decile 5	-0.00477698	0.00206376	-2.3147	0.0206293	-0.00882187	-0.000732092
Occupational type	2 - Unemployed or unregistered	Decile 6	-0.00478348	0.00206875	-2.31225	0.0207636	-0.00883816	-0.000728802
Occupational type	2 - Unemployed or unregistered	Decile 7	-0.00479046	0.00207426	-2.30948	0.0209167	-0.00885593	-0.000724994
Occupational type	2 - Unemployed or unregistered	Decile 8	-0.00479899	0.00208117	-2.30591	0.0211159	-0.00887801	-0.000719965
Occupational type	2 - Unemployed or unregistered	Decile 9	-0.0048113	0.00209153	-2.30037	0.0214274	-0.00891063	-0.000711967
Occupational type	2 - Unemployed or unregistered	Decile 10	-0.00484016	0.00211753	-2.28576	0.0222685	-0.00899044	-0.000689877
Occupational type	3 - Unemployed or unregistered	Decile 1	-0.00904101	0.00217544	-4.15595	3.23945e-05	-0.0133048	-0.00477723
Occupational type	3 - Unemployed or unregistered	Decile 2	-0.00906373	0.00218431	-4.14946	3.33259e-05	-0.0133449	-0.00478255
Occupational type	3 - Unemployed or unregistered	Decile 3	-0.0090831	0.00219305	-4.14177	3.44633e-05	-0.0133814	-0.00478481
Occupational type	3 - Unemployed or unregistered	Decile 4	-0.00909791	0.00220044	-4.13459	3.55589e-05	-0.0134107	-0.00478513
Occupational type	3 - Unemployed or unregistered	Decile 5	-0.00911077	0.00220736	-4.12746	3.66793e-05	-0.0134371	-0.00478443
Occupational type	3 - Unemployed or unregistered	Decile 6	-0.00912322	0.00221449	-4.11978	3.79232e-05	-0.0134635	-0.0047829
Occupational type	3 - Unemployed or unregistered	Decile 7	-0.0091366	0.00222264	-4.1107	3.94456e-05	-0.0134929	-0.00478031
Occupational type	3 - Unemployed or unregistered	Decile 8	-0.00915294	0.00223324	-4.09849	4.15847e-05	-0.01353	-0.00477586
Occupational type	3 - Unemployed or unregistered	Decile 9	-0.00917654	0.00224984	-4.07875	4.52782e-05	-0.0135861	-0.00476693
Occupational type	3 - Unemployed or unregistered	Decile 10	-0.00923186	0.00229448	-4.02351	5.73369e-05	-0.013729	-0.00473476
Occupational type	4 - Unemployed or unregistered	Decile 1	-0.00805441	0.00233792	-3.44511	0.000570819	-0.0126367	-0.00347217
Occupational type	4 - Unemployed or unregistered	Decile 2	-0.00807462	0.00234555	-3.44253	0.000576301	-0.0126718	-0.00347743
Occupational type	4 - Unemployed or unregistered	Decile 3	-0.00809187	0.00235292	-3.43908	0.000583695	-0.0127035	-0.00348024
Occupational type	4 - Unemployed or unregistered	Decile 4	-0.00810504	0.00235908	-3.43569	0.000591057	-0.0127288	-0.00348134
Occupational type	4 - Unemployed or unregistered	Decile 5	-0.00811649	0.0023648	-3.43221	0.000598676	-0.0127514	-0.00348157
Occupational type	4 - Unemployed or unregistered	Decile 6	-0.00812757	0.00237066	-3.4284	0.00060716	-0.012774	-0.00348116
Occupational type	4 - Unemployed or unregistered	Decile 7	-0.00813948	0.00237732	-3.4238	0.000617516	-0.0127989	-0.00348001
Occupational type	4 - Unemployed or unregistered	Decile 8	-0.00815401	0.00238595	-3.41752	0.00063195	-0.0128304	-0.00347764
Occupational type	4 - Unemployed or unregistered	Decile 9	-0.00817501	0.00239936	-3.40716	0.00065642	-0.0128777	-0.00347235
Occupational type	4 - Unemployed or unregistered	Decile 10	-0.00822424	0.00243515	-3.37731	0.000731988	-0.012997	-0.00345144
Occupational type	5 - Unemployed or unregistered	Decile 1	-0.00273811	0.00171266	-1.59875	0.109877	-0.00609488	0.000618645
Occupational type	5 - Unemployed or unregistered	Decile 2	-0.00274495	0.00171771	-1.59803	0.110037	-0.0061116	0.000621701
Occupational type	5 - Unemployed or unregistered	Decile 3	-0.00275077	0.00172215	-1.59729	0.1102	-0.00612612	0.000624569
Occupational type	5 - Unemployed or unregistered	Decile 4	-0.00275523	0.00172562	-1.59666	0.110341	-0.00613738	0.000626924
Occupational type	5 - Unemployed or unregistered	Decile 5	-0.0027591	0.00172869	-1.59606	0.110476	-0.00614727	0.000629083
Occupational type	5 - Unemployed or unregistered	Decile 6	-0.00276284	0.00173172	-1.59543	0.110616	-0.00615695	0.000631273
Occupational type	5 - Unemployed or unregistered	Decile 7	-0.00276686	0.00173503	-1.59471	0.110778	-0.00616746	0.000633735
Occupational type	5 - Unemployed or unregistered	Decile 8	-0.00277178	0.00173915	-1.59375	0.110991	-0.00618045	0.000636894
Occupational type	5 - Unemployed or unregistered	Decile 9	-0.00277887	0.00174525	-1.59225	0.111329	-0.0061995	0.000641754
Occupational type	5 - Unemployed or unregistered	Decile 10	-0.0027955	0.00176024	-1.58814	0.112255	-0.0062455	0.000654499
Occupational type	6 - Unemployed or unregistered	Decile 1	-0.00735098	0.00711732	-1.03283	0.301683	-0.0213007	0.0065987
Occupational type	6 - Unemployed or unregistered	Decile 2	-0.00736942	0.00713524	-1.03282	0.301688	-0.0213542	0.0066154
Occupational type	6 - Unemployed or unregistered	Decile 3	-0.00738514	0.00715077	-1.03278	0.301709	-0.0214004	0.00663011
Occupational type	6 - Unemployed or unregistered	Decile 4	-0.00739716	0.00716278	-1.03272	0.301734	-0.021436	0.00664164
Occupational type	6 - Unemployed or unregistered	Decile 5	-0.0074076	0.00717332	-1.03266	0.301763	-0.021467	0.00665185
Occupational type	6 - Unemployed or unregistered	Decile 6	-0.0074177	0.00718361	-1.03259	0.301797	-0.0214973	0.00666191
Occupational type	6 - Unemployed or unregistered	Decile 7	-0.00742856	0.00719477	-1.0325	0.30184	-0.02153	0.00667292
Occupational type	6 - Unemployed or unregistered	Decile 8	-0.00744182	0.00720852	-1.03236	0.301902	-0.0215703	0.00668663
Occupational type	6 - Unemployed or unregistered	Decile 9	-0.00746097	0.00722867	-1.03214	0.302009	-0.0216289	0.00670696
Occupational type	6 - Unemployed or unregistered	Decile 10	-0.00750586	0.00727712	-1.03143	0.302338	-0.0217687	0.00675703
Occupational type	7 - Unemployed or unregistered	Decile 1	0.000314775	0.0054394	0.0578694	0.953853	-0.0103463	0.0109758
Occupational type	7 - Unemployed or unregistered	Decile 2	0.000315558	0.00545283	0.0578705	0.953852	-0.0103718	0.0110029
Occupational type	7 - Unemployed or unregistered	Decile 3	0.000316225	0.00546428	0.0578714	0.953851	-0.0103936	0.011026
Occupational type	7 - Unemployed or unregistered	Decile 4	0.000316736	0.00547303	0.0578721	0.953851	-0.0104102	0.0110437
Occupational type	7 - Unemployed or unregistered	Decile 5	0.000317179	0.00548063	0.0578727	0.95385	-0.0104247	0.011059
Occupational type	7 - Unemployed or unregistered	Decile 6	0.000317608	0.00548799	0.0578733	0.95385	-0.0104386	0.0110739
Occupational type	7 - Unemployed or unregistered	Decile 7	0.000318069	0.00549589	0.0578739	0.953849	-0.0104537	0.0110898
Occupational type	7 - Unemployed or unregistered	Decile 8	0.000318631	0.00550554	0.0578746	0.953848	-0.010472	0.0111093
Occupational type	7 - Unemployed or unregistered	Decile 9	0.000319444	0.00551949	0.0578757	0.953848	-0.0104986	0.0111374
Occupational type	7 - Unemployed or unregistered	Decile 10	0.000321349	0.00555216	0.0578782	0.953846	-0.0105607	0.0112034
Occupational type	8 - Unemployed or unregistered	Decile 1	-0.00262249	0.00422674	-0.620453	0.534959	-0.0109067	0.00566176
Occupational type	8 - Unemployed or unregistered	Decile 2	-0.00262903	0.00423818	-0.620321	0.535046	-0.0109357	0.00567765
Occupational type	8 - Unemployed or unregistered	Decile 3	-0.00263462	0.004248	-0.620202	0.535125	-0.0109605	0.00569131
Occupational type	8 - Unemployed or unregistered	Decile 4	-0.00263888	0.00425553	-0.620106	0.535188	-0.0109796	0.0057018
Occupational type	8 - Unemployed or unregistered	Decile 5	-0.00264258	0.00426209	-0.620021	0.535244	-0.0109961	0.00571096
Occupational type	8 - Unemployed or unregistered	Decile 6	-0.00264617	0.00426847	-0.619935	0.535301	-0.0110122	0.00571987
Occupational type	8 - Unemployed or unregistered	Decile 7	-0.00265002	0.00427533	-0.61984	0.535363	-0.0110295	0.00572948
Occupational type	8 - Unemployed or unregistered	Decile 8	-0.00265473	0.00428375	-0.619721	0.535442	-0.0110507	0.00574127
Occupational type	8 - Unemployed or unregistered	Decile 9	-0.00266152	0.00429596	-0.61954	0.53556	-0.0110815	0.00575841
Occupational type	8 - Unemployed or unregistered	Decile 10	-0.00267745	0.00432485	-0.619085	0.535861	-0.011154	0.0057991
Occupational type	9 - Unemployed or unregistered	Decile 1	-0.000164448	0.00286402	-0.0574185	0.954212	-0.00577782	0.00544893
Occupational type	9 - Unemployed or unregistered	Decile 2	-0.000164857	0.00287117	-0.0574181	0.954212	-0.00579224	0.00546253
Occupational type	9 - Unemployed or unregistered	Decile 3	-0.000165206	0.00287727	-0.0574177	0.954212	-0.00580454	0.00547413
Occupational type	9 - Unemployed or unregistered	Decile 4	-0.000165473	0.00288193	-0.0574174	0.954213	-0.00581394	0.005483
Occupational type	9 - Unemployed or unregistered	Decile 5	-0.000165704	0.00288597	-0.0574171	0.954213	-0.00582211	0.0054907
Occupational type	9 - Unemployed or unregistered	Decile 6	-0.000165928	0.00288989	-0.0574169	0.954213	-0.00583001	0.00549815
Occupational type	9 - Unemployed or unregistered	Decile 7	-0.000166169	0.0028941	-0.0574166	0.954213	-0.0058385	0.00550616
Occupational type	9 - Unemployed or unregistered	Decile 8	-0.000166464	0.00289924	-0.0574163	0.954214	-0.00584887	0.00551594
Occupational type	9 - Unemployed or unregistered	Decile 9	-0.000166888	0.00290666	-0.0574158	0.954214	-0.00586384	0.00553007
Occupational type	9 - Unemployed or unregistered	Decile 10	-0.000167884	0.00292407	-0.0574146	0.954215	-0.00589895	0.00556318

[truncated: 30 more sheets: lbw_gini_1600_interaction, lbw_gini_6400_interaction, lbw_deaton_100_interaction, lbw_deaton_400_interaction, lbw_deaton_1600_interaction, lbw_deaton_6400_interaction, vlbw_gini_100_interaction, vlbw_gini_400_interaction, vlbw_gini_1600_interaction, vlbw_gini_6400_interaction, vlbw_deaton_100_interaction, vlbw_deaton_400_interaction, vlbw_deaton_1600_interaction, vlbw_deaton_6400_interaction, preterm_gini_100_interaction, preterm_gini_400_interaction, preterm_gini_1600_interaction, preterm_gini_6400_interaction, preterm_deaton_100_interaction, preterm_deaton_400_interaction …]
